# Supplementary material for: In situ analysis of osmolyte mechanisms of proteome thermal stabilization
Source: Nat Chem Biol. 2024 Feb 29;20(8):1053–65. doi: 10.1038/s41589-024-01568-7 (PMC11288892; doi:10.1038/s41589-024-01568-7)
Supplement: Supplementary file 3 — Analysis of thermal stabilization by osmolytes. [file 41589_2024_1568_MOESM3_ESM.xlsx]

## Sheet: Description
Analysis of thermal stabilisation by osmolytes
TMAO	Stabilisation by 1 M TMAO
Column	Description
UniprotID	Uniprot unique entry identifier of assigned protein
Protein_name	Protein description
Stabilisation_score	Stabilisation score (protein level)
N_peptides	Number of peptides included in the calculation of the protein-level stabilisation score
Coverage	Fraction of protein covered by the peptides included in the calculation of the protein-level stabilisation score
Betaine	Stabilisation by 1 M betaine
Column	Description
UniprotID	Uniprot unique entry identifier of assigned protein
Protein_name	Protein description
Stabilisation_score	Stabilisation score (protein level)
N_peptides	Number of peptides included in the calculation of the protein-level stabilisation score
Coverage	Fraction of protein covered by the peptides included in the calculation of the protein-level stabilisation score
Glycerol	Stabilisation by 1 M glycerol
Column	Description
UniprotID	Uniprot unique entry identifier of assigned protein
Protein_name	Protein description
Stabilisation_score	Stabilisation score (protein level)
N_peptides	Number of peptides included in the calculation of the protein-level stabilisation score
Coverage	Fraction of protein covered by the peptides included in the calculation of the protein-level stabilisation score
Proline	Stabilisation by 1 M Proline
Column	Description
UniprotID	Uniprot unique entry identifier of assigned protein
Protein_name	Protein description
Stabilisation_score	Stabilisation score (protein level)
N_peptides	Number of peptides included in the calculation of the protein-level stabilisation score
Coverage	Fraction of protein covered by the peptides included in the calculation of the protein-level stabilisation score
Trehalose	Stabilisation by 0.5 M trehalose
Column	Description
UniprotID	Uniprot unique entry identifier of assigned protein
Protein_name	Protein description
Stabilisation_score	Stabilisation score (protein level)
N_peptides	Number of peptides included in the calculation of the protein-level stabilisation score
Coverage	Fraction of protein covered by the peptides included in the calculation of the protein-level stabilisation score
Glucose	Stabilisation by 1 M glucose
Column	Description
UniprotID	Uniprot unique entry identifier of assigned protein
Protein_name	Protein description
Stabilisation_score	Stabilisation score (protein level)
N_peptides	Number of peptides included in the calculation of the protein-level stabilisation score
Coverage	Fraction of protein covered by the peptides included in the calculation of the protein-level stabilisation score
Correlation	Spearman correlation of stabilisation scores to mean stabilisation scores
Column	Description
UniprotID	Uniprot unique entry identifier of assigned protein
Protein_name	Protein description
Spearman_correlation	Spearman correlation between stabilisation scores of individual proteins and mean stabilisation score of the whole osmolyte dataset
N_stabilised	Number of osmolyte conditions at which the protein is significantly stabilised

## Sheet: TMAO
TMAO stabilisation
	UniprotID	Protein_name	Stabilisation_score	N_peptides	Coverage
	P00350	6-phosphogluconate dehydrogenase, decarboxylating (EC 1.1.1.44)	11.1131	73	0.788462
	P00363	Fumarate reductase flavoprotein subunit (EC 1.3.5.4) (Quinol-fumarate reductase flavoprotein subunit) (QFR flavoprotein subunit)	5.1202	3	0.0598007
	P00370	NADP-specific glutamate dehydrogenase (NADP-GDH) (EC 1.4.1.4)	9.20283	51	0.550336
	P00452	Ribonucleoside-diphosphate reductase 1 subunit alpha (EC 1.17.4.1) (Protein B1) (Ribonucleoside-diphosphate reductase 1 R1 subunit) (Ribonucleotide reductase 1)	10.9581	2	0.0367937
	P00509	Aspartate aminotransferase (AspAT) (EC 2.6.1.1) (Transaminase A)	12.608	43	0.515152
	P00547	Homoserine kinase (HK) (HSK) (EC 2.7.1.39)	9.66709	10	0.225806
	P00561	Bifunctional aspartokinase/homoserine dehydrogenase 1 (Aspartokinase I/homoserine dehydrogenase I) (AKI-HDI) [Includes: Aspartokinase (EC 2.7.2.4); Homoserine dehydrogenase (EC 1.1.1.3)]	13.7536	63	0.5
	P00562	Bifunctional aspartokinase/homoserine dehydrogenase 2 (Aspartokinase II/homoserine dehydrogenase II) (AKII-HDII) [Includes: Aspartokinase (EC 2.7.2.4); Homoserine dehydrogenase (EC 1.1.1.3)]	10.1886	21	0.280247
	P00579	RNA polymerase sigma factor RpoD (Sigma-70)	17.2197	11	0.156607
	P00582	DNA polymerase I (POL I) (EC 2.7.7.7)	12.4134	2	0.03125
	P00861	Diaminopimelate decarboxylase (DAP decarboxylase) (DAPDC) (EC 4.1.1.20)	16.6951	10	0.27619
	P00864	Phosphoenolpyruvate carboxylase (PEPC) (PEPCase) (EC 4.1.1.31)	17.8569	63	0.438279
	P00887	Phospho-2-dehydro-3-deoxyheptonate aldolase, Trp-sensitive (EC 2.5.1.54) (3-deoxy-D-arabino-heptulosonate 7-phosphate synthase) (DAHP synthase) (Phospho-2-keto-3-deoxyheptonate aldolase)	3.07162	4	0.0804598
	P00888	Phospho-2-dehydro-3-deoxyheptonate aldolase, Tyr-sensitive (EC 2.5.1.54) (3-deoxy-D-arabino-heptulosonate 7-phosphate synthase) (DAHP synthase) (Phospho-2-keto-3-deoxyheptonate aldolase)	4.20124	3	0.117978
	P00893	Acetolactate synthase isozyme 3 large subunit (EC 2.2.1.6) (AHAS-III) (ALS-III) (Acetohydroxy-acid synthase III large subunit)	11.3544	5	0.101045
	P00894	Acetolactate synthase isozyme 3 small subunit (EC 2.2.1.6) (ALS-III) (Acetohydroxy-acid synthase III small subunit) (AHAS-III)	6.66966	8	0.527607
	P00895	Anthranilate synthase component 1 (AS) (ASI) (EC 4.1.3.27)	3.48774	11	0.25
	P00904	Bifunctional protein TrpGD [Includes: Anthranilate synthase component 2 (AS) (ASII) (EC 4.1.3.27) (Anthranilate synthase, glutamine amidotransferase component); Anthranilate phosphoribosyltransferase (EC 2.4.2.18)]	5.46177	9	0.158192
	P00909	Tryptophan biosynthesis protein TrpCF [Includes: Indole-3-glycerol phosphate synthase (IGPS) (EC 4.1.1.48); N-(5'-phospho-ribosyl)anthranilate isomerase (PRAI) (EC 5.3.1.24)]	13.9217	13	0.271523
	P00934	Threonine synthase (TS) (EC 4.2.3.1)	2.83542	44	0.642523
	P00935	Cystathionine gamma-synthase (CGS) (EC 2.5.1.48) (O-succinylhomoserine (thiol)-lyase)	15.8595	14	0.354922
	P00954	Tryptophan--tRNA ligase (EC 6.1.1.2) (Tryptophanyl-tRNA synthetase) (TrpRS)	13.3743	21	0.41018
	P00956	Isoleucine--tRNA ligase (EC 6.1.1.5) (Isoleucyl-tRNA synthetase) (IleRS)	16.0295	54	0.445629
	P00957	Alanine--tRNA ligase (EC 6.1.1.7) (Alanyl-tRNA synthetase) (AlaRS)	0.876168	12	0.149543
	P00959	Methionine--tRNA ligase (EC 6.1.1.10) (Methionyl-tRNA synthetase) (MetRS)	3.37457	35	0.431315
	P00960	Glycine--tRNA ligase alpha subunit (EC 6.1.1.14) (Glycyl-tRNA synthetase alpha subunit) (GlyRS)	10.4389	7	0.244224
	P00961	Glycine--tRNA ligase beta subunit (EC 6.1.1.14) (Glycyl-tRNA synthetase beta subunit) (GlyRS)	2.64668	31	0.377358
	P00962	Glutamine--tRNA ligase (EC 6.1.1.18) (Glutaminyl-tRNA synthetase) (GlnRS)	7.107	24	0.353791
	P00963	Aspartate--ammonia ligase (EC 6.3.1.1) (Asparagine synthetase A)	7.64948	7	0.227273
	P00968	Carbamoyl-phosphate synthase large chain (EC 6.3.5.5) (Carbamoyl-phosphate synthetase ammonia chain)	13.3549	59	0.437092
	P02358	30S ribosomal protein S6 (Small ribosomal subunit protein bS6) [Cleaved into: 30S ribosomal protein S6, fully modified isoform; 30S ribosomal protein S6, non-modified isoform]	13.91	16	0.718519
	P02359	30S ribosomal protein S7 (Small ribosomal subunit protein uS7)	14.8398	25	0.480447
	P02413	50S ribosomal protein L15 (Large ribosomal subunit protein uL15)	16.2774	16	0.541667
	P02925	Ribose import binding protein RbsB	19.3331	5	0.165541
	P02930	Outer membrane protein TolC (Multidrug efflux pump subunit TolC) (Outer membrane factor TolC)	2.21226	3	0.0689655
	P03817	Protein MioC	14.2723	1	0.0612245
	P04079	GMP synthase [glutamine-hydrolyzing] (EC 6.3.5.2) (GMP synthetase) (GMPS) (Glutamine amidotransferase)	12.418	35	0.407619
	P04335	Esterase FrsA (EC 3.1.1.1) (Fermentation/respiration switch protein)	4.09392	5	0.0942029
	P04391	Ornithine carbamoyltransferase subunit I (OTCase-1) (EC 2.1.3.3)	28.8195	7	0.230539
	P04425	Glutathione synthetase (EC 6.3.2.3) (GSH synthetase) (GSH-S) (GSHase) (Glutathione synthase)	18.643	13	0.420886
	P04693	Aromatic-amino-acid aminotransferase (ARAT) (AROAT) (EC 2.6.1.57) (Beta-methylphenylalanine transaminase) (EC 2.6.1.107)	14.5333	15	0.375315
	P04805	Glutamate--tRNA ligase (EC 6.1.1.17) (Glutamyl-tRNA synthetase) (GluRS)	8.59241	22	0.341826
	P04816	Leucine-specific-binding protein (L-BP) (LS-BP)	8.69826	18	0.322493
	P04825	Aminopeptidase N (EC 3.4.11.2) (Alpha-aminoacylpeptide hydrolase)	15.2649	31	0.306897
	P04951	3-deoxy-manno-octulosonate cytidylyltransferase (EC 2.7.7.38) (CMP-2-keto-3-deoxyoctulosonic acid synthase) (CKS) (CMP-KDO synthase)	3.44829	6	0.229839
	P04968	L-threonine dehydratase biosynthetic IlvA (EC 4.3.1.19) (Threonine deaminase)	23.7717	16	0.344358
	P05020	Dihydroorotase (DHOase) (EC 3.5.2.3)	11.5214	33	0.649425
	P05042	Fumarate hydratase class II (Fumarase C) (EC 4.2.1.2) (Aerobic fumarase) (Iron-independent fumarase)	16.886	2	0.0428266
	P05055	Polyribonucleotide nucleotidyltransferase (EC 2.7.7.8) (Polynucleotide phosphorylase) (PNPase)	20.5765	37	0.343179
	P05194	3-dehydroquinate dehydratase (3-dehydroquinase) (EC 4.2.1.10) (Type I DHQase) (Type I dehydroquinase) (DHQ1)	16.636	6	0.253968
	P05458	Protease 3 (EC 3.4.24.55) (Pitrilysin) (Protease III) (Protease pi)	17.2895	3	0.0405405
	P05459	Erythronate-4-phosphate dehydrogenase (EC 1.1.1.290)	12.6657	15	0.304233
	P05637	Bis(5'-nucleosyl)-tetraphosphatase [symmetrical] (EC 3.6.1.41) (Ap4A hydrolase) (Diadenosine 5',5'''-P1,P4-tetraphosphate pyrophosphohydrolase) (Diadenosine tetraphosphatase)	3.72283	1	0.0285714
	P05791	Dihydroxy-acid dehydratase (DAD) (EC 4.2.1.9)	12.9344	23	0.305195
	P05793	Ketol-acid reductoisomerase (NADP(+)) (KARI) (EC 1.1.1.86) (Acetohydroxy-acid isomeroreductase) (AHIR) (Alpha-keto-beta-hydroxylacyl reductoisomerase) (Ketol-acid reductoisomerase type 2) (Ketol-acid reductoisomerase type II)	10.8015	70	0.604888
	P05852	tRNA N6-adenosine threonylcarbamoyltransferase (EC 2.3.1.234) (N6-L-threonylcarbamoyladenine synthase) (t(6)A synthase) (t(6)A37 threonylcarbamoyladenosine biosynthesis protein TsaD) (tRNA threonylcarbamoyladenosine biosynthesis protein TsaD)	3.04095	2	0.074184
	P06149	Quinone-dependent D-lactate dehydrogenase (EC 1.1.5.12) ((R)-lactate:quinone 2-oxidoreductase) (D-lactate dehydrogenase) (D-LDH) (Respiratory D-lactate dehydrogenase)	6.09131	10	0.201401
	P06610	Thioredoxin/glutathione peroxidase BtuE (EC 1.11.1.24) (EC 1.11.1.9)	8.64605	4	0.251366
	P06612	DNA topoisomerase 1 (EC 5.6.2.1) (DNA topoisomerase I) (Omega-protein) (Relaxing enzyme) (Swivelase) (Untwisting enzyme)	8.84175	9	0.0867052
	P06721	Cystathionine beta-lyase MetC (CBL) (CL) (EC 4.4.1.13) (Beta-cystathionase MetC) (Cysteine desulfhydrase MetC) (CD) (EC 4.4.1.28) (Cysteine lyase MetC) (Cysteine-S-conjugate beta-lyase MetC)	17.7967	13	0.308861
	P06846	HTH-type transcriptional regulator EbgR (Ebg operon repressor)	16.0181	2	0.0948012
	P06959	Dihydrolipoyllysine-residue acetyltransferase component of pyruvate dehydrogenase complex (EC 2.3.1.12) (Dihydrolipoamide acetyltransferase component of pyruvate dehydrogenase complex) (E2)	3.43604	36	0.388889
	P06960	Ornithine carbamoyltransferase subunit F (OTCase-2) (EC 2.1.3.3)	24.1521	4	0.152695
	P06961	Multifunctional CCA protein [Includes: CCA-adding enzyme (EC 2.7.7.72) (CCA tRNA nucleotidyltransferase) (tRNA CCA-pyrophosphorylase) (tRNA adenylyl-/cytidylyl-transferase) (tRNA nucleotidyltransferase) (tRNA-NT); 2'-nucleotidase (EC 3.1.3.-); 2',3'-cyclic phosphodiesterase (EC 3.1.4.-); Phosphatase (EC 3.1.3.-)]	5.51586	3	0.0752427
	P06968	Deoxyuridine 5'-triphosphate nucleotidohydrolase (dUTPase) (EC 3.6.1.23) (dUTP pyrophosphatase)	8.10705	2	0.119205
	P06986	Histidinol-phosphate aminotransferase (EC 2.6.1.9) (Imidazole acetol-phosphate transaminase) (HPAT) (HspAT)	9.83028	22	0.522472
	P06988	Histidinol dehydrogenase (HDH) (EC 1.1.1.23)	9.33822	20	0.391705
	P06989	Histidine biosynthesis bifunctional protein HisIE [Includes: Phosphoribosyl-AMP cyclohydrolase (PRA-CH) (EC 3.5.4.19); Phosphoribosyl-ATP pyrophosphatase (PRA-PH) (EC 3.6.1.31)]	10.3205	6	0.197044
	P06999	ATP-dependent 6-phosphofructokinase isozyme 2 (ATP-PFK 2) (Phosphofructokinase 2) (EC 2.7.1.11) (6-phosphofructokinase isozyme II) (Phosphohexokinase 2)	15.562	9	0.249191
	P07001	NAD(P) transhydrogenase subunit alpha (EC 7.1.1.1) (Nicotinamide nucleotide transhydrogenase subunit alpha) (Pyridine nucleotide transhydrogenase subunit alpha)	8.96177	7	0.127451
	P07004	Gamma-glutamyl phosphate reductase (GPR) (EC 1.2.1.41) (Glutamate-5-semialdehyde dehydrogenase) (Glutamyl-gamma-semialdehyde dehydrogenase) (GSA dehydrogenase)	22.8331	21	0.426859
	P07012	Peptide chain release factor RF2 (RF-2)	5.05692	12	0.336986
	P07024	Protein UshA [Includes: UDP-sugar hydrolase (EC 3.6.1.45) (UDP-sugar diphosphatase) (UDP-sugar pyrophosphatase); 5'-nucleotidase (5'-NT) (EC 3.1.3.5)]	7.26179	8	0.129091
	P07118	Valine--tRNA ligase (EC 6.1.1.9) (Valyl-tRNA synthetase) (ValRS)	12.2436	37	0.345952
	P07395	Phenylalanine--tRNA ligase beta subunit (EC 6.1.1.20) (Phenylalanyl-tRNA synthetase beta subunit) (PheRS)	17.756	55	0.519497
	P07623	Homoserine O-succinyltransferase (HST) (EC 2.3.1.46) (Homoserine transsuccinylase) (HTS)	13.1202	12	0.323625
	P07639	3-dehydroquinate synthase (DHQS) (EC 4.2.3.4)	10.5585	4	0.149171
	P07650	Thymidine phosphorylase (EC 2.4.2.4) (TdRPase)	20.0924	8	0.177273
	P07762	1,4-alpha-glucan branching enzyme GlgB (EC 2.4.1.18) (1,4-alpha-D-glucan:1,4-alpha-D-glucan 6-glucosyl-transferase) (Alpha-(1->4)-glucan branching enzyme) (Glycogen branching enzyme) (BE)	4.20867	8	0.111264
	P07813	Leucine--tRNA ligase (EC 6.1.1.4) (Leucyl-tRNA synthetase) (LeuRS)	7.01848	37	0.305814
	P07862	D-alanine--D-alanine ligase B (EC 6.3.2.4) (D-Ala-D-Ala ligase B) (D-alanylalanine synthetase B)	20.9694	4	0.143791
	P07913	L-threonine 3-dehydrogenase (TDH) (EC 1.1.1.103) (L-threonine dehydrogenase)	20.093	3	0.0997067
	P08142	Acetolactate synthase isozyme 1 large subunit (AHAS-I) (EC 2.2.1.6) (Acetohydroxy-acid synthase I large subunit) (ALS-I)	12.0326	6	0.124555
	P08192	Dihydrofolate synthase/folylpolyglutamate synthase (DHFS / FPGS) (EC 6.3.2.12) (EC 6.3.2.17) (Folylpoly-gamma-glutamate synthetase-dihydrofolate synthetase) (Folylpolyglutamate synthetase) (Tetrahydrofolylpolyglutamate synthase)	18.0505	2	0.0402844
	P08200	Isocitrate dehydrogenase [NADP] (IDH) (EC 1.1.1.42) (IDP) (NADP(+)-specific ICDH) (Oxalosuccinate decarboxylase)	9.82251	49	0.610577
	P08201	Nitrite reductase (NADH) large subunit (EC 1.7.1.15)	10.2279	1	0.0094451
	P08244	Orotidine 5'-phosphate decarboxylase (EC 4.1.1.23) (OMP decarboxylase) (OMPDCase) (OMPdecase)	34.5364	12	0.383673
	P08312	Phenylalanine--tRNA ligase alpha subunit (EC 6.1.1.20) (Phenylalanyl-tRNA synthetase alpha subunit) (PheRS)	14.5468	20	0.40367
	P08390	USG-1 protein	13.6339	5	0.0949555
	P08660	Lysine-sensitive aspartokinase 3 (EC 2.7.2.4) (Aspartate kinase III) (AKIII) (Lysine-sensitive aspartokinase III)	10.5965	18	0.349666
	P08839	Phosphoenolpyruvate-protein phosphotransferase (EC 2.7.3.9) (Phosphotransferase system, enzyme I)	18.343	47	0.466087
	P08957	Type I restriction enzyme EcoKI methylase subunit (M protein) (EC 2.1.1.72) (Type I methyltransferase M.EcoKI) (M.EcoKI)	1.2628	4	0.0718336
	P08997	Malate synthase A (MSA) (EC 2.3.3.9)	10.4814	38	0.410882
	P09029	N5-carboxyaminoimidazole ribonucleotide synthase (N5-CAIR synthase) (EC 6.3.4.18) (5-(carboxyamino)imidazole ribonucleotide synthetase)	3.72465	9	0.2
	P09147	UDP-glucose 4-epimerase (EC 5.1.3.2) (Galactowaldenase) (UDP-galactose 4-epimerase)	11.1399	5	0.186391
	P09151	2-isopropylmalate synthase (EC 2.3.3.13) (Alpha-IPM synthase) (Alpha-isopropylmalate synthase)	14.4029	23	0.34608
	P09158	Polyamine aminopropyltransferase (Cadaverine aminopropyltransferase) (EC 2.5.1.-) (Putrescine aminopropyltransferase) (PAPT) (Spermidine aminopropyltransferase) (EC 2.5.1.79) (Spermidine synthase) (SPDS) (SPDSY) (EC 2.5.1.16) (Spermine synthase) (EC 2.5.1.22) (Thermospermine synthase)	8.804	5	0.138889
	P09373	Formate acetyltransferase 1 (EC 2.3.1.54) (Pyruvate formate-lyase 1)	23.0459	48	0.338158
	P09424	Mannitol-1-phosphate 5-dehydrogenase (EC 1.1.1.17)	10.1025	6	0.157068
	P09551	Lysine/arginine/ornithine-binding periplasmic protein (LAO-binding protein)	6.68123	7	0.288462
	P09831	Glutamate synthase [NADPH] large chain (EC 1.4.1.13) (Glutamate synthase subunit alpha) (GLTS alpha chain) (NADPH-GOGAT)	6.8857	90	0.490579
	P09832	Glutamate synthase [NADPH] small chain (EC 1.4.1.13) (Glutamate synthase subunit beta) (GLTS beta chain) (NADPH-GOGAT)	4.04002	25	0.404661
	P09833	Molybdenum import ATP-binding protein ModC (EC 7.3.2.5)	12.1857	1	0.0397727
	P0A698	UvrABC system protein A (UvrA protein) (Excinuclease ABC subunit A)	20.6529	8	0.119149
	P0A6A3	Acetate kinase (EC 2.7.2.1) (Acetokinase)	16.8418	14	0.345
	P0A6A6	3-isopropylmalate dehydratase large subunit (EC 4.2.1.33) (Alpha-IPM isomerase) (IPMI) (Isopropylmalate isomerase)	5.5039	10	0.225322
	P0A6A8	Acyl carrier protein (ACP) (Cytosolic-activating factor) (CAF) (Fatty acid synthase acyl carrier protein)	9.62771	11	0.307692
	P0A6B7	Cysteine desulfurase IscS (EC 2.8.1.7) (NifS protein homolog) (ThiI transpersulfidase) (TusA transpersulfidase)	21.6486	34	0.497525
	P0A6C8	Acetylglutamate kinase (EC 2.7.2.8) (N-acetyl-L-glutamate 5-phosphotransferase) (NAG kinase) (NAGK)	15.9188	5	0.224806
	P0A6D3	3-phosphoshikimate 1-carboxyvinyltransferase (EC 2.5.1.19) (5-enolpyruvylshikimate-3-phosphate synthase) (EPSP synthase) (EPSPS)	12.411	20	0.311475
	P0A6E4	Argininosuccinate synthase (EC 6.3.4.5) (Citrulline--aspartate ligase)	5.77544	14	0.295302
	P0A6F1	Carbamoyl-phosphate synthase small chain (EC 6.3.5.5) (Carbamoyl-phosphate synthetase glutamine chain)	10.5198	38	0.45288
	P0A6F5	Chaperonin GroEL (EC 5.6.1.7) (60 kDa chaperonin) (Chaperonin-60) (Cpn60) (GroEL protein)	16.4156	66	0.675182
	P0A6F9	Co-chaperonin GroES (10 kDa chaperonin) (Chaperonin-10) (Cpn10)	24.722	5	0.402062
	P0A6G7	ATP-dependent Clp protease proteolytic subunit (EC 3.4.21.92) (Caseinolytic protease) (Endopeptidase Clp) (Heat shock protein F21.5) (Protease Ti)	23.8326	6	0.217391
	P0A6H1	ATP-dependent Clp protease ATP-binding subunit ClpX (ATP-dependent unfoldase ClpX)	3.11325	4	0.113208
	P0A6H5	ATP-dependent protease ATPase subunit HslU (Heat shock protein HslU) (Unfoldase HslU)	1.11199	8	0.216704
	P0A6I3	Pantothenate kinase (EC 2.7.1.33) (Pantothenic acid kinase) (Rts protein)	4.95124	5	0.113924
	P0A6J5	D-amino acid dehydrogenase (EC 1.4.99.-) (D-alanine dehydrogenase)	9.39547	4	0.12963
	P0A6J8	D-alanine--D-alanine ligase A (EC 6.3.2.4) (D-Ala-D-Ala ligase A) (D-alanylalanine synthetase A)	12.7484	5	0.14011
	P0A6K1	Diaminopimelate epimerase (DAP epimerase) (EC 5.1.1.7) (PLP-independent amino acid racemase)	15.8442	5	0.153285
	P0A6K6	Phosphopentomutase (EC 5.4.2.7) (Phosphodeoxyribomutase)	6.31718	19	0.39312
	P0A6L0	Deoxyribose-phosphate aldolase (DERA) (EC 4.1.2.4) (2-deoxy-D-ribose 5-phosphate aldolase) (Phosphodeoxyriboaldolase) (Deoxyriboaldolase)	15.174	13	0.382239
	P0A6L2	4-hydroxy-tetrahydrodipicolinate synthase (HTPA synthase) (EC 4.3.3.7)	13.3363	11	0.297945
	P0A6M4	D-aminoacyl-tRNA deacylase (DTD) (EC 3.1.1.96) (D-tyrosyl RNA deacylase) (D-tyrosyl-tRNA(Tyr) deacylase) (Gly-tRNA(Ala) deacylase) (Gly-tRNA(Gly) deacylase)	12.5292	1	0.0482759
	P0A6M8	Elongation factor G (EF-G)	16.6324	79	0.609375
	P0A6N4	Elongation factor P (EF-P)	6.2459	7	0.265957
	P0A6P1	Elongation factor Ts (EF-Ts) (Bacteriophage Q beta RNA-directed RNA polymerase subunit IV)	6.93345	15	0.438163
	P0A6P9	Enolase (EC 4.2.1.11) (2-phospho-D-glycerate hydro-lyase) (2-phosphoglycerate dehydratase)	26.8372	38	0.532407
	P0A6Q3	3-hydroxydecanoyl-[acyl-carrier-protein] dehydratase (EC 4.2.1.59) (3-hydroxyacyl-[acyl-carrier-protein] dehydratase FabA) (Beta-hydroxydecanoyl thioester dehydrase) (Trans-2-decenoyl-[acyl-carrier-protein] isomerase) (EC 5.3.3.14)	4.64912	11	0.406977
	P0A6R0	3-oxoacyl-[acyl-carrier-protein] synthase 3 (EC 2.3.1.180) (3-oxoacyl-[acyl-carrier-protein] synthase III) (Beta-ketoacyl-ACP synthase III) (KAS III) (EcFabH)	3.64876	11	0.305994
	P0A6S7	Glycerol-3-phosphate dehydrogenase [NAD(P)+] (EC 1.1.1.94) (NAD(P)H-dependent glycerol-3-phosphate dehydrogenase)	23.1383	3	0.109145
	P0A6T1	Glucose-6-phosphate isomerase (GPI) (EC 5.3.1.9) (Phosphoglucose isomerase) (PGI) (Phosphohexose isomerase) (PHI)	11.9091	32	0.35337
	P0A6T3	Galactokinase (EC 2.7.1.6) (Galactose kinase)	0.54167	1	0.026178
	P0A6T9	Glycine cleavage system H protein	5.75914	3	0.193798
	P0A6U8	Glycogen synthase (EC 2.4.1.21) (Starch [bacterial glycogen] synthase)	12.9747	7	0.159329
	P0A6V1	Glucose-1-phosphate adenylyltransferase (EC 2.7.7.27) (ADP-glucose pyrophosphorylase) (ADPGlc PPase) (ADP-glucose synthase)	11.9945	6	0.136891
	P0A6V8	Glucokinase (EC 2.7.1.2) (Glucose kinase)	1.68328	5	0.168224
	P0A6W5	Transcription elongation factor GreA (Transcript cleavage factor GreA)	-5.07377	1	0.056962
	P0A6W9	Glutamate--cysteine ligase (EC 6.3.2.2) (Gamma-ECS) (GCS) (Gamma-glutamylcysteine synthetase)	13.0421	12	0.272201
	P0A6X1	Glutamyl-tRNA reductase (GluTR) (EC 1.2.1.70)	6.85016	1	0.0311005
	P0A6X7	Integration host factor subunit alpha (IHF-alpha)	11.299	5	0.282828
	P0A6Y8	Chaperone protein DnaK (HSP70) (Heat shock 70 kDa protein) (Heat shock protein 70)	18.0985	60	0.471787
	P0A6Z1	Chaperone protein HscA (Hsc66)	2.30573	5	0.0876623
	P0A6Z3	Chaperone protein HtpG (Heat shock protein C62.5) (Heat shock protein HtpG) (High temperature protein G)	8.68225	19	0.283654
	P0A707	Translation initiation factor IF-3 [Cleaved into: Translation initiation factor IF-3, N-terminally processed; Translation initiation factor IF-3S]	14.9469	10	0.438889
	P0A715	2-dehydro-3-deoxyphosphooctonate aldolase (EC 2.5.1.55) (3-deoxy-D-manno-octulosonic acid 8-phosphate synthase) (KDO-8-phosphate synthase) (KDO 8-P synthase) (KDOPS) (Phospho-2-dehydro-3-deoxyoctonate aldolase)	19.982	21	0.450704
	P0A717	Ribose-phosphate pyrophosphokinase (RPPK) (EC 2.7.6.1) (5-phospho-D-ribosyl alpha-1-diphosphate) (Phosphoribosyl diphosphate synthase) (Phosphoribosyl pyrophosphate synthase) (P-Rib-PP synthase) (PRPP synthase) (PRPPase)	26.3462	9	0.250794
	P0A722	Acyl-[acyl-carrier-protein]--UDP-N-acetylglucosamine O-acyltransferase (UDP-N-acetylglucosamine acyltransferase) (EC 2.3.1.129)	1.02283	5	0.137405
	P0A729	7-methyl-GTP pyrophosphatase (m(7)GTP pyrophosphatase) (EC 3.6.1.-)	13.6662	6	0.278351
	P0A731	Methylglyoxal synthase (MGS) (EC 4.2.3.3)	29.2686	2	0.157895
	P0A734	Cell division topological specificity factor	7.03974	1	0.136364
	P0A749	UDP-N-acetylglucosamine 1-carboxyvinyltransferase (EC 2.5.1.7) (Enoylpyruvate transferase) (UDP-N-acetylglucosamine enolpyruvyl transferase) (EPT)	22.3365	8	0.145585
	P0A759	Glucosamine-6-phosphate deaminase (EC 3.5.99.6) (GlcN6P deaminase) (GNPDA) (Glucosamine-6-phosphate isomerase)	9.42315	3	0.150376
	P0A763	Nucleoside diphosphate kinase (NDK) (NDP kinase) (EC 2.7.4.6) (Nucleoside-2-P kinase)	4.80359	8	0.384615
	P0A780	Transcription antitermination protein NusB (Antitermination factor NusB) (N utilization substance protein B)	19.5684	2	0.136691
	P0A784	Oligoribonuclease (EC 3.1.15.-)	1.78977	4	0.132597
	P0A786	Aspartate carbamoyltransferase catalytic subunit (EC 2.1.3.2) (Aspartate transcarbamylase) (ATCase)	19.1136	34	0.5209
	P0A794	Pyridoxine 5'-phosphate synthase (PNP synthase) (EC 2.6.99.2)	6.4314	4	0.144033
	P0A796	ATP-dependent 6-phosphofructokinase isozyme 1 (ATP-PFK 1) (Phosphofructokinase 1) (EC 2.7.1.11) (6-phosphofructokinase isozyme I) (Phosphohexokinase 1)	27.898	19	0.53125
	P0A799	Phosphoglycerate kinase (EC 2.7.2.3)	14.7948	57	0.596899
	P0A7A2	Probable phosphoglycerate mutase GpmB (EC 5.4.2.-) (PGAM) (Phosphoglyceromutase)	24.5736	3	0.172093
	P0A7B1	Polyphosphate kinase (EC 2.7.4.1) (ATP-polyphosphate phosphotransferase) (Polyphosphoric acid kinase)	23.1165	7	0.0959302
	P0A7B5	Glutamate 5-kinase (EC 2.7.2.11) (Gamma-glutamyl kinase) (GK)	12.8966	5	0.155313
	P0A7B8	ATP-dependent protease subunit HslV (EC 3.4.25.2) (Heat shock protein HslV)	8.32534	2	0.0625
	P0A7D1	Peptidyl-tRNA hydrolase (PTH) (EC 3.1.1.29)	4.42237	2	0.149485
	P0A7D4	Adenylosuccinate synthetase (AMPSase) (AdSS) (EC 6.3.4.4) (IMP--aspartate ligase)	26.6315	37	0.576389
	P0A7E1	Dihydroorotate dehydrogenase (quinone) (EC 1.3.5.2) (DHOdehase) (DHOD) (DHODase) (Dihydroorotate oxidase)	7.77374	9	0.303571
	P0A7E5	CTP synthase (EC 6.3.4.2) (Cytidine 5'-triphosphate synthase) (Cytidine triphosphate synthetase) (CTP synthetase) (CTPS) (UTP--ammonia ligase)	7.42848	16	0.247706
	P0A7E9	Uridylate kinase (UK) (EC 2.7.4.22) (Uridine monophosphate kinase) (UMP kinase) (UMPK)	9.59745	8	0.26971
	P0A7F3	Aspartate carbamoyltransferase regulatory chain	17.1609	19	0.640523
	P0A7G2	30S ribosome-binding factor (Protein P15B) (Ribosome-binding factor A) (RbfA)	6.83138	2	0.120301
	P0A7I7	GTP cyclohydrolase-2 (EC 3.5.4.25) (GTP cyclohydrolase II)	12.7216	3	0.112245
	P0A7J3	50S ribosomal protein L10 (50S ribosomal protein L8) (Large ribosomal subunit protein uL10)	17.7061	22	0.539394
	P0A7J7	50S ribosomal protein L11 (Large ribosomal subunit protein uL11)	12.4857	11	0.415493
	P0A7K2	50S ribosomal protein L7/L12 (L8) (Large ribosomal subunit protein bL12)	14.8994	24	0.702479
	P0A7K6	50S ribosomal protein L19 (Large ribosomal subunit protein bL19)	9.72277	6	0.286957
	P0A7L0	50S ribosomal protein L1 (Large ribosomal subunit protein uL1)	20.8324	31	0.559829
	P0A7L3	50S ribosomal protein L20 (Large ribosomal subunit protein bL20)	7.13173	4	0.288136
	P0A7L8	50S ribosomal protein L27 (Large ribosomal subunit protein bL27)	12.5358	4	0.329412
	P0A7M2	50S ribosomal protein L28 (Large ribosomal subunit protein bL28)	8.0651	5	0.346154
	P0A7M6	50S ribosomal protein L29 (Large ribosomal subunit protein uL29)	11.8051	9	0.52381
	P0A7M9	50S ribosomal protein L31 (Large ribosomal subunit protein bL31-A)	10.9701	8	0.557143
	P0A7N4	50S ribosomal protein L32 (Large ribosomal subunit protein bL32)	5.79946	4	0.333333
	P0A7N9	50S ribosomal protein L33 (Large ribosomal subunit protein bL33)	6.57488	3	0.418182
	P0A7P5	50S ribosomal protein L34 (Large ribosomal subunit protein bL34)	5.30435	3	0.195652
	P0A7Q1	50S ribosomal protein L35 (Large ribosomal subunit protein bL35) (Ribosomal protein A)	0.55085	1	0.2
	P0A7Q6	50S ribosomal protein L36 (Large ribosomal subunit protein bL36-A) (Ribosomal protein B)	9.60565	2	0.210526
	P0A7R1	50S ribosomal protein L9 (Large ribosomal subunit protein bL9)	6.46071	14	0.516779
	P0A7R5	30S ribosomal protein S10 (Small ribosomal subunit protein uS10) (Transcription termination/antitermination protein NusE)	18.9073	11	0.436893
	P0A7R9	30S ribosomal protein S11 (Small ribosomal subunit protein uS11)	9.71137	14	0.488372
	P0A7S3	30S ribosomal protein S12 (Small ribosomal subunit protein uS12)	12.6539	14	0.435484
	P0A7S9	30S ribosomal protein S13 (Small ribosomal subunit protein uS13)	18.8741	14	0.542373
	P0A7T3	30S ribosomal protein S16 (Small ribosomal subunit protein bS16)	18.09	9	0.512195
	P0A7T7	30S ribosomal protein S18 (Small ribosomal subunit protein bS18)	11.251	5	0.32
	P0A7U3	30S ribosomal protein S19 (Small ribosomal subunit protein uS19)	11.6236	11	0.467391
	P0A7U7	30S ribosomal protein S20 (Small ribosomal subunit protein bS20)	12.1748	4	0.229885
	P0A7V0	30S ribosomal protein S2 (Small ribosomal subunit protein uS2)	16.1739	18	0.485477
	P0A7V3	30S ribosomal protein S3 (Small ribosomal subunit protein uS3)	19.0397	33	0.570815
	P0A7V8	30S ribosomal protein S4 (Small ribosomal subunit protein uS4)	11.9592	16	0.38835
	P0A7W1	30S ribosomal protein S5 (Small ribosomal subunit protein uS5)	18.5105	19	0.610778
	P0A7W7	30S ribosomal protein S8 (Small ribosomal subunit protein uS8)	17.2925	8	0.353846
	P0A7X3	30S ribosomal protein S9 (Small ribosomal subunit protein uS9)	13.628	9	0.484615
	P0A7Y4	Ribonuclease HI (RNase HI) (EC 3.1.26.4) (Ribonuclease H) (RNase H)	25.4545	1	0.0516129
	P0A7Z0	Ribose-5-phosphate isomerase A (EC 5.3.1.6) (Phosphoriboisomerase A) (PRI)	22.8015	6	0.255708
	P0A7Z4	DNA-directed RNA polymerase subunit alpha (RNAP subunit alpha) (EC 2.7.7.6) (RNA polymerase subunit alpha) (Transcriptase subunit alpha)	14.1649	21	0.525836
	P0A805	Ribosome-recycling factor (RRF) (Ribosome-releasing factor)	22.1239	14	0.427027
	P0A825	Serine hydroxymethyltransferase (SHMT) (Serine methylase) (EC 2.1.2.1)	14.6071	42	0.558753
	P0A836	Succinate--CoA ligase [ADP-forming] subunit beta (EC 6.2.1.5) (Succinyl-CoA synthetase subunit beta) (SCS-beta)	19.2029	33	0.528351
	P0A847	Queuine tRNA-ribosyltransferase (EC 2.4.2.29) (Guanine insertion enzyme) (tRNA-guanine transglycosylase)	18.4687	8	0.216
	P0A853	Tryptophanase (EC 4.1.99.1) (L-tryptophan indole-lyase) (TNase)	6.80874	1	0.0233546
	P0A855	Tol-Pal system protein TolB	12.3013	17	0.367442
	P0A858	Triosephosphate isomerase (TIM) (TPI) (EC 5.3.1.1) (Triose-phosphate isomerase)	13.381	28	0.545098
	P0A862	Thiol peroxidase (Tpx) (EC 1.11.1.24) (Peroxiredoxin tpx) (Prx) (Scavengase p20) (Thioredoxin peroxidase) (Thioredoxin-dependent peroxiredoxin)	8.15758	31	0.815476
	P0A867	Transaldolase A (EC 2.2.1.2)	11.5871	13	0.335443
	P0A870	Transaldolase B (EC 2.2.1.2)	10.7641	32	0.555205
	P0A877	Tryptophan synthase alpha chain (EC 4.2.1.20)	25.0827	28	0.723881
	P0A879	Tryptophan synthase beta chain (EC 4.2.1.20)	32.0923	11	0.292191
	P0A884	Thymidylate synthase (TS) (TSase) (EC 2.1.1.45)	15.315	4	0.102273
	P0A8A0	Probable transcriptional regulatory protein YebC	7.81309	5	0.146341
	P0A8A2	Probable transcriptional regulatory protein YeeN	3.62634	3	0.147059
	P0A8A4	Phosphoenolpyruvate synthase regulatory protein (PEP synthase regulatory protein) (PSRP) (EC 2.7.11.33) (EC 2.7.4.28) (Pyruvate, water dikinase regulatory protein)	3.81031	2	0.0830325
	P0A8B5	Nucleoid-associated protein YbaB	9.70426	1	0.119266
	P0A8E1	UPF0227 protein YcfP	8.5615	8	0.388889
	P0A8E7	UPF0234 protein YajQ	3.57589	12	0.478528
	P0A8F0	Uracil phosphoribosyltransferase (EC 2.4.2.9) (UMP pyrophosphorylase) (UPRTase)	15.2877	24	0.649038
	P0A8G6	NAD(P)H dehydrogenase (quinone) (EC 1.6.5.2) (Flavoprotein WrbA) (NAD(P)H:quinone oxidoreductase) (NQO)	7.60697	13	0.545455
	P0A8J4	UPF0250 protein YbeD	7.15588	5	0.37931
	P0A8K5	UPF0253 protein YaeP	3.0105	3	0.30303
	P0A8L1	Serine--tRNA ligase (EC 6.1.1.11) (Seryl-tRNA synthetase) (SerRS) (Seryl-tRNA(Ser/Sec) synthetase)	12.0335	35	0.560465
	P0A8M0	Asparagine--tRNA ligase (EC 6.1.1.22) (Asparaginyl-tRNA synthetase) (AsnRS)	18.0338	26	0.345494
	P0A8M6	UPF0265 protein YeeX	11.3359	5	0.220183
	P0A8N3	Lysine--tRNA ligase (EC 6.1.1.6) (Lysyl-tRNA synthetase) (LysRS)	17.7905	15	0.237624
	P0A8N5	Lysine--tRNA ligase, heat inducible (EC 6.1.1.6) (Lysyl-tRNA synthetase) (LysRS)	23.4738	5	0.110891
	P0A8P3	Probable Fe(2+)-trafficking protein	8.22277	7	0.450549
	P0A8R0	Regulator of ribonuclease activity A	4.73522	4	0.21118
	P0A8T7	DNA-directed RNA polymerase subunit beta' (RNAP subunit beta') (EC 2.7.7.6) (RNA polymerase subunit beta') (Transcriptase subunit beta')	18.109	65	0.355366
	P0A8V2	DNA-directed RNA polymerase subunit beta (RNAP subunit beta) (EC 2.7.7.6) (RNA polymerase subunit beta) (Transcriptase subunit beta)	17.703	69	0.375559
	P0A8W5	UPF0301 protein YqgE	5.74764	5	0.213904
	P0A8X0	UPF0307 protein YjgA (x96 protein)	7.36723	1	0.0546448
	P0A8X2	Protein YceI	3.63107	7	0.230366
	P0A8Y1	Pyrimidine 5'-nucleotidase YjjG (EC 3.1.3.5) (House-cleaning nucleotidase) (Non-canonical pyrimidine nucleotide phosphatase) (Nucleoside 5'-monophosphate phosphohydrolase) (dUMP phosphatase)	10.7014	2	0.142222
	P0A953	3-oxoacyl-[acyl-carrier-protein] synthase 1 (EC 2.3.1.41) (3-oxoacyl-[acyl-carrier-protein] synthase I) (Beta-ketoacyl-ACP synthase I) (KAS I)	18.3138	31	0.477833
	P0A955	KHG/KDPG aldolase [Includes: 4-hydroxy-2-oxoglutarate aldolase (EC 4.1.3.16) (2-keto-4-hydroxyglutarate aldolase) (KHG-aldolase); 2-dehydro-3-deoxy-phosphogluconate aldolase (EC 4.1.2.14) (2-keto-3-deoxy-6-phosphogluconate aldolase) (KDPG-aldolase) (Phospho-2-dehydro-3-deoxygluconate aldolase) (Phospho-2-keto-3-deoxygluconate aldolase)]	2.40744	6	0.187793
	P0A962	L-asparaginase 1 (EC 3.5.1.1) (L-asparaginase I) (L-ASNase I) (L-asparagine amidohydrolase I)	23.4865	4	0.121302
	P0A972	Cold shock-like protein CspE (CSP-E)	1.43831	4	0.318841
	P0A988	Beta sliding clamp (Beta clamp) (Sliding clamp) (Beta-clamp processivity factor) (DNA polymerase III beta sliding clamp subunit)	24.869	7	0.215847
	P0A991	Fructose-bisphosphate aldolase class 1 (EC 4.1.2.13) (Fructose-bisphosphate aldolase class I) (FBP aldolase)	7.01324	6	0.211429
	P0A993	Fructose-1,6-bisphosphatase class 1 (FBPase class 1) (EC 3.1.3.11) (D-fructose-1,6-bisphosphate 1-phosphohydrolase class 1)	4.82574	9	0.186747
	P0A9A9	Ferric uptake regulation protein (Ferric uptake regulator)	10.006	5	0.290541
	P0A9B2	Glyceraldehyde-3-phosphate dehydrogenase A (GAPDH-A) (EC 1.2.1.12) (NAD-dependent glyceraldehyde-3-phosphate dehydrogenase)	13.1269	55	0.601208
	P0A9B6	D-erythrose-4-phosphate dehydrogenase (E4PDH) (EC 1.2.1.72)	9.13569	2	0.0707965
	P0A9C3	Aldose 1-epimerase (EC 5.1.3.3) (Galactose mutarotase) (Type-1 mutarotase)	8.59301	13	0.320809
	P0A9C5	Glutamine synthetase (GS) (EC 6.3.1.2) (Glutamate--ammonia ligase) (Glutamine synthetase I beta) (GSI beta)	6.65723	16	0.211087
	P0A9C9	Fructose-1,6-bisphosphatase 1 class 2 (FBPase 1 class 2) (EC 3.1.3.11) (D-fructose-1,6-bisphosphate 1-phosphohydrolase 1 class 2)	26.5852	1	0.0416667
	P0A9D2	Glutathione S-transferase GstA (EC 2.5.1.18) (GST B1-1)	15.6205	4	0.233831
	P0A9D4	Serine acetyltransferase (SAT) (EC 2.3.1.30)	31.181	3	0.124542
	P0A9D8	2,3,4,5-tetrahydropyridine-2,6-dicarboxylate N-succinyltransferase (EC 2.3.1.117) (Succinyl-CoA: tetrahydrodipicolinate N-succinyltransferase) (Tetrahydrodipicolinate N-succinyltransferase) (THDP succinyltransferase) (THP succinyltransferase) (Tetrahydropicolinate succinylase)	8.30228	30	0.587591
	P0A9G6	Isocitrate lyase (ICL) (EC 4.1.3.1) (Isocitrase) (Isocitratase)	8.61461	66	0.64977
	P0A9J6	Ribokinase (RK) (EC 2.7.1.15)	8.57438	4	0.113269
	P0A9J8	Bifunctional chorismate mutase/prephenate dehydratase (Chorismate mutase-prephenate dehydratase) (P-protein) [Includes: Chorismate mutase (CM) (EC 5.4.99.5); Prephenate dehydratase (PDT) (EC 4.2.1.51)]	2.54587	7	0.165803
	P0A9L3	FKBP-type 22 kDa peptidyl-prolyl cis-trans isomerase (FKBP22) (PPIase) (EC 5.2.1.8) (Rotamase)	8.62918	7	0.291262
	P0A9L8	Pyrroline-5-carboxylate reductase (P5C reductase) (P5CR) (EC 1.5.1.2) (PCA reductase)	19.6586	9	0.315985
	P0A9M2	Hypoxanthine phosphoribosyltransferase (HPRT) (EC 2.4.2.8) (6-oxopurine phosphoribosyltransferase) (6-oxopurine PRTase)	32.2317	8	0.331461
	P0A9M5	Xanthine-guanine phosphoribosyltransferase (XGPRT) (EC 2.4.2.-) (EC 2.4.2.22) (Xanthine phosphoribosyltransferase)	18.1463	5	0.243421
	P0A9M8	Phosphate acetyltransferase (EC 2.3.1.8) (Phosphotransacetylase)	13.6232	18	0.210084
	P0A9N4	Pyruvate formate-lyase 1-activating enzyme (EC 1.97.1.4) (Formate-C-acetyltransferase-activating enzyme 1) (PFL-activating enzyme 1)	5.14439	4	0.158537
	P0A9P4	Thioredoxin reductase (TRXR) (EC 1.8.1.9)	4.74022	14	0.286604
	P0A9Q9	Aspartate-semialdehyde dehydrogenase (ASA dehydrogenase) (ASADH) (EC 1.2.1.11) (Aspartate-beta-semialdehyde dehydrogenase)	16.4346	52	0.656676
	P0A9R4	2Fe-2S ferredoxin	11.687	5	0.333333
	P0A9S3	Galactitol 1-phosphate 5-dehydrogenase (EC 1.1.1.251)	8.48576	1	0.0375723
	P0A9T0	D-3-phosphoglycerate dehydrogenase (PGDH) (EC 1.1.1.95) (2-oxoglutarate reductase) (EC 1.1.1.399)	3.6922	51	0.631707
	P0A9T4	Protein tas	6.73406	7	0.196532
	P0A9U3	Probable ATP-binding protein YbiT	7.13457	4	0.0830189
	P0A9V1	Lipopolysaccharide export system ATP-binding protein LptB (EC 7.5.2.-)	3.77444	2	0.103734
	P0A9W3	Energy-dependent translational throttle protein EttA (EC 3.6.1.-) (Translational regulatory factor EttA)	1.64871	8	0.16036
	P0A9W6	Acid stress protein IbaG	7.75907	3	0.202381
	P0A9W9	Protein YrdA	6.53532	1	0.076087
	P0A9X9	Cold shock protein CspA (CSP-A) (7.4 kDa cold shock protein) (CS7.4)	0.378077	3	0.142857
	P0A9Y6	Cold shock-like protein CspC (CSP-C)	4.34923	2	0.275362
	P0AA04	Phosphocarrier protein HPr (Histidine-containing protein)	15.7463	3	0.282353
	P0AA10	50S ribosomal protein L13 (Large ribosomal subunit protein uL13)	6.2397	14	0.626761
	P0AAB6	UTP--glucose-1-phosphate uridylyltransferase (EC 2.7.7.9) (Alpha-D-glucosyl-1-phosphate uridylyltransferase) (UDP-glucose pyrophosphorylase) (UDPGP) (Uridine diphosphoglucose pyrophosphorylase)	9.83533	8	0.262626
	P0AAC8	Iron-binding protein IscA (Iron-sulfur cluster assembly protein)	10.0143	6	0.448598
	P0AAI3	ATP-dependent zinc metalloprotease FtsH (EC 3.4.24.-) (Cell division protease FtsH)	11.1472	6	0.0854037
	P0AAI5	3-oxoacyl-[acyl-carrier-protein] synthase 2 (EC 2.3.1.179) (3-oxoacyl-[acyl-carrier-protein] synthase II) (Beta-ketoacyl-ACP synthase II) (KAS II)	21.0981	8	0.244552
	P0AAI9	Malonyl CoA-acyl carrier protein transacylase (MCT) (EC 2.3.1.39)	13.0846	22	0.478964
	P0AAN9	Anti-adapter protein IraP	8.40804	3	0.197674
	P0AAS7	Uncharacterized protein YbcJ	12.9952	3	0.228571
	P0AAT6	Ribosomal silencing factor RsfS	13.3073	1	0.0857143
	P0AAT9	Uncharacterized protein YbeL	3.37002	2	0.1125
	P0AAV4	5-oxoprolinase subunit B (5-OPase subunit B) (EC 3.5.2.9) (5-oxoprolinase (ATP-hydrolyzing) subunit B)	11.3514	3	0.183486
	P0AAX8	Probable L,D-transpeptidase YbiS (EC 2.-.-.-)	1.67963	6	0.163399
	P0AB28	Large ribosomal RNA subunit accumulation protein YceD (23S rRNA accumulation protein YceD) (G30K)	6.96745	5	0.190751
	P0AB67	NAD(P) transhydrogenase subunit beta (EC 7.1.1.1) (Nicotinamide nucleotide transhydrogenase subunit beta) (Pyridine nucleotide transhydrogenase subunit beta)	12.728	8	0.214286
	P0AB71	Fructose-bisphosphate aldolase class 2 (FBP aldolase) (FBPA) (EC 4.1.2.13) (Fructose-1,6-bisphosphate aldolase) (Fructose-bisphosphate aldolase class II)	6.26366	41	0.593315
	P0AB77	2-amino-3-ketobutyrate coenzyme A ligase (AKB ligase) (EC 2.3.1.29) (Glycine acetyltransferase)	6.83828	4	0.105528
	P0AB80	Branched-chain-amino-acid aminotransferase (BCAT) (EC 2.6.1.42) (Transaminase B)	31.3011	22	0.482201
	P0AB89	Adenylosuccinate lyase (ASL) (EC 4.3.2.2) (Adenylosuccinase) (ASase)	23.3531	30	0.440789
	P0AB91	Phospho-2-dehydro-3-deoxyheptonate aldolase, Phe-sensitive (EC 2.5.1.54) (3-deoxy-D-arabino-heptulosonate 7-phosphate synthase) (DAHP synthase) (Phospho-2-keto-3-deoxyheptonate aldolase)	22.5178	28	0.491429
	P0ABA0	ATP synthase subunit b (ATP synthase F(0) sector subunit b) (ATPase subunit I) (F-type ATPase subunit b) (F-ATPase subunit b)	8.5237	6	0.346154
	P0ABA4	ATP synthase subunit delta (ATP synthase F(1) sector subunit delta) (F-type ATPase subunit delta) (F-ATPase subunit delta)	16.6711	2	0.0903955
	P0ABA6	ATP synthase gamma chain (ATP synthase F1 sector gamma subunit) (F-ATPase gamma subunit)	14.1794	9	0.334495
	P0ABB0	ATP synthase subunit alpha (EC 7.1.2.2) (ATP synthase F1 sector subunit alpha) (F-ATPase subunit alpha)	13.4609	32	0.401559
	P0ABB4	ATP synthase subunit beta (EC 7.1.2.2) (ATP synthase F1 sector subunit beta) (F-ATPase subunit beta)	12.0117	29	0.467391
	P0ABF6	Cytidine deaminase (EC 3.5.4.5) (Cytidine aminohydrolase) (CDA)	26.2532	8	0.312925
	P0ABH7	Citrate synthase (EC 2.3.3.16)	11.8409	36	0.548009
	P0ABK5	Cysteine synthase A (CSase A) (EC 2.5.1.47) (O-acetylserine (thiol)-lyase A) (OAS-TL A) (O-acetylserine sulfhydrylase A) (S-carboxymethylcysteine synthase) (EC 4.5.1.5) (Sulfate starvation-induced protein 5) (SSI5)	3.49137	21	0.380805
	P0ABM9	Cytochrome c-type biogenesis protein CcmH	15.4247	1	0.02
	P0ABP8	Purine nucleoside phosphorylase DeoD-type (PNP) (EC 2.4.2.1)	18.2094	12	0.364017
	P0ABT2	DNA protection during starvation protein (EC 1.16.-.-)	1.55538	4	0.209581
	P0ABU0	1,4-dihydroxy-2-naphthoyl-CoA synthase (DHNA-CoA synthase) (EC 4.1.3.36)	21.3155	5	0.14386
	P0ABU2	Ribosome-binding ATPase YchF	4.70594	10	0.292011
	P0ABY4	Flavodoxin 2	9.4172	1	0.0693642
	P0AC13	Dihydropteroate synthase (DHPS) (EC 2.5.1.15) (Dihydropteroate pyrophosphorylase)	17.5735	3	0.0886525
	P0AC38	Aspartate ammonia-lyase (Aspartase) (EC 4.3.1.1)	11.0003	2	0.0439331
	P0AC41	Succinate dehydrogenase flavoprotein subunit (EC 1.3.5.1)	15.5878	9	0.168367
	P0AC53	Glucose-6-phosphate 1-dehydrogenase (G6PD) (EC 1.1.1.49) [Cleaved into: Extracellular death factor (EDF)]	14.5409	28	0.380855
	P0AC59	Glutaredoxin 2 (Grx2)	14.6083	14	0.446512
	P0AC62	Glutaredoxin 3 (Grx3)	14.7329	3	0.228916
	P0AC69	Glutaredoxin 4 (Grx4) (Monothiol glutaredoxin)	13.7101	11	0.504348
	P0AC84	Hydroxyacylglutathione hydrolase GloB (EC 3.1.2.6) (Glyoxalase II) (Glx II)	10.0895	5	0.155378
	P0AC86	Glycogen phosphorylase (EC 2.4.1.1)	14.8598	4	0.0809816
	P0ACA1	Uncharacterized GST-like protein YibF	9.11923	7	0.267327
	P0ACA3	Stringent starvation protein A	10.4946	6	0.245283
	P0ACA7	Glutathione S-transferase GstB (EC 2.5.1.18)	9.94084	9	0.307692
	P0ACB2	Delta-aminolevulinic acid dehydratase (ALAD) (ALADH) (EC 4.2.1.24) (Porphobilinogen synthase)	20.0488	11	0.280864
	P0ACC7	Bifunctional protein GlmU [Includes: UDP-N-acetylglucosamine pyrophosphorylase (EC 2.7.7.23) (N-acetylglucosamine-1-phosphate uridyltransferase); Glucosamine-1-phosphate N-acetyltransferase (EC 2.3.1.157)]	11.8961	6	0.114035
	P0ACD4	Iron-sulfur cluster assembly scaffold protein IscU (Sulfur acceptor protein IscU)	11.339	12	0.492188
	P0ACE7	Purine nucleoside phosphoramidase (EC 3.9.1.-) (Histidine triad nucleotide binding protein HinT) (HIT protein)	14.7741	8	0.613445
	P0ACF0	DNA-binding protein HU-alpha (HU-2) (NS2)	10.6279	9	0.533333
	P0ACF4	DNA-binding protein HU-beta (HU-1) (NS1)	8.95925	8	0.611111
	P0ACG8	Heat shock protein 15 (HSP15)	14.8797	1	0.0526316
	P0ACP7	HTH-type transcriptional repressor PurR (Pur regulon repressor) (Purine nucleotide synthesis repressor)	14.4302	7	0.181818
	P0ACU7	HTH-type transcriptional regulator YjdC	11.5248	5	0.251309
	P0ACV8	Uncharacterized protein YmjA	6.03199	2	0.209877
	P0ACX3	Putative monooxygenase YdhR (EC 1.-.-.-)	3.57687	7	0.544554
	P0ACY1	Putative NAD(P)H nitroreductase YdjA (EC 1.-.-.-)	12.6238	7	0.398907
	P0ACY3	Uncharacterized protein YeaG	4.93329	13	0.197205
	P0AD49	Ribosome-associated inhibitor A (Protein Y) (pY) (Ribosome associated factor Y) (Spot Y)	12.937	7	0.415929
	P0AD61	Pyruvate kinase I (EC 2.7.1.40) (PK-1)	16.8474	42	0.548936
	P0AD65	Peptidoglycan D,D-transpeptidase MrdA (EC 3.4.16.4) (Penicillin-binding protein 2) (PBP-2)	6.9551	1	0.0126382
	P0AD96	Leu/Ile/Val-binding protein (LIV-BP)	9.78314	21	0.39782
	P0ADA1	Thioesterase 1/protease 1/lysophospholipase L1 (TAP) (Acyl-CoA thioesterase 1) (TESA) (EC 3.1.2.2) (Acyl-CoA thioesterase I) (Arylesterase) (EC 3.1.1.2) (Lysophospholipase L1) (EC 3.1.1.5) (Oleoyl-[acyl-carrier-protein] hydrolase) (EC 3.1.2.14) (Phospholipid degradation C) (Pldc) (Protease 1) (EC 3.4.21.-) (Protease I) (Thioesterase I/protease I) (TEP-I)	3.07668	4	0.149038
	P0ADF6	Phosphogluconate dehydratase (EC 4.2.1.12) (6-phosphogluconate dehydratase) (Entner-Doudoroff dehydrase)	21.066	1	0.0149254
	P0ADF8	Acetolactate synthase isozyme 1 small subunit (EC 2.2.1.6) (Acetohydroxy-acid synthase I small subunit) (AHAS-I) (ALS-I)	9.24763	3	0.239583
	P0ADG7	Inosine-5'-monophosphate dehydrogenase (IMP dehydrogenase) (IMPD) (IMPDH) (EC 1.1.1.205)	3.29156	18	0.286885
	P0ADI4	Enterobactin synthase component B (EC 6.3.2.14) (Enterobactin biosynthesis bifunctional protein EntB) (Enterochelin synthase B) [Includes: Isochorismatase (EC 3.3.2.1) (2,3-dihydro-2,3-dihydroxybenzoate synthase) (Isochorismate lyase); Aryl carrier protein (ArCP)]	9.32591	4	0.133333
	P0ADI7	Isochorismatase family protein YecD (EC 3.-.-.-)	13.1123	5	0.170213
	P0ADN2	UPF0438 protein YifE	-3.26179	4	0.258929
	P0ADP0	5-amino-6-(5-phospho-D-ribitylamino)uracil phosphatase YigB (EC 3.1.3.104)	2.37456	1	0.0336134
	P0ADP9	Protein YihD	8.94347	3	0.393258
	P0ADR8	Pyrimidine/purine nucleotide 5'-monophosphate nucleosidase (EC 3.2.2.-) (EC 3.2.2.10) (AMP nucleosidase) (EC 3.2.2.4) (CMP nucleosidase) (GMP nucleosidase) (IMP nucleosidase) (UMP nucleosidase) (dTMP nucleosidase)	5.93601	7	0.176211
	P0ADS9	Uncharacterized protein YggN	4.47215	1	0.0376569
	P0ADT5	Putative acid--amine ligase YgiC (EC 6.3.1.-)	4.94902	4	0.111399
	P0ADU2	Probable quinol monooxygenase YgiN (QuMo) (EC 1.-.-.-)	1.92713	5	0.288462
	P0ADV1	Lipopolysaccharide export system protein LptA	14.2574	1	0.0540541
	P0ADV5	Luciferase-like monooxygenase	1.54401	2	0.0746269
	P0ADY3	50S ribosomal protein L14 (Large ribosomal subunit protein uL14)	12.7254	14	0.317073
	P0ADY7	50S ribosomal protein L16 (Large ribosomal subunit protein uL16)	20.9185	10	0.367647
	P0ADZ0	50S ribosomal protein L23 (Large ribosomal subunit protein uL23)	6.368	4	0.25
	P0ADZ4	30S ribosomal protein S15 (Small ribosomal subunit protein uS15)	12.9777	4	0.303371
	P0AE08	Alkyl hydroperoxide reductase C (EC 1.11.1.26) (Alkyl hydroperoxide reductase protein C22) (Peroxiredoxin) (SCRP-23) (Sulfate starvation-induced protein 8) (SSI8) (Thioredoxin peroxidase)	2.71477	32	0.620321
	P0AE12	AMP nucleosidase (EC 3.2.2.4)	15.7976	17	0.266529
	P0AE28	Protein AroM	4.22183	1	0.0666667
	P0AE52	Peroxiredoxin Bcp (EC 1.11.1.24) (Bacterioferritin comigratory protein) (Thioredoxin peroxidase) (Thioredoxin-dependent peroxiredoxin Bcp)	0.340605	5	0.262821
	P0AEA8	Siroheme synthase [Includes: Uroporphyrinogen-III C-methyltransferase (Urogen III methylase) (EC 2.1.1.107) (SUMT) (Uroporphyrinogen III methylase) (UROM); Precorrin-2 dehydrogenase (EC 1.3.1.76); Sirohydrochlorin ferrochelatase (EC 4.99.1.4)]	4.49525	8	0.221007
	P0AED7	Succinyl-diaminopimelate desuccinylase (SDAP desuccinylase) (EC 3.5.1.18) (N-succinyl-LL-2,6-diaminoheptanedioate amidohydrolase)	13.3677	5	0.168
	P0AEE5	D-galactose-binding periplasmic protein (GBP) (D-galactose/ D-glucose-binding protein) (GGBP)	25.7212	3	0.0722892
	P0AEG4	Thiol:disulfide interchange protein DsbA	1.98587	11	0.379808
	P0AEK2	3-oxoacyl-[acyl-carrier-protein] reductase FabG (EC 1.1.1.100) (3-ketoacyl-acyl carrier protein reductase) (Beta-Ketoacyl-acyl carrier protein reductase) (Beta-ketoacyl-ACP reductase)	2.90485	9	0.397541
	P0AEK4	Enoyl-[acyl-carrier-protein] reductase [NADH] FabI (ENR) (EC 1.3.1.9) (NADH-dependent enoyl-ACP reductase)	13.6027	16	0.507634
	P0AEM9	L-cystine-binding protein TcyJ (CBP) (Protein FliY) (Sulfate starvation-induced protein 7) (SSI7)	6.52172	27	0.601504
	P0AEP3	UTP--glucose-1-phosphate uridylyltransferase (EC 2.7.7.9) (Alpha-D-glucosyl-1-phosphate uridylyltransferase) (UDP-Glc PPase) (UDP-glucose pyrophosphorylase) (UDPGP) (Uridine diphosphoglucose pyrophosphorylase)	9.64837	7	0.248344
	P0AES0	Bifunctional glutathionylspermidine synthetase/amidase (GspSA) [Includes: Glutathionylspermidine amidase (Gsp amidase) (EC 3.5.1.78) (Glutathionylspermidine amidohydrolase [spermidine-forming]); Glutathionylspermidine synthetase (Gsp synthetase) (EC 6.3.1.8) (Glutathione:spermidine ligase [ADP-forming]) (Gsp synthase)]	7.62791	14	0.250404
	P0AES4	DNA gyrase subunit A (EC 5.6.2.2)	21.6126	19	0.162286
	P0AES9	Acid stress chaperone HdeA (10K-S protein)	15.0724	2	0.209091
	P0AET8	7alpha-hydroxysteroid dehydrogenase (7alpha-HSDH) (EC 1.1.1.159) (NAD-dependent 7alpha-hydroxysteroid dehydrogenase)	16.9723	9	0.247059
	P0AEU0	Histidine-binding periplasmic protein (HBP)	4.75501	20	0.461538
	P0AEU7	Chaperone protein Skp (DNA-binding 17 kDa protein) (Histone-like protein HLP-1) (Seventeen kilodalton protein)	0.834	6	0.217391
	P0AEW6	Guanosine-inosine kinase (EC 2.7.1.73)	11.8361	3	0.078341
	P0AEX5	Probable phosphoribulokinase (PRK) (PRKase) (EC 2.7.1.19) (Phosphopentokinase)	8.74886	1	0.0449827
	P0AEX9	Maltose/maltodextrin-binding periplasmic protein (MMBP) (Maltodextrin-binding protein) (Maltose-binding protein) (MBP)	9.03576	3	0.0883838
	P0AEY5	NADPH:quinone oxidoreductase MdaB (EC 1.6.5.10) (Modulator of drug activity B)	5.86536	10	0.507772
	P0AEZ1	5,10-methylenetetrahydrofolate reductase (EC 1.5.1.20)	5.85528	7	0.222973
	P0AEZ3	Septum site-determining protein MinD (Cell division inhibitor MinD)	4.66337	6	0.233333
	P0AF08	Iron-sulfur cluster carrier protein	10.0272	3	0.0894309
	P0AF12	5'-methylthioadenosine/S-adenosylhomocysteine nucleosidase (MTA/SAH nucleosidase) (MTAN) (EC 3.2.2.9) (5'-deoxyadenosine nucleosidase) (DOA nucleosidase) (dAdo nucleosidase) (5'-methylthioadenosine nucleosidase) (MTA nucleosidase) (S-adenosylhomocysteine nucleosidase) (AdoHcy nucleosidase) (SAH nucleosidase) (SRH nucleosidase)	10.5069	4	0.219828
	P0AF24	Ribonucleotide monophosphatase NagD (EC 3.1.3.5)	26.5442	2	0.084
	P0AF28	Nitrate/nitrite response regulator protein NarL	4.34283	1	0.0416667
	P0AF50	Uncharacterized protein YjbR	2.22173	6	0.245763
	P0AF96	Toxin-antitoxin biofilm protein TabA	2.75275	10	0.466667
	P0AFD6	NADH-quinone oxidoreductase subunit I (EC 7.1.1.-) (NADH dehydrogenase I subunit I) (NDH-1 subunit I) (NUO9)	25.2578	1	0.0555556
	P0AFF6	Transcription termination/antitermination protein NusA (N utilization substance protein A) (Transcription termination/antitermination L factor)	4.40408	15	0.272727
	P0AFG0	Transcription termination/antitermination protein NusG	4.44707	4	0.19337
	P0AFG3	2-oxoglutarate dehydrogenase E1 component (EC 1.2.4.2) (Alpha-ketoglutarate dehydrogenase)	8.64725	26	0.235798
	P0AFG8	Pyruvate dehydrogenase E1 component (PDH E1 component) (EC 1.2.4.1)	17.0163	59	0.42841
	P0AFI7	Pyridoxine/pyridoxamine 5'-phosphate oxidase (EC 1.4.3.5) (PNP/PMP oxidase) (PNPOx) (Pyridoxal 5'-phosphate synthase)	10.3927	2	0.105505
	P0AFK0	Metalloprotease PmbA (EC 3.4.-.-) (Protein TldE)	8.54451	18	0.344444
	P0AFK9	Spermidine/putrescine-binding periplasmic protein (SPBP)	-1.90377	1	0.0431034
	P0AFL3	Peptidyl-prolyl cis-trans isomerase A (PPIase A) (EC 5.2.1.8) (Cyclophilin A) (Rotamase A)	6.62391	2	0.126316
	P0AFL6	Exopolyphosphatase (ExopolyPase) (EC 3.6.1.11) (Metaphosphatase)	0.485483	1	0.0136452
	P0AFM2	Glycine betaine/proline betaine-binding periplasmic protein (GBBP)	1.4608	2	0.106061
	P0AFP6	GTP cyclohydrolase 1 type 2 homolog (Radiation resistance protein YbgI)	5.07751	1	0.0323887
	P0AFR4	Uncharacterized protein YciO	10.7275	5	0.208738
	P0AFU8	Riboflavin synthase (RS) (EC 2.5.1.9)	1.71608	10	0.380282
	P0AFZ3	Stringent starvation protein B (Adapter protein SspB) (Specificity-enhancing factor SspB)	6.32094	2	0.145455
	P0AG07	Ribulose-phosphate 3-epimerase (EC 5.1.3.1) (Pentose-5-phosphate 3-epimerase) (PPE) (R5P3E)	17.5026	3	0.182222
	P0AG16	Amidophosphoribosyltransferase (ATase) (EC 2.4.2.14) (Glutamine phosphoribosylpyrophosphate amidotransferase) (GPATase)	5.73895	20	0.293069
	P0AG18	N5-carboxyaminoimidazole ribonucleotide mutase (N5-CAIR mutase) (EC 5.4.99.18) (5-(carboxyamino)imidazole ribonucleotide mutase)	29.0771	10	0.56213
	P0AG30	Transcription termination factor Rho (EC 3.6.4.-) (ATP-dependent helicase Rho)	22.4497	9	0.212411
	P0AG44	50S ribosomal protein L17 (Large ribosomal subunit protein bL17)	9.22139	10	0.377953
	P0AG48	50S ribosomal protein L21 (Large ribosomal subunit protein bL21)	3.21882	7	0.359223
	P0AG51	50S ribosomal protein L30 (Large ribosomal subunit protein uL30)	17.2957	2	0.288136
	P0AG55	50S ribosomal protein L6 (Large ribosomal subunit protein uL6)	14.6486	21	0.621469
	P0AG59	30S ribosomal protein S14 (Small ribosomal subunit protein uS14)	14.1203	10	0.405941
	P0AG63	30S ribosomal protein S17 (Small ribosomal subunit protein uS17)	19.6851	3	0.261905
	P0AG67	30S ribosomal protein S1 (Bacteriophage Q beta RNA-directed RNA polymerase subunit I) (Small ribosomal subunit protein bS1)	6.9029	47	0.439856
	P0AG78	Sulfate-binding protein (Sulfate starvation-induced protein 2) (SSI2)	13.3415	24	0.401216
	P0AG80	sn-glycerol-3-phosphate-binding periplasmic protein UgpB	11.2135	3	0.0616438
	P0AG84	Uncharacterized oxidoreductase YghA (EC 1.-.-.-)	4.98467	4	0.173469
	P0AG86	Protein-export protein SecB (Chaperone SecB)	5.96522	8	0.541935
	P0AGC3	Soluble lytic murein transglycosylase (EC 4.2.2.n1) (Exomuramidase) (Peptidoglycan lytic exotransglycosylase) (Slt70)	15.0667	3	0.0418605
	P0AGD1	Superoxide dismutase [Cu-Zn] (EC 1.15.1.1) (Bacteriocuprein)	3.50674	3	0.0924855
	P0AGE6	Quinone reductase (EC 1.6.5.2) (Chromate reductase) (CHRR) (EC 1.6.-.-) (NAD(P)H dehydrogenase (quinone))	8.59819	5	0.260638
	P0AGE9	Succinate--CoA ligase [ADP-forming] subunit alpha (EC 6.2.1.5) (Succinyl-CoA synthetase subunit alpha) (SCS-alpha)	21.2241	14	0.33218
	P0AGG0	Thiamine-monophosphate kinase (TMP kinase) (Thiamine-phosphate kinase) (EC 2.7.4.16)	13.2066	4	0.126154
	P0AGG2	Acyl-CoA thioesterase 2 (EC 3.1.2.20) (Thioesterase II) (TEII)	17.0871	4	0.125874
	P0AGJ9	Tyrosine--tRNA ligase (EC 6.1.1.1) (Tyrosyl-tRNA synthetase) (TyrRS)	18.6116	21	0.339623
	P0AGK4	RNA-binding protein YhbY	19.7983	1	0.0721649
	P0AGK8	HTH-type transcriptional regulator IscR	4.30404	5	0.265432
	P0C018	50S ribosomal protein L18 (Large ribosomal subunit protein uL18)	16.3238	9	0.316239
	P0C0V0	Periplasmic serine endoprotease DegP (EC 3.4.21.107) (Heat shock protein DegP) (Protease Do)	0.0748187	5	0.128692
	P0C8J6	D-tagatose-1,6-bisphosphate aldolase subunit GatY (TBPA) (TagBP aldolase) (EC 4.1.2.40) (D-tagatose-bisphosphate aldolase class II) (Tagatose-bisphosphate aldolase)	16.5648	10	0.25
	P0C8J8	D-tagatose-1,6-bisphosphate aldolase subunit GatZ	3.63241	8	0.190476
	P10121	Signal recognition particle receptor FtsY (SRP receptor)	1.68153	1	0.0160966
	P10378	Enterobactin synthase component E (EC 6.3.2.14) (2,3-dihydroxybenzoate-AMP ligase) (DHB-AMP ligase) (2,3-dihydroxybenzoate-AMP synthase) (EC 6.2.1.71) (Dihydroxybenzoic acid-activating enzyme) (Enterochelin synthase E)	8.86876	8	0.186567
	P10408	Protein translocase subunit SecA (EC 7.4.2.8)	6.60779	8	0.0899001
	P10908	Glycerophosphodiester phosphodiesterase, cytoplasmic (Glycerophosphoryl diester phosphodiesterase, cytoplasmic) (EC 3.1.4.46)	11.9673	1	0.0607287
	P11446	N-acetyl-gamma-glutamyl-phosphate reductase (AGPR) (EC 1.2.1.38) (N-acetyl-glutamate semialdehyde dehydrogenase) (NAGSA dehydrogenase)	28.8369	11	0.383234
	P11447	Argininosuccinate lyase (ASAL) (EC 4.3.2.1) (Arginosuccinase)	13.1209	31	0.396061
	P11454	Enterobactin synthase component F (EC 6.3.2.14) (Enterochelin synthase F) (Nonribosomal peptide synthetase EntF) [Includes: L-serine--[L-seryl-carrier protein] ligase (EC 6.2.1.72) (Serine-activating enzyme) (Seryl-AMP ligase)]	5.23782	7	0.0541377
	P11875	Arginine--tRNA ligase (EC 6.1.1.19) (Arginyl-tRNA synthetase) (ArgRS)	5.63382	10	0.181976
	P11880	UDP-N-acetylmuramoyl-tripeptide--D-alanyl-D-alanine ligase (EC 6.3.2.10) (D-alanyl-D-alanine-adding enzyme) (UDP-MurNAc-pentapeptide synthetase)	2.1797	5	0.0929204
	P12008	Chorismate synthase (CS) (EC 4.2.3.5) (5-enolpyruvylshikimate-3-phosphate phospholyase) (EPSP phospholyase)	3.34694	5	0.160665
	P12281	Molybdopterin molybdenumtransferase (MPT Mo-transferase) (EC 2.10.1.1)	9.17949	12	0.221411
	P12758	Uridine phosphorylase (UPase) (UrdPase) (EC 2.4.2.3)	20.4851	15	0.525692
	P12994	UPF0098 protein YbhB	3.24995	3	0.126582
	P12996	Biotin synthase (EC 2.8.1.6)	9.70815	1	0.0346821
	P13000	ATP-dependent dethiobiotin synthetase BioD 1 (EC 6.3.3.3) (DTB synthetase 1) (DTBS 1) (Dethiobiotin synthase 1)	17.5027	2	0.0844444
	P13009	Methionine synthase (EC 2.1.1.13) (5-methyltetrahydrofolate--homocysteine methyltransferase) (Methionine synthase, vitamin-B12-dependent) (MS)	9.47028	17	0.136104
	P13024	Protein FdhE	7.86514	2	0.0517799
	P13029	Catalase-peroxidase (CP) (EC 1.11.1.21) (Hydroperoxidase I) (HPI) (Peroxidase/catalase)	7.14024	34	0.286501
	P14900	UDP-N-acetylmuramoylalanine--D-glutamate ligase (EC 6.3.2.9) (D-glutamic acid-adding enzyme) (UDP-N-acetylmuramoyl-L-alanyl-D-glutamate synthetase)	11.9042	4	0.0821918
	P15034	Xaa-Pro aminopeptidase (EC 3.4.11.9) (Aminoacylproline aminopeptidase) (Aminopeptidase P II) (APP-II) (X-Pro aminopeptidase)	11.576	12	0.174603
	P15047	2,3-dihydro-2,3-dihydroxybenzoate dehydrogenase (DiDHB-DH) (EC 1.3.1.28) (Trans-2,3-dihydro-2,3-dihydroxybenzoate dehydrogenase)	29.3177	2	0.108871
	P15067	Glycogen debranching enzyme (EC 3.2.1.196) (Glycogen operon protein GlgX) (Limit dextrin alpha-1,6-maltotetraose-hydrolase)	5.36834	2	0.0502283
	P15254	Phosphoribosylformylglycinamidine synthase (FGAM synthase) (FGAMS) (EC 6.3.5.3) (Formylglycinamide ribonucleotide amidotransferase) (FGAR amidotransferase) (FGAR-AT)	14.5146	53	0.328185
	P15288	Cytosol non-specific dipeptidase (EC 3.4.13.18) (Aminoacyl-histidine dipeptidase) (Beta-alanyl-histidine dipeptidase) (Carnosinase) (Cysteinylglycinase) (Peptidase D) (Xaa-His dipeptidase) (X-His dipeptidase)	11.0016	19	0.350515
	P15639	Bifunctional purine biosynthesis protein PurH [Includes: Phosphoribosylaminoimidazolecarboxamide formyltransferase (EC 2.1.2.3) (AICAR transformylase); IMP cyclohydrolase (EC 3.5.4.10) (ATIC) (IMP synthase) (Inosinicase)]	21.2731	37	0.546314
	P15640	Phosphoribosylamine--glycine ligase (EC 6.3.4.13) (GARS) (Glycinamide ribonucleotide synthetase) (Phosphoribosylglycinamide synthetase)	14.0615	17	0.358974
	P15770	Shikimate dehydrogenase (NADP(+)) (SD) (SDH) (EC 1.1.1.25)	3.0196	3	0.132353
	P16456	Selenide, water dikinase (EC 2.7.9.3) (Selenium donor protein) (Selenophosphate synthase)	8.36007	6	0.167147
	P16659	Proline--tRNA ligase (EC 6.1.1.15) (Global RNA synthesis factor) (Prolyl-tRNA synthetase) (ProRS)	24.5489	33	0.487762
	P16676	Sulfate/thiosulfate import ATP-binding protein CysA (EC 7.3.2.3) (Sulfate-transporting ATPase)	5.29947	1	0.0219178
	P16700	Thiosulfate-binding protein	12.3317	19	0.461538
	P17169	Glutamine--fructose-6-phosphate aminotransferase [isomerizing] (EC 2.6.1.16) (D-fructose-6-phosphate amidotransferase) (GFAT) (Glucosamine-6-phosphate synthase) (Hexosephosphate aminotransferase) (L-glutamine--D-fructose-6-phosphate amidotransferase)	17.3959	29	0.308703
	P17445	Betaine aldehyde dehydrogenase (BADH) (EC 1.2.1.8)	26.1904	5	0.0918367
	P17846	Sulfite reductase [NADPH] hemoprotein beta-component (SiR-HP) (SiRHP) (EC 1.8.1.2)	7.25163	23	0.349123
	P17952	UDP-N-acetylmuramate--L-alanine ligase (EC 6.3.2.8) (UDP-N-acetylmuramoyl-L-alanine synthetase)	20.8565	1	0.0142566
	P18335	Acetylornithine/succinyldiaminopimelate aminotransferase (ACOAT) (DapATase) (Succinyldiaminopimelate transferase) (EC 2.6.1.11) (EC 2.6.1.17)	15.223	24	0.509852
	P18843	NH(3)-dependent NAD(+) synthetase (EC 6.3.1.5) (Nicotinamide adenine dinucleotide synthetase) (NADS) (Nitrogen regulatory protein)	11.298	15	0.516364
	P18956	Glutathione hydrolase proenzyme (EC 3.4.19.13) (Gamma-glutamyltranspeptidase proenzyme) (GGT) (EC 2.3.2.2) [Cleaved into: Glutathione hydrolase large chain; Glutathione hydrolase small chain]	6.5997	3	0.0517241
	P19624	4-hydroxythreonine-4-phosphate dehydrogenase (EC 1.1.1.262) (4-(phosphohydroxy)-L-threonine dehydrogenase)	9.13316	1	0.0668693
	P19926	Glucose-1-phosphatase (G1Pase) (EC 3.1.3.10)	8.52213	5	0.123487
	P20605	Probable protein adenylyltransferase Fic (EC 2.7.7.n1) (Cell filamentation protein Fic)	4.75241	2	0.055
	P21165	Xaa-Pro dipeptidase (X-Pro dipeptidase) (EC 3.4.13.9) (Imidodipeptidase) (Proline dipeptidase) (Prolidase)	8.31743	14	0.325056
	P21170	Biosynthetic arginine decarboxylase (ADC) (EC 4.1.1.19)	11.0802	12	0.206687
	P21338	Ribonuclease I (RNase I) (EC 4.6.1.21) (Enterobacter ribonuclease)	6.18894	2	0.0858209
	P21367	Probable hydrolase YcaC (EC 4.-.-.-)	35.6091	7	0.389423
	P21369	Nicotinamidase (EC 3.5.1.19) (Nicotinamide deamidase) (NAMase) (Pyrazinamidase) (PZAase) (EC 3.5.1.-)	23.5838	3	0.15493
	P21599	Pyruvate kinase II (EC 2.7.1.40) (PK-2)	26.7385	17	0.270833
	P21645	UDP-3-O-(3-hydroxymyristoyl)glucosamine N-acyltransferase (UDP-3-O-(3-OHC14)-GlcN N-acyltransferase) (EC 2.3.1.191) (Protein FirA) (Rifampicin resistance protein) (UDP-3-O-(3-hydroxytetradecanoyl)glucosamine N-acyltransferase)	18.3733	3	0.0821114
	P21888	Cysteine--tRNA ligase (EC 6.1.1.16) (Cysteinyl-tRNA synthetase) (CysRS)	3.40307	9	0.180043
	P21889	Aspartate--tRNA ligase (EC 6.1.1.12) (Aspartyl-tRNA synthetase) (AspRS)	22.2084	29	0.389831
	P22106	Asparagine synthetase B [glutamine-hydrolyzing] (AS-B) (EC 6.3.5.4)	9.81069	18	0.3213
	P22188	UDP-N-acetylmuramoyl-L-alanyl-D-glutamate--2,6-diaminopimelate ligase (EC 6.3.2.13) (Meso-A2pm-adding enzyme) (Meso-diaminopimelate-adding enzyme) (UDP-MurNAc-L-Ala-D-Glu:meso-diaminopimelate ligase) (UDP-MurNAc-tripeptide synthetase) (UDP-N-acetylmuramyl-tripeptide synthetase)	17.0944	3	0.0828283
	P22255	3'(2'),5'-bisphosphate nucleotidase CysQ (EC 3.1.3.7) (3'(2'),5-bisphosphonucleoside 3'(2')-phosphohydrolase) (3'-phosphoadenosine 5'-phosphate phosphatase) (PAP phosphatase) (DPNPase)	14.6832	6	0.231707
	P22256	4-aminobutyrate aminotransferase GabT (EC 2.6.1.19) (5-aminovalerate transaminase) (EC 2.6.1.48) (GABA aminotransferase) (GABA-AT) (Gamma-amino-N-butyrate transaminase) (GABA transaminase) (Glutamate:succinic semialdehyde transaminase) (L-AIBAT)	6.81258	9	0.215962
	P22259	Phosphoenolpyruvate carboxykinase (ATP) (PCK) (PEP carboxykinase) (PEPCK) (EC 4.1.1.49)	5.84687	17	0.240741
	P22523	Chromosome partition protein MukB (Structural maintenance of chromosome-related protein)	5.91267	1	0.00538358
	P22524	Chromosome partition protein MukE (Protein KicA)	11.5559	2	0.0769231
	P23003	tRNA/tmRNA (uracil-C(5))-methyltransferase (EC 2.1.1.-) (EC 2.1.1.35) (tRNA (uracil(54)-C(5))-methyltransferase) (tRNA(m5U54)-methyltransferase) (RUMT) (tmRNA (uracil(341)-C(5))-methyltransferase)	4.3661	2	0.0519126
	P23256	Protein MalY [Includes: Cystathionine beta-lyase MalY (CBL) (EC 4.4.1.13) (Beta-cystathionase MalY) (Cysteine lyase MalY) (Cysteine-S-conjugate beta-lyase MalY); Maltose regulon modulator]	4.41299	1	0.0179487
	P23331	Thymidine kinase (EC 2.7.1.21)	11.7307	2	0.112195
	P23538	Phosphoenolpyruvate synthase (PEP synthase) (EC 2.7.9.2) (Pyruvate, water dikinase)	23.1353	38	0.330808
	P23721	Phosphoserine aminotransferase (EC 2.6.1.52) (Phosphohydroxythreonine aminotransferase) (PSAT)	8.47163	51	0.676796
	P23827	Ecotin	9.73155	5	0.277778
	P23830	CDP-diacylglycerol--serine O-phosphatidyltransferase (EC 2.7.8.8) (Phosphatidylserine synthase)	2.78247	5	0.155211
	P23839	UPF0701 protein YicC	16.8398	11	0.317073
	P23843	Periplasmic oligopeptide-binding protein	7.75348	50	0.609576
	P23845	Sulfate adenylyltransferase subunit 1 (EC 2.7.7.4) (ATP-sulfurylase large subunit) (Sulfate adenylate transferase) (SAT)	10.9771	11	0.242105
	P23847	Dipeptide-binding protein (DBP) (Periplasmic dipeptide transport protein)	6.98762	42	0.48785
	P23869	Peptidyl-prolyl cis-trans isomerase B (PPIase B) (EC 5.2.1.8) (Rotamase B)	12.5396	3	0.103659
	P23873	Antitoxin HipB	10.5836	1	0.0909091
	P23874	Serine/threonine-protein kinase toxin HipA (Ser/Thr-protein kinase HipA) (EC 2.7.11.1) (Toxin HipA)	5.47553	1	0.0181818
	P23882	Methionyl-tRNA formyltransferase (EC 2.1.2.9) (Met-tRNA(fMet) formyltransferase)	9.24683	7	0.219048
	P23893	Glutamate-1-semialdehyde 2,1-aminomutase (GSA) (EC 5.4.3.8) (Glutamate-1-semialdehyde aminotransferase) (GSA-AT)	2.0412	6	0.171362
	P23908	Acetylornithine deacetylase (AO) (Acetylornithinase) (EC 3.5.1.16) (N-acetylornithinase) (NAO)	6.48444	18	0.415144
	P23909	DNA mismatch repair protein MutS	14.2728	2	0.031653
	P23917	Fructokinase (EC 2.7.1.4) (D-fructose kinase) (Manno(fructo)kinase)	13.1518	5	0.248344
	P24171	Dipeptidyl carboxypeptidase (EC 3.4.15.5) (Peptidyl-dipeptidase Dcp)	8.9977	14	0.165932
	P24173	Lipopolysaccharide heptosyltransferase 1 (EC 2.-.-.-)	2.13047	1	0.031348
	P24182	Biotin carboxylase (EC 6.3.4.14) (Acetyl-coenzyme A carboxylase biotin carboxylase subunit A)	19.3552	5	0.109131
	P24186	Bifunctional protein FolD [Includes: Methylenetetrahydrofolate dehydrogenase (EC 1.5.1.5); Methenyltetrahydrofolate cyclohydrolase (EC 3.5.4.9)]	17.1364	13	0.25
	P24203	P-loop guanosine triphosphatase YjiA (EC 3.6.-.-) (GTP-binding protein YjiA)	5.04661	1	0.0251572
	P24215	Mannonate dehydratase (EC 4.2.1.8) (D-mannonate hydro-lyase)	9.81693	1	0.0329949
	P24232	Flavohemoprotein (Flavohemoglobin) (HMP) (Hemoglobin-like protein) (Nitric oxide dioxygenase) (NO oxygenase) (NOD) (EC 1.14.12.17)	5.74535	3	0.0530303
	P25437	S-(hydroxymethyl)glutathione dehydrogenase (EC 1.1.1.284) (Alcohol dehydrogenase class-3) (EC 1.1.1.1) (Alcohol dehydrogenase class-III) (Glutathione-dependent formaldehyde dehydrogenase) (FALDH) (FDH) (GSH-FDH) (EC 1.1.1.-)	11.495	12	0.200542
	P25526	Succinate-semialdehyde dehydrogenase [NADP(+)] GabD (SSDH) (EC 1.2.1.79) (Glutarate-semialdehyde dehydrogenase) (EC 1.2.1.-)	23.9051	14	0.319502
	P25539	Riboflavin biosynthesis protein RibD [Includes: Diaminohydroxyphosphoribosylaminopyrimidine deaminase (DRAP deaminase) (EC 3.5.4.26) (Riboflavin-specific deaminase); 5-amino-6-(5-phosphoribosylamino)uracil reductase (EC 1.1.1.193) (HTP reductase)]	13.394	5	0.138965
	P25552	Guanosine-5'-triphosphate,3'-diphosphate pyrophosphatase (EC 3.6.1.40) (Guanosine pentaphosphate phosphohydrolase) (pppGpp-5'-phosphohydrolase)	13.4238	3	0.0870445
	P25553	Lactaldehyde dehydrogenase (EC 1.2.1.22) (Aldehyde dehydrogenase A) (Glycolaldehyde dehydrogenase) (EC 1.2.1.21)	11.8732	16	0.298539
	P25665	5-methyltetrahydropteroyltriglutamate--homocysteine methyltransferase (EC 2.1.1.14) (Cobalamin-independent methionine synthase) (Methionine synthase, vitamin-B12 independent isozyme)	16.0774	122	0.660027
	P25906	Pyridoxine 4-dehydrogenase (EC 1.1.1.65)	8.6747	1	0.0594406
	P26612	Cytoplasmic alpha-amylase (EC 3.2.1.1) (1,4-alpha-D-glucan glucanohydrolase)	5.81033	3	0.0606061
	P26616	NAD-dependent malic enzyme (NAD-ME) (EC 1.1.1.38)	20.2566	11	0.162832
	P26646	Probable acrylyl-CoA reductase AcuI (EC 1.3.1.84) (Acryloyl-coenzyme A reductase AcuI)	7.56152	5	0.194444
	P26648	Cell division protein FtsP	14.0296	1	0.0276596
	P27248	Aminomethyltransferase (EC 2.1.2.10) (Glycine cleavage system T protein)	13.5666	7	0.18956
	P27250	Aldehyde reductase Ahr (EC 1.1.1.2) (Zinc-dependent alcohol dehydrogenase Ahr)	20.9863	6	0.165192
	P27298	Oligopeptidase A (EC 3.4.24.70)	12.457	13	0.157353
	P27302	Transketolase 1 (TK 1) (EC 2.2.1.1)	18.1021	37	0.366516
	P27431	50S ribosomal protein L16 3-hydroxylase (EC 1.14.11.47) (Ribosomal oxygenase RoxA) (ROX)	10.9199	3	0.0589812
	P27434	Cytoskeleton protein RodZ	13.5308	1	0.0237389
	P27550	Acetyl-coenzyme A synthetase (AcCoA synthetase) (Acs) (EC 6.2.1.1) (Acetate--CoA ligase) (Acyl-activating enzyme)	15.4345	4	0.0889571
	P27859	3'-5' ssDNA/RNA exonuclease TatD (EC 3.1.11.-) (EC 3.1.13.-) (DNase TatD)	6.48138	2	0.0769231
	P28304	Quinone oxidoreductase 1 (EC 1.6.5.5) (NADPH:quinone reductase 1) (Zeta-crystallin homolog protein)	14.1985	14	0.406728
	P28635	D-methionine-binding lipoprotein MetQ	2.28558	17	0.402214
	P29012	Alanine racemase, catabolic (EC 5.1.1.1)	11.5625	5	0.171348
	P29680	Uroporphyrinogen decarboxylase (UPD) (URO-D) (EC 4.1.1.37)	11.2339	11	0.313559
	P30011	Nicotinate-nucleotide pyrophosphorylase [carboxylating] (EC 2.4.2.19) (Quinolinate phosphoribosyltransferase [decarboxylating]) (QAPRTase)	24.5807	3	0.141414
	P30125	3-isopropylmalate dehydrogenase (EC 1.1.1.85) (3-IPM-DH) (Beta-IPM dehydrogenase) (IMDH)	9.62335	26	0.460055
	P30178	Hydroxycarboxylate dehydrogenase B (EC 1.1.1.-) (2-oxoglutarate reductase) (Hydroxyphenylpyruvate reductase) (EC 1.1.1.237) (Phenylpyruvate reductase)	9.32801	6	0.0775623
	P30748	Molybdopterin synthase sulfur carrier subunit (MPT synthase subunit 1) (Molybdenum cofactor biosynthesis protein D) (Molybdopterin-converting factor small subunit) (Molybdopterin-converting factor subunit 1) (Sulfur carrier protein MoaD)	3.88412	3	0.358025
	P30859	Putative ABC transporter arginine-binding protein 2	9.25402	7	0.238683
	P30860	ABC transporter arginine-binding protein 1	7.21148	10	0.316872
	P30863	2,5-diketo-D-gluconic acid reductase B (2,5-DKG reductase B) (2,5-DKGR B) (25DKGR-B) (EC 1.1.1.346) (AKR5D)	4.69504	3	0.11236
	P30870	Bifunctional glutamine synthetase adenylyltransferase/adenylyl-removing enzyme (ATP:glutamine synthetase adenylyltransferase) (ATase) [Includes: Glutamine synthetase adenylyl-L-tyrosine phosphorylase (EC 2.7.7.89) (Adenylyl removase) (AR) (AT-N) (AT-N440) (P-I); Glutamine synthetase adenylyl transferase (EC 2.7.7.42) (Adenylyl transferase) (AT) (AT-C)]	6.94837	6	0.0856237
	P30871	Inorganic triphosphatase (PPPase) (EC 3.6.1.25) (ORFXE)	5.60949	4	0.0969977
	P31057	3-methyl-2-oxobutanoate hydroxymethyltransferase (EC 2.1.2.11) (Ketopantoate hydroxymethyltransferase) (KPHMT)	0.83656	2	0.102273
	P31060	ABC transporter ATP-binding protein ModF (Photorepair protein PhrA)	7.6831	4	0.0836735
	P31120	Phosphoglucosamine mutase (EC 5.4.2.10)	27.0696	15	0.332584
	P31133	Putrescine-binding periplasmic protein PotF	7.6236	16	0.383784
	P31658	Protein/nucleic acid deglycase 1 (EC 3.1.2.-) (EC 3.5.1.-) (EC 3.5.1.124) (Glyoxalase III) (EC 4.2.1.130) (Holding molecular chaperone) (Hsp31) (Maillard deglycase)	19.286	9	0.233216
	P31663	Pantothenate synthetase (PS) (EC 6.3.2.1) (Pantoate--beta-alanine ligase) (Pantoate-activating enzyme)	6.81208	20	0.480565
	P31992	Tautomerase PptA (EC 5.3.2.-)	22.1931	1	0.142857
	P32141	Sulfofructosephosphate aldolase (SFP aldolase) (EC 4.1.2.57)	2.97904	1	0.0239726
	P32662	Phosphoglycolate phosphatase (PGP) (PGPase) (EC 3.1.3.18)	6.15154	2	0.103175
	P32680	Uncharacterized protein YjaG	5.86054	1	0.0510204
	P32695	tRNA-dihydrouridine(20/20a) synthase (EC 1.3.1.-) (EC 1.3.1.91) (U20-specific dihydrouridine synthase) (U20-specific Dus) (tRNA-dihydrouridine synthase A)	15.1544	4	0.171014
	P33025	Pseudouridine-5'-phosphate glycosidase (PsiMP glycosidase) (EC 4.2.1.70)	11.8679	1	0.0288462
	P33136	Glucans biosynthesis protein G	4.9238	3	0.0587084
	P33195	Glycine dehydrogenase (decarboxylating) (EC 1.4.4.2) (Glycine cleavage system P-protein) (Glycine decarboxylase) (Glycine dehydrogenase (aminomethyl-transferring))	18.3981	16	0.205852
	P33221	Formate-dependent phosphoribosylglycinamide formyltransferase (EC 6.3.1.21) (5'-phosphoribosylglycinamide transformylase 2) (Formate-dependent GAR transformylase) (GAR transformylase 2) (GART 2) (GAR transformylase T) (Non-folate glycinamide ribonucleotide transformylase) (Phosphoribosylglycinamide formyltransferase 2)	8.23231	16	0.359694
	P33362	Glycine betaine-binding protein YehZ	14.0023	6	0.177049
	P33363	Periplasmic beta-glucosidase (EC 3.2.1.21) (Beta-D-glucoside glucohydrolase) (Cellobiase) (Gentiobiase)	11.9335	7	0.0888889
	P33368	Uncharacterized oxidoreductase YohF (EC 1.-.-.-)	10.4857	1	0.0790514
	P33371	tRNA-dihydrouridine(16) synthase (EC 1.3.1.-) (U16-specific dihydrouridine synthase) (U16-specific Dus) (tRNA-dihydrouridine synthase C)	9.15876	1	0.0285714
	P33570	Transketolase 2 (TK 2) (EC 2.2.1.1)	12.0732	19	0.248876
	P33599	NADH-quinone oxidoreductase subunit C/D (EC 7.1.1.-) (NADH dehydrogenase I subunit C/D) (NDH-1 subunit C/D) (NUO3/NUO4)	5.91791	3	0.0402685
	P33643	Ribosomal large subunit pseudouridine synthase D (EC 5.4.99.23) (23S rRNA pseudouridine(1911/1915/1917) synthase) (rRNA pseudouridylate synthase D) (rRNA-uridine isomerase D)	9.0478	1	0.0214724
	P33644	Purine nucleoside phosphorylase YfiH (EC 2.4.2.1) (Adenosine deaminase YfiH) (EC 3.5.4.4) (Polyphenol oxidase YfiH) (EC 1.10.3.-) (S-methyl-5'-thioadenosine phosphorylase YfiH) (EC 2.4.2.28)	5.64618	5	0.246914
	P33916	Uncharacterized ABC transporter ATP-binding protein YejF	13.9404	1	0.020794
	P33920	Nucleoid-associated protein YejK	10.6627	4	0.164179
	P35340	Alkyl hydroperoxide reductase subunit F (EC 1.8.1.-) (Alkyl hydroperoxide reductase F52A protein)	4.49978	29	0.525912
	P36683	Aconitate hydratase B (ACN) (Aconitase) (EC 4.2.1.3) ((2R,3S)-2-methylisocitrate dehydratase) ((2S,3R)-3-hydroxybutane-1,2,3-tricarboxylate dehydratase) (2-methyl-cis-aconitate hydratase) (EC 4.2.1.99) (Iron-responsive protein-like) (IRP-like) (RNA-binding protein)	9.96597	41	0.413873
	P36767	Recombination-associated protein RdgC	27.3209	7	0.214521
	P36938	Phosphoglucomutase (PGM) (EC 5.4.2.2) (Glucose phosphomutase)	17.5214	21	0.302198
	P37005	Uncharacterized tRNA/rRNA methyltransferase LasT (EC 2.1.1.-)	2.99367	1	0.0350877
	P37051	Formyltetrahydrofolate deformylase (EC 3.5.1.10) (Formyl-FH(4) hydrolase)	15.5856	11	0.317857
	P37052	UPF0225 protein YchJ	12.8782	1	0.0460526
	P37095	Peptidase B (EC 3.4.11.23) (Aminopeptidase B)	18.699	20	0.4637
	P37188	PTS system galactitol-specific EIIB component (EIIB-Gat) (Galactitol-specific phosphotransferase enzyme IIB component) (EC 2.7.1.200)	17.0985	7	0.478723
	P37313	Dipeptide transport ATP-binding protein DppF (EC 7.4.2.9)	0.606477	1	0.0598802
	P37330	Malate synthase G (MSG) (EC 2.3.3.9)	14.0693	9	0.120332
	P37595	Isoaspartyl peptidase (EC 3.4.19.5) (Beta-aspartyl-peptidase) (EcAIII) (Isoaspartyl dipeptidase) [Cleaved into: Isoaspartyl peptidase subunit alpha; Isoaspartyl peptidase subunit beta]	13.657	2	0.0685358
	P37634	Ribosomal RNA large subunit methyltransferase J (EC 2.1.1.266) (23S rRNA (adenine(2030)-N6)-methyltransferase) (23S rRNA m6A2030 methyltransferase)	15.0156	1	0.0571429
	P37647	2-dehydro-3-deoxygluconokinase (EC 2.7.1.45) (2-keto-3-deoxygluconokinase) (3-deoxy-2-oxo-D-gluconate kinase) (KDG kinase)	15.4685	3	0.139159
	P37689	2,3-bisphosphoglycerate-independent phosphoglycerate mutase (BPG-independent PGAM) (Phosphoglyceromutase) (iPGM) (EC 5.4.2.12)	13.4823	17	0.2393
	P37744	Glucose-1-phosphate thymidylyltransferase 1 (G1P-TT 1) (EC 2.7.7.24) (dTDP-glucose pyrophosphorylase 1) (dTDP-glucose synthase 1)	15.2383	14	0.368601
	P37745	dTDP-4-dehydrorhamnose 3,5-epimerase (EC 5.1.3.13) (Thymidine diphospho-4-keto-rhamnose 3,5-epimerase) (dTDP-4-keto-6-deoxyglucose 3,5-epimerase) (dTDP-6-deoxy-D-xylo-4-hexulose 3,5-epimerase) (dTDP-L-rhamnose synthase)	13.6222	4	0.194595
	P37747	UDP-galactopyranose mutase (UGM) (EC 5.4.99.9) (UDP-GALP mutase) (Uridine 5-diphosphate galactopyranose mutase)	4.70097	6	0.111717
	P37757	Uncharacterized isomerase YddE (EC 5.1.-.-) (ORFB)	6.23364	2	0.0639731
	P37759	dTDP-glucose 4,6-dehydratase 1 (EC 4.2.1.46)	10.0111	9	0.196676
	P37760	dTDP-4-dehydrorhamnose reductase (EC 1.1.1.133) (dTDP-4-keto-L-rhamnose reductase) (dTDP-6-deoxy-L-lyxo-4-hexulose reductase) (dTDP-6-deoxy-L-mannose dehydrogenase) (dTDP-L-rhamnose synthase)	15.0135	9	0.280936
	P37773	UDP-N-acetylmuramate--L-alanyl-gamma-D-glutamyl-meso-2,6-diaminoheptandioate ligase (EC 6.3.2.45) (Murein peptide ligase) (UDP-N-acetylmuramate:L-alanyl-gamma-D-glutamyl-meso-diaminopimelate ligase)	5.36981	9	0.161926
	P37902	Glutamate/aspartate import solute-binding protein	7.97306	9	0.261589
	P38038	Sulfite reductase [NADPH] flavoprotein alpha-component (SiR-FP) (EC 1.8.1.2)	2.59372	35	0.492487
	P38489	Oxygen-insensitive NAD(P)H nitroreductase (EC 1.-.-.-) (Dihydropteridine reductase) (EC 1.5.1.34) (FMN-dependent nitroreductase)	14.3999	5	0.184332
	P39160	D-mannonate oxidoreductase (EC 1.1.1.57) (Fructuronate reductase)	7.05668	1	0.0226337
	P39173	Putative glucose-6-phosphate 1-epimerase (EC 5.1.3.15) (Putative D-hexose-6-phosphate mutarotase) (Unknown protein from 2D-page spots T26/PR37)	1.31692	13	0.278912
	P39274	Uncharacterized protein YjdJ	12.9821	2	0.1
	P39356	Uncharacterized transcriptional regulator YjhU	12.9936	1	0.0396341
	P39361	Putative sgc region transcriptional regulator	13.0995	1	0.0346154
	P39377	Isoaspartyl dipeptidase (EC 3.4.19.-)	19.3251	1	0.0179487
	P39406	Ribosomal RNA small subunit methyltransferase C (EC 2.1.1.172) (16S rRNA m2G1207 methyltransferase) (rRNA (guanine-N(2)-)-methyltransferase RsmC)	21.3561	6	0.247813
	P39411	Inosine/xanthosine triphosphatase (ITPase/XTPase) (EC 3.6.1.73) (Non-canonical purine NTP phosphatase) (Non-standard purine NTP phosphatase) (Nucleoside-triphosphate phosphatase) (NTPase)	3.81706	1	0.0764706
	P39452	Ribonucleoside-diphosphate reductase 2 subunit alpha (EC 1.17.4.1) (R1E protein) (Ribonucleotide reductase 2)	5.64529	5	0.0742297
	P39831	NADP-dependent 3-hydroxy acid dehydrogenase YdfG (L-allo-threonine dehydrogenase) (EC 1.1.1.381) (Malonic semialdehyde reductase) (EC 1.1.1.298)	22.876	5	0.225806
	P40120	Glucans biosynthesis protein D	2.19792	4	0.0744102
	P40191	Pyridoxine/pyridoxal/pyridoxamine kinase (PN/PL/PM kinase) (EC 2.7.1.35) (B6-vitamer kinase) (Pyridoxal kinase 1) (PL kinase 1)	18.9135	8	0.293286
	P40874	N-methyl-L-tryptophan oxidase (MTOX) (EC 1.5.3.-)	15.7986	16	0.397849
	P41407	FMN-dependent NADH:quinone oxidoreductase (EC 1.6.5.-) (Azo-dye reductase) (FMN-dependent NADH-azo compound oxidoreductase) (FMN-dependent NADH-azoreductase) (EC 1.7.1.17)	28.2539	12	0.572139
	P42599	Uncharacterized oxidoreductase YgjR (EC 1.-.-.-)	8.41611	2	0.103659
	P45395	Arabinose 5-phosphate isomerase KdsD (API) (L-API) (EC 5.3.1.13)	9.31422	8	0.228659
	P45470	Protein/nucleic acid deglycase 2 (EC 3.1.2.-) (EC 3.5.1.-) (EC 3.5.1.124) (Maillard deglycase)	0.720696	1	0.0523256
	P45523	FKBP-type peptidyl-prolyl cis-trans isomerase FkpA (PPIase) (EC 5.2.1.8) (Rotamase)	16.2848	9	0.203704
	P45578	S-ribosylhomocysteine lyase (EC 4.4.1.21) (AI-2 synthesis protein) (Autoinducer-2 production protein LuxS)	11.6742	7	0.333333
	P45748	Threonylcarbamoyl-AMP synthase (TC-AMP synthase) (EC 2.7.7.87) (L-threonylcarbamoyladenylate synthase) (Ribosome maturation factor TsaC) (t(6)A37 threonylcarbamoyladenosine biosynthesis protein TsaC) (tRNA threonylcarbamoyladenosine biosynthesis protein TsaC)	9.67392	4	0.163158
	P45799	ADP compounds hydrolase NudE (EC 3.6.1.-)	19.8372	5	0.327957
	P45955	Cell division coordinator CpoB	3.29301	3	0.106464
	P51981	L-Ala-D/L-Glu epimerase (AE epimerase) (AEE) (EC 5.1.1.20)	6.34522	2	0.0560748
	P52061	dITP/XTP pyrophosphatase (EC 3.6.1.66) (Deoxyribonucleoside triphosphate pyrophosphohydrolase) (Inosine triphosphate pyrophosphatase) (ITPase) (Non-canonical purine NTP pyrophosphatase) (Non-standard purine NTP pyrophosphatase) (Nucleoside-triphosphate diphosphatase) (Nucleoside-triphosphate pyrophosphatase) (NTPase)	11.1884	3	0.182741
	P52096	Uncharacterized protein YaeR	7.85696	1	0.0930233
	P52643	D-lactate dehydrogenase (D-LDH) (EC 1.1.1.28) (Fermentative lactate dehydrogenase)	19.2166	6	0.209726
	P52697	6-phosphogluconolactonase (6-P-gluconolactonase) (Pgl) (EC 3.1.1.31)	13.1004	13	0.353474
	P56262	Putative carboxymethylenebutenolidase (EC 3.1.1.45) (Dienelactone hydrolase) (DLH)	1.30254	8	0.380074
	P60240	RNA polymerase-associated protein RapA (EC 3.6.4.-) (ATP-dependent helicase HepA)	5.45395	5	0.0475207
	P60422	50S ribosomal protein L2 (Large ribosomal subunit protein uL2)	13.129	26	0.490842
	P60438	50S ribosomal protein L3 (Large ribosomal subunit protein uL3)	7.2299	23	0.569378
	P60560	GMP reductase (EC 1.7.1.7) (Guanosine 5'-monophosphate oxidoreductase) (Guanosine monophosphate reductase)	42.2406	3	0.0864553
	P60595	Imidazole glycerol phosphate synthase subunit HisH (EC 4.3.2.10) (IGP synthase glutaminase subunit) (EC 3.5.1.2) (IGP synthase subunit HisH) (ImGP synthase subunit HisH) (IGPS subunit HisH)	15.6498	6	0.311224
	P60624	50S ribosomal protein L24 (Large ribosomal subunit protein uL24)	8.11938	10	0.432692
	P60664	Imidazole glycerol phosphate synthase subunit HisF (EC 4.3.2.10) (IGP synthase cyclase subunit) (IGP synthase subunit HisF) (ImGP synthase subunit HisF) (IGPS subunit HisF)	17.3875	12	0.360465
	P60723	50S ribosomal protein L4 (Large ribosomal subunit protein uL4)	12.6369	24	0.567164
	P60757	ATP phosphoribosyltransferase (ATP-PRT) (ATP-PRTase) (EC 2.4.2.17)	27.692	9	0.247492
	P60906	Histidine--tRNA ligase (EC 6.1.1.21) (Histidyl-tRNA synthetase) (HisRS)	6.58507	7	0.139151
	P61175	50S ribosomal protein L22 (Large ribosomal subunit protein uL22)	4.29409	9	0.363636
	P61316	Outer-membrane lipoprotein carrier protein (P20)	18.7669	3	0.137931
	P61889	Malate dehydrogenase (EC 1.1.1.37)	18.0361	61	0.862179
	P61949	Flavodoxin 1 (Flavodoxin A)	10.8396	4	0.193182
	P62399	50S ribosomal protein L5 (Large ribosomal subunit protein uL5)	15.1683	19	0.463687
	P62517	Glucans biosynthesis glucosyltransferase H (EC 2.4.1.-)	11.653	1	0.0141677
	P62615	4-diphosphocytidyl-2-C-methyl-D-erythritol kinase (CMK) (EC 2.7.1.148) (4-(cytidine-5'-diphospho)-2-C-methyl-D-erythritol kinase)	12.2195	1	0.0318021
	P62707	2,3-bisphosphoglycerate-dependent phosphoglycerate mutase (BPG-dependent PGAM) (PGAM) (Phosphoglyceromutase) (dPGM) (EC 5.4.2.11)	9.74756	26	0.476
	P63020	Fe/S biogenesis protein NfuA	13.3132	7	0.230366
	P63224	Phosphoheptose isomerase (EC 5.3.1.28) (Sedoheptulose 7-phosphate isomerase)	5.52697	8	0.4375
	P63228	D-glycero-beta-D-manno-heptose-1,7-bisphosphate 7-phosphatase (EC 3.1.3.82) (D,D-heptose 1,7-bisphosphate phosphatase) (HBP phosphatase)	10.8915	4	0.219895
	P63883	N-acetylmuramoyl-L-alanine amidase AmiC (EC 3.5.1.28)	-2.15226	1	0.0167866
	P64429	Uncharacterized protein YpfJ	5.28267	1	0.0243902
	P64463	Putative selenoprotein YdfZ	13.5952	2	0.149254
	P64506	Uncharacterized protein YebY	2.47217	7	0.415929
	P64559	FAD assembly factor SdhE (Antitoxin CptB)	10.5409	1	0.0795455
	P64596	Uncharacterized protein YraP	15.8022	2	0.141361
	P65367	Flavodoxin YqcA	12.0095	4	0.355705
	P65556	Uncharacterized Nudix hydrolase YfcD (EC 3.6.-.-)	16.2849	1	0.0555556
	P67080	Pyridoxal phosphate homeostasis protein (PLP homeostasis protein)	0.646374	1	0.0683761
	P67826	PF03932 family protein CutC (Putative copper homeostasis protein CutC)	12.4282	1	0.0483871
	P67910	ADP-L-glycero-D-manno-heptose-6-epimerase (EC 5.1.3.20) (ADP-L-glycero-beta-D-manno-heptose-6-epimerase) (ADP-glyceromanno-heptose 6-epimerase) (ADP-hep 6-epimerase) (AGME)	17.9972	24	0.519355
	P68191	Stationary-phase-induced ribosome-associated protein (Protein D) (SRA) (30S ribosomal protein S22)	15.9813	2	0.355556
	P68679	30S ribosomal protein S21 (Small ribosomal subunit protein bS21)	7.07797	6	0.28169
	P68739	Endonuclease V (EndoV) (EC 3.1.21.7) (Deoxyinosine 3'endonuclease) (Deoxyribonuclease V) (DNase V)	9.71278	3	0.161435
	P68919	50S ribosomal protein L25 (Large ribosomal subunit protein bL25)	18.2062	10	0.382979
	P69222	Translation initiation factor IF-1	6.25481	4	0.319444
	P69503	Adenine phosphoribosyltransferase (APRT) (EC 2.4.2.7)	14.6448	7	0.404372
	P69783	PTS system glucose-specific EIIA component (EIIA-Glc) (EIII-Glc) (Glucose-specific phosphotransferase enzyme IIA component)	10.949	21	0.674556
	P69828	PTS system galactitol-specific EIIA component (EIIB-Gat) (Galactitol-specific phosphotransferase enzyme IIA component)	7.65739	7	0.38
	P69829	Nitrogen regulatory protein (Enzyme IIA-NTR) (PTS system EIIA component) (Phosphotransferase enzyme IIA component)	2.14181	4	0.208589
	P69924	Ribonucleoside-diphosphate reductase 1 subunit beta (EC 1.17.4.1) (Protein B2) (Protein R2) (Ribonucleotide reductase 1)	2.84729	4	0.0984043
	P75691	Aldehyde reductase YahK (EC 1.1.1.2) (Zinc-dependent alcohol dehydrogenase YahK)	22.2067	11	0.252149
	P75728	3-demethoxyubiquinol 3-hydroxylase (EC 1.14.99.60) (2-octaprenyl-3-methyl-6-methoxy-1,4-benzoquinol hydroxylase)	9.35825	2	0.0741688
	P75745	5-oxoprolinase subunit C (5-OPase subunit C) (EC 3.5.2.9) (5-oxoprolinase (ATP-hydrolyzing) subunit C)	15.5527	3	0.1
	P75746	5-oxoprolinase subunit A (5-OPase subunit A) (EC 3.5.2.9) (5-oxoprolinase (ATP-hydrolyzing) subunit A)	14.2826	1	0.0368852
	P75792	Sugar phosphatase YbiV (EC 3.1.3.23)	10.1299	3	0.114391
	P75797	Glutathione-binding protein GsiB	16.8505	10	0.195312
	P75823	Low specificity L-threonine aldolase (Low specificity L-TA) (EC 4.1.2.48)	8.77543	12	0.372372
	P75829	Uncharacterized protein YbjX	7.59428	1	0.0333333
	P75849	Hydroxyacylglutathione hydrolase GloC (EC 3.1.2.6) (Accessory type II glyoxalase) (Glyoxalase II 2) (GlxII-2)	6.15048	4	0.195349
	P75864	Ribosomal RNA large subunit methyltransferase K/L [Includes: 23S rRNA m2G2445 methyltransferase (EC 2.1.1.173) (rRNA (guanine-N(2)-)-methyltransferase RlmL); 23S rRNA m7G2069 methyltransferase (EC 2.1.1.264) (rRNA (guanine-N(7)-)-methyltransferase RlmK)]	13.097	1	0.00997151
	P75874	Uncharacterized protein YccU	15.8011	3	0.240876
	P75949	Beta-hexosaminidase (EC 3.2.1.52) (Beta-N-acetylhexosaminidase) (N-acetyl-beta-glucosaminidase)	13.4405	6	0.190616
	P76001	Uncharacterized protein YcgJ	11.621	1	0.0819672
	P76004	Uncharacterized protein YcgM	17.6942	5	0.214612
	P76008	Murein tetrapeptide carboxypeptidase (EC 3.4.17.13) (LD-carboxypeptidase A) (Muramoyltetrapeptide carboxypeptidase)	2.93944	3	0.134868
	P76014	PEP-dependent dihydroxyacetone kinase, ADP-binding subunit DhaL (EC 2.7.1.121)	35.2503	3	0.157143
	P76015	PEP-dependent dihydroxyacetone kinase, dihydroxyacetone-binding subunit DhaK (EC 2.7.1.121)	13.6314	3	0.0842697
	P76055	tRNA-cytidine(32) 2-sulfurtransferase (EC 2.8.1.-) (Two-thiocytidine biosynthesis protein A) (tRNA 2-thiocytidine biosynthesis protein TtcA)	16.5176	3	0.106109
	P76108	Bifunctional polyhydroxybutyrate synthase / ABC transporter periplasmic binding protein (Poly-3-hydroxybutyrate synthase) (PHB synthase) (EC 2.3.1.-) (cPHB synthase)	17.9562	1	0.0314961
	P76113	NADPH-dependent curcumin reductase (EC 1.3.1.n3) (NADPH-dependent curcumin/dihydrocurcumin reductase)	6.35183	10	0.350725
	P76116	Uncharacterized protein YncE	8.48643	18	0.345609
	P76145	Trans-aconitate 2-methyltransferase (EC 2.1.1.144)	8.2374	2	0.0873016
	P76177	Protein YdgH	1.49172	13	0.417197
	P76187	Oxidoreductase YdhF (EC 1.-.-.-)	12.8233	4	0.114094
	P76245	Diguanylate cyclase DgcP (DGC) (EC 2.7.7.65)	9.42674	1	0.0351906
	P76290	Carboxy-S-adenosyl-L-methionine synthase (Cx-SAM synthase) (EC 2.1.3.-)	3.45549	3	0.097166
	P76291	tRNA U34 carboxymethyltransferase (EC 2.5.1.-)	6.5196	2	0.0835913
	P76329	Mannosyl-3-phosphoglycerate phosphatase (MPGP) (EC 3.1.3.70)	11.0075	1	0.0627306
	P76397	Multidrug resistance protein MdtA (Multidrug transporter MdtA)	3.21195	1	0.0168675
	P76422	Hydroxymethylpyrimidine/phosphomethylpyrimidine kinase (EC 2.7.1.49) (EC 2.7.4.7) (Hydroxymethylpyrimidine kinase) (HMP kinase) (Hydroxymethylpyrimidine phosphate kinase) (HMP-P kinase) (HMP-phosphate kinase) (HMPP kinase)	15.1946	1	0.0300752
	P76558	NADP-dependent malic enzyme (NADP-ME) (EC 1.1.1.40)	14.9767	27	0.379447
	P76569	Uncharacterized protein YfgD	12.2791	1	0.0588235
	P76658	Bifunctional protein HldE [Includes: D-beta-D-heptose 7-phosphate kinase (EC 2.7.1.167) (D-beta-D-heptose 7-phosphotransferase) (D-glycero-beta-D-manno-heptose-7-phosphate kinase); D-beta-D-heptose 1-phosphate adenylyltransferase (EC 2.7.7.70) (D-glycero-beta-D-manno-heptose 1-phosphate adenylyltransferase)]	27.6499	4	0.0796646
	P77150	Pyridoxal kinase PdxY (PL kinase) (EC 2.7.1.35) (Pyridoxal kinase 2) (PL kinase 2)	5.63092	2	0.0940767
	P77214	Cation efflux system protein CusF	16.1162	6	0.372727
	P77239	Cation efflux system protein CusB	2.68349	9	0.233415
	P77247	Hexitol phosphatase B (2-deoxyglucose-6-phosphate phosphatase) (EC 3.1.3.68) (Mannitol-1-phosphatase) (EC 3.1.3.22) (Sorbitol-6-phosphatase) (EC 3.1.3.50) (Sugar-phosphatase) (EC 3.1.3.23)	9.20706	7	0.256757
	P77258	N-ethylmaleimide reductase (NEM reductase) (EC 1.3.1.-) (N-ethylmaleimide reducing enzyme)	6.30643	2	0.0410959
	P77285	Ion-translocating oxidoreductase complex subunit G (EC 7.-.-.-) (Rsx electron transport complex subunit G)	3.48768	2	0.0873786
	P77302	Diguanylate cyclase DgcM (DGC) (EC 2.7.7.65)	-5.26697	1	0.0170732
	P77309	Uncharacterized HTH-type transcriptional regulator YneJ	8.94751	1	0.0375427
	P77329	Hydrogenase-4 component G (EC 1.-.-.-)	23.3474	1	0.0126126
	P77444	Cysteine desulfurase (EC 2.8.1.7) (Cysteine sulfinate desulfinase) (CSD) (EC 3.13.1.-) (Selenocysteine beta-lyase) (SCL) (Selenocysteine lyase) (EC 4.4.1.16) (Selenocysteine reductase)	19.8661	6	0.17734
	P77454	Glutaminase 1 (EC 3.5.1.2)	6.70206	1	0.0516129
	P77488	1-deoxy-D-xylulose-5-phosphate synthase (EC 2.2.1.7) (1-deoxyxylulose-5-phosphate synthase) (DXP synthase) (DXPS)	22.6556	3	0.0596774
	P77499	Probable ATP-dependent transporter SufC	3.1235	1	0.0322581
	P77522	FeS cluster assembly protein SufB	24.555	5	0.10303
	P77529	L-cystine transporter TcyP (S-sulfocysteine transporter)	11.6238	2	0.0367171
	P77544	Glutathione S-transferase YfcF (EC 2.5.1.18)	9.86507	2	0.0747664
	P77554	Uncharacterized protein YahJ	16.1591	2	0.0565217
	P77581	Succinylornithine transaminase (SOAT) (EC 2.6.1.81) (Carbon starvation protein C) (Succinylornithine aminotransferase)	13.1559	1	0.044335
	P77649	Protein adenylyltransferase SelO (EC 2.7.7.-) (EC 2.7.7.n1) (Selenoprotein O homolog) (SelO)	5.32379	2	0.0376569
	P77689	FeS cluster assembly protein SufD	17.8318	3	0.0661939
	P77718	tRNA sulfurtransferase (EC 2.8.1.4) (Sulfur carrier protein ThiS sulfurtransferase) (Thiamine biosynthesis protein ThiI) (tRNA 4-thiouridine synthase)	24.8325	5	0.114108
	P77806	Methionine aminotransferase (EC 2.6.1.88) (Methionine-oxo-acid transaminase)	4.34012	1	0.0362694
	P77808	NMN amidohydrolase-like protein YfaY	10.4745	3	0.0875
	P78055	Fructose-6-phosphate aldolase 1 (EC 4.1.2.-) (Fructose-6-phosphate aldolase A) (FSAA)	5.87941	1	0.05
	Q46822	Isopentenyl-diphosphate Delta-isomerase (IPP isomerase) (EC 5.3.3.2) (IPP:DMAPP isomerase) (Isopentenyl pyrophosphate isomerase)	14.5667	1	0.104396
	Q46829	6-phospho-beta-glucosidase BglA (EC 3.2.1.86) (Phospho-beta-glucosidase A)	8.11815	17	0.306889
	Q46845	Disulfide-bond oxidoreductase YghU (EC 1.8.4.-) (GSH-dependent disulfide-bond oxidoreductase YghU) (GST N2-2) (Organic hydroperoxidase) (EC 1.11.1.-)	5.85329	5	0.149306
	Q46856	Alcohol dehydrogenase YqhD (EC 1.1.1.2)	10.604	26	0.459948
	Q46857	2,5-diketo-D-gluconic acid reductase A (2,5-DKG reductase A) (2,5-DKGR A) (25DKGR-A) (EC 1.1.1.274) (AKR5C)	13.2699	7	0.305455
	Q46868	Ubiquinone biosynthesis accessory factor UbiK	20.1389	4	0.239583
	Q46920	NADPH-dependent 7-cyano-7-deazaguanine reductase (EC 1.7.1.13) (7-cyano-7-carbaguanine reductase) (NADPH-dependent nitrile oxidoreductase) (PreQ(0) reductase)	12.9156	1	0.0390071
	Q46927	tRNA threonylcarbamoyladenosine dehydratase (EC 6.1.-.-) (t(6)A37 dehydratase)	10.9536	1	0.0335821
	Q46948	Protein/nucleic acid deglycase 3 (EC 3.1.2.-) (EC 3.5.1.-) (EC 3.5.1.124) (Chaperone protein YajL) (Maillard deglycase)	6.09224	3	0.147959
	Q47083	HTH-type transcriptional regulator cbl	25.2144	1	0.0443038
	Q59385	Copper-exporting P-type ATPase (EC 7.2.2.8) (Copper-exporting P-type ATPase A) (Cu(+)-exporting ATPase) (Soluble copper chaperone CopA(Z))	7.22665	9	0.0983213

## Sheet: Betaine
Betaine stabilisation
	UniprotID	Protein_name	Stabilisation_score	N_peptides	Coverage
	P00350	6-phosphogluconate dehydrogenase, decarboxylating (EC 1.1.1.44)	9.19648	53	0.602564
	P00370	NADP-specific glutamate dehydrogenase (NADP-GDH) (EC 1.4.1.4)	2.61441	29	0.378076
	P00452	Ribonucleoside-diphosphate reductase 1 subunit alpha (EC 1.17.4.1) (Protein B1) (Ribonucleoside-diphosphate reductase 1 R1 subunit) (Ribonucleotide reductase 1)	12.7515	3	0.0381078
	P00509	Aspartate aminotransferase (AspAT) (EC 2.6.1.1) (Transaminase A)	5.03152	31	0.441919
	P00547	Homoserine kinase (HK) (HSK) (EC 2.7.1.39)	10.9715	7	0.241935
	P00561	Bifunctional aspartokinase/homoserine dehydrogenase 1 (Aspartokinase I/homoserine dehydrogenase I) (AKI-HDI) [Includes: Aspartokinase (EC 2.7.2.4); Homoserine dehydrogenase (EC 1.1.1.3)]	9.80564	56	0.439024
	P00562	Bifunctional aspartokinase/homoserine dehydrogenase 2 (Aspartokinase II/homoserine dehydrogenase II) (AKII-HDII) [Includes: Aspartokinase (EC 2.7.2.4); Homoserine dehydrogenase (EC 1.1.1.3)]	7.77196	27	0.366667
	P00579	RNA polymerase sigma factor RpoD (Sigma-70)	8.30095	11	0.151713
	P00582	DNA polymerase I (POL I) (EC 2.7.7.7)	4.65229	10	0.114224
	P00861	Diaminopimelate decarboxylase (DAP decarboxylase) (DAPDC) (EC 4.1.1.20)	19.7584	12	0.3
	P00864	Phosphoenolpyruvate carboxylase (PEPC) (PEPCase) (EC 4.1.1.31)	9.85978	29	0.226501
	P00887	Phospho-2-dehydro-3-deoxyheptonate aldolase, Trp-sensitive (EC 2.5.1.54) (3-deoxy-D-arabino-heptulosonate 7-phosphate synthase) (DAHP synthase) (Phospho-2-keto-3-deoxyheptonate aldolase)	10.971	10	0.272989
	P00888	Phospho-2-dehydro-3-deoxyheptonate aldolase, Tyr-sensitive (EC 2.5.1.54) (3-deoxy-D-arabino-heptulosonate 7-phosphate synthase) (DAHP synthase) (Phospho-2-keto-3-deoxyheptonate aldolase)	1.25222	5	0.168539
	P00893	Acetolactate synthase isozyme 3 large subunit (EC 2.2.1.6) (AHAS-III) (ALS-III) (Acetohydroxy-acid synthase III large subunit)	6.92706	15	0.224739
	P00894	Acetolactate synthase isozyme 3 small subunit (EC 2.2.1.6) (ALS-III) (Acetohydroxy-acid synthase III small subunit) (AHAS-III)	8.7241	10	0.638037
	P00895	Anthranilate synthase component 1 (AS) (ASI) (EC 4.1.3.27)	6.51887	9	0.225
	P00904	Bifunctional protein TrpGD [Includes: Anthranilate synthase component 2 (AS) (ASII) (EC 4.1.3.27) (Anthranilate synthase, glutamine amidotransferase component); Anthranilate phosphoribosyltransferase (EC 2.4.2.18)]	2.51096	10	0.156309
	P00909	Tryptophan biosynthesis protein TrpCF [Includes: Indole-3-glycerol phosphate synthase (IGPS) (EC 4.1.1.48); N-(5'-phospho-ribosyl)anthranilate isomerase (PRAI) (EC 5.3.1.24)]	7.99036	12	0.249448
	P00926	D-serine dehydratase (EC 4.3.1.18) (D-serine deaminase) (DSD)	20.983	4	0.138009
	P00934	Threonine synthase (TS) (EC 4.2.3.1)	2.89439	33	0.502336
	P00935	Cystathionine gamma-synthase (CGS) (EC 2.5.1.48) (O-succinylhomoserine (thiol)-lyase)	15.3165	14	0.391192
	P00954	Tryptophan--tRNA ligase (EC 6.1.1.2) (Tryptophanyl-tRNA synthetase) (TrpRS)	5.33382	18	0.377246
	P00956	Isoleucine--tRNA ligase (EC 6.1.1.5) (Isoleucyl-tRNA synthetase) (IleRS)	9.82886	58	0.450959
	P00959	Methionine--tRNA ligase (EC 6.1.1.10) (Methionyl-tRNA synthetase) (MetRS)	5.76711	35	0.4387
	P00960	Glycine--tRNA ligase alpha subunit (EC 6.1.1.14) (Glycyl-tRNA synthetase alpha subunit) (GlyRS)	5.47178	10	0.29703
	P00961	Glycine--tRNA ligase beta subunit (EC 6.1.1.14) (Glycyl-tRNA synthetase beta subunit) (GlyRS)	2.93464	34	0.417997
	P00962	Glutamine--tRNA ligase (EC 6.1.1.18) (Glutaminyl-tRNA synthetase) (GlnRS)	3.28742	23	0.314079
	P00963	Aspartate--ammonia ligase (EC 6.3.1.1) (Asparagine synthetase A)	4.30302	9	0.315152
	P00968	Carbamoyl-phosphate synthase large chain (EC 6.3.5.5) (Carbamoyl-phosphate synthetase ammonia chain)	12.6526	62	0.422181
	P02358	30S ribosomal protein S6 (Small ribosomal subunit protein bS6) [Cleaved into: 30S ribosomal protein S6, fully modified isoform; 30S ribosomal protein S6, non-modified isoform]	2.32866	16	0.585185
	P02359	30S ribosomal protein S7 (Small ribosomal subunit protein uS7)	5.30764	29	0.608939
	P02413	50S ribosomal protein L15 (Large ribosomal subunit protein uL15)	12.5421	10	0.388889
	P02925	Ribose import binding protein RbsB	14.8468	9	0.277027
	P02930	Outer membrane protein TolC (Multidrug efflux pump subunit TolC) (Outer membrane factor TolC)	2.73066	13	0.346856
	P03018	DNA helicase II (EC 3.6.4.12)	4.42016	3	0.0527778
	P03817	Protein MioC	12.5993	5	0.380952
	P04079	GMP synthase [glutamine-hydrolyzing] (EC 6.3.5.2) (GMP synthetase) (GMPS) (Glutamine amidotransferase)	8.99202	39	0.506667
	P04391	Ornithine carbamoyltransferase subunit I (OTCase-1) (EC 2.1.3.3)	8.14563	7	0.209581
	P04425	Glutathione synthetase (EC 6.3.2.3) (GSH synthetase) (GSH-S) (GSHase) (Glutathione synthase)	6.65017	12	0.363924
	P04693	Aromatic-amino-acid aminotransferase (ARAT) (AROAT) (EC 2.6.1.57) (Beta-methylphenylalanine transaminase) (EC 2.6.1.107)	2.45556	8	0.148615
	P04805	Glutamate--tRNA ligase (EC 6.1.1.17) (Glutamyl-tRNA synthetase) (GluRS)	1.41076	21	0.373673
	P04816	Leucine-specific-binding protein (L-BP) (LS-BP)	3.87198	15	0.306233
	P04825	Aminopeptidase N (EC 3.4.11.2) (Alpha-aminoacylpeptide hydrolase)	6.08352	15	0.18046
	P04846	Lipoprotein 28	8.66597	2	0.0919118
	P04968	L-threonine dehydratase biosynthetic IlvA (EC 4.3.1.19) (Threonine deaminase)	36.106	11	0.18677
	P05020	Dihydroorotase (DHOase) (EC 3.5.2.3)	0.84236	24	0.502874
	P05041	Aminodeoxychorismate synthase component 1 (ADC synthase) (ADCS) (EC 2.6.1.85) (4-amino-4-deoxychorismate synthase component 1)	2.38594	4	0.0927152
	P05042	Fumarate hydratase class II (Fumarase C) (EC 4.2.1.2) (Aerobic fumarase) (Iron-independent fumarase)	11.7243	6	0.119914
	P05055	Polyribonucleotide nucleotidyltransferase (EC 2.7.7.8) (Polynucleotide phosphorylase) (PNPase)	9.93857	26	0.247539
	P05194	3-dehydroquinate dehydratase (3-dehydroquinase) (EC 4.2.1.10) (Type I DHQase) (Type I dehydroquinase) (DHQ1)	9.65732	5	0.238095
	P05458	Protease 3 (EC 3.4.24.55) (Pitrilysin) (Protease III) (Protease pi)	6.35549	5	0.0634096
	P05459	Erythronate-4-phosphate dehydrogenase (EC 1.1.1.290)	6.81936	14	0.383598
	P05793	Ketol-acid reductoisomerase (NADP(+)) (KARI) (EC 1.1.1.86) (Acetohydroxy-acid isomeroreductase) (AHIR) (Alpha-keto-beta-hydroxylacyl reductoisomerase) (Ketol-acid reductoisomerase type 2) (Ketol-acid reductoisomerase type II)	6.90087	68	0.651731
	P05852	tRNA N6-adenosine threonylcarbamoyltransferase (EC 2.3.1.234) (N6-L-threonylcarbamoyladenine synthase) (t(6)A synthase) (t(6)A37 threonylcarbamoyladenosine biosynthesis protein TsaD) (tRNA threonylcarbamoyladenosine biosynthesis protein TsaD)	18.9604	4	0.145401
	P06610	Thioredoxin/glutathione peroxidase BtuE (EC 1.11.1.24) (EC 1.11.1.9)	3.98648	4	0.333333
	P06721	Cystathionine beta-lyase MetC (CBL) (CL) (EC 4.4.1.13) (Beta-cystathionase MetC) (Cysteine desulfhydrase MetC) (CD) (EC 4.4.1.28) (Cysteine lyase MetC) (Cysteine-S-conjugate beta-lyase MetC)	21.7921	11	0.222785
	P06959	Dihydrolipoyllysine-residue acetyltransferase component of pyruvate dehydrogenase complex (EC 2.3.1.12) (Dihydrolipoamide acetyltransferase component of pyruvate dehydrogenase complex) (E2)	2.29288	43	0.468254
	P06960	Ornithine carbamoyltransferase subunit F (OTCase-2) (EC 2.1.3.3)	9.16227	4	0.158683
	P06968	Deoxyuridine 5'-triphosphate nucleotidohydrolase (dUTPase) (EC 3.6.1.23) (dUTP pyrophosphatase)	6.54867	6	0.311258
	P06986	Histidinol-phosphate aminotransferase (EC 2.6.1.9) (Imidazole acetol-phosphate transaminase) (HPAT) (HspAT)	3.62276	13	0.410112
	P06988	Histidinol dehydrogenase (HDH) (EC 1.1.1.23)	5.19223	10	0.241935
	P06989	Histidine biosynthesis bifunctional protein HisIE [Includes: Phosphoribosyl-AMP cyclohydrolase (PRA-CH) (EC 3.5.4.19); Phosphoribosyl-ATP pyrophosphatase (PRA-PH) (EC 3.6.1.31)]	9.73534	7	0.0985222
	P06992	Ribosomal RNA small subunit methyltransferase A (EC 2.1.1.182) (16S rRNA (adenine(1518)-N(6)/adenine(1519)-N(6))-dimethyltransferase) (16S rRNA dimethyladenosine transferase) (16S rRNA dimethylase) (High level kasugamycin resistance protein KsgA) (Kasugamycin dimethyltransferase) (S-adenosylmethionine-6-N', N'-adenosyl(rRNA) dimethyltransferase)	4.87236	2	0.0695971
	P06999	ATP-dependent 6-phosphofructokinase isozyme 2 (ATP-PFK 2) (Phosphofructokinase 2) (EC 2.7.1.11) (6-phosphofructokinase isozyme II) (Phosphohexokinase 2)	8.07184	12	0.368932
	P07001	NAD(P) transhydrogenase subunit alpha (EC 7.1.1.1) (Nicotinamide nucleotide transhydrogenase subunit alpha) (Pyridine nucleotide transhydrogenase subunit alpha)	7.39559	18	0.307843
	P07003	Pyruvate dehydrogenase [ubiquinone] (EC 1.2.5.1) (Pyruvate oxidase) (POX) (Pyruvate:ubiquinone-8 oxidoreductase)	18.798	8	0.122378
	P07004	Gamma-glutamyl phosphate reductase (GPR) (EC 1.2.1.41) (Glutamate-5-semialdehyde dehydrogenase) (Glutamyl-gamma-semialdehyde dehydrogenase) (GSA dehydrogenase)	15.8231	22	0.470024
	P07012	Peptide chain release factor RF2 (RF-2)	5.99876	14	0.369863
	P07118	Valine--tRNA ligase (EC 6.1.1.9) (Valyl-tRNA synthetase) (ValRS)	2.72401	26	0.249211
	P07395	Phenylalanine--tRNA ligase beta subunit (EC 6.1.1.20) (Phenylalanyl-tRNA synthetase beta subunit) (PheRS)	10.4787	47	0.479245
	P07623	Homoserine O-succinyltransferase (HST) (EC 2.3.1.46) (Homoserine transsuccinylase) (HTS)	7.78143	11	0.320388
	P07650	Thymidine phosphorylase (EC 2.4.2.4) (TdRPase)	13.0089	10	0.231818
	P07813	Leucine--tRNA ligase (EC 6.1.1.4) (Leucyl-tRNA synthetase) (LeuRS)	5.26521	35	0.344186
	P07862	D-alanine--D-alanine ligase B (EC 6.3.2.4) (D-Ala-D-Ala ligase B) (D-alanylalanine synthetase B)	12.7133	5	0.189542
	P07913	L-threonine 3-dehydrogenase (TDH) (EC 1.1.1.103) (L-threonine dehydrogenase)	1.35531	2	0.0733138
	P08142	Acetolactate synthase isozyme 1 large subunit (AHAS-I) (EC 2.2.1.6) (Acetohydroxy-acid synthase I large subunit) (ALS-I)	6.79877	20	0.268683
	P08178	Phosphoribosylformylglycinamidine cyclo-ligase (EC 6.3.3.1) (AIR synthase) (AIRS) (Phosphoribosyl-aminoimidazole synthetase)	3.07404	13	0.449275
	P08179	Phosphoribosylglycinamide formyltransferase (EC 2.1.2.2) (5'-phosphoribosylglycinamide transformylase) (GAR transformylase) (GART)	6.64623	5	0.226415
	P08192	Dihydrofolate synthase/folylpolyglutamate synthase (DHFS / FPGS) (EC 6.3.2.12) (EC 6.3.2.17) (Folylpoly-gamma-glutamate synthetase-dihydrofolate synthetase) (Folylpolyglutamate synthetase) (Tetrahydrofolylpolyglutamate synthase)	7.81179	4	0.0663507
	P08200	Isocitrate dehydrogenase [NADP] (IDH) (EC 1.1.1.42) (IDP) (NADP(+)-specific ICDH) (Oxalosuccinate decarboxylase)	10.9505	38	0.473558
	P08244	Orotidine 5'-phosphate decarboxylase (EC 4.1.1.23) (OMP decarboxylase) (OMPDCase) (OMPdecase)	5.59988	10	0.391837
	P08245	Uncharacterized protein YciH	9.62721	1	0.101852
	P08312	Phenylalanine--tRNA ligase alpha subunit (EC 6.1.1.20) (Phenylalanyl-tRNA synthetase alpha subunit) (PheRS)	6.58625	27	0.577982
	P08373	UDP-N-acetylenolpyruvoylglucosamine reductase (EC 1.3.1.98) (UDP-N-acetylmuramate dehydrogenase)	2.91622	4	0.163743
	P08390	USG-1 protein	7.87098	6	0.207715
	P08506	D-alanyl-D-alanine carboxypeptidase DacC (DD-carboxypeptidase) (DD-peptidase) (EC 3.4.16.4) (Penicillin-binding protein 6) (PBP-6)	9.58751	1	0.03
	P08660	Lysine-sensitive aspartokinase 3 (EC 2.7.2.4) (Aspartate kinase III) (AKIII) (Lysine-sensitive aspartokinase III)	11.856	17	0.345212
	P08839	Phosphoenolpyruvate-protein phosphotransferase (EC 2.7.3.9) (Phosphotransferase system, enzyme I)	14.298	49	0.490435
	P08957	Type I restriction enzyme EcoKI methylase subunit (M protein) (EC 2.1.1.72) (Type I methyltransferase M.EcoKI) (M.EcoKI)	7.19455	9	0.181474
	P08997	Malate synthase A (MSA) (EC 2.3.3.9)	3.47946	41	0.440901
	P09029	N5-carboxyaminoimidazole ribonucleotide synthase (N5-CAIR synthase) (EC 6.3.4.18) (5-(carboxyamino)imidazole ribonucleotide synthetase)	9.5803	9	0.202817
	P09099	Xylulose kinase (XK) (Xylulokinase) (EC 2.7.1.17) (1-deoxy-D-xylulokinase) (EC 2.7.1.-)	6.95355	1	0.0433884
	P09147	UDP-glucose 4-epimerase (EC 5.1.3.2) (Galactowaldenase) (UDP-galactose 4-epimerase)	6.18206	9	0.263314
	P09151	2-isopropylmalate synthase (EC 2.3.3.13) (Alpha-IPM synthase) (Alpha-isopropylmalate synthase)	5.3776	28	0.426386
	P09372	Protein GrpE (HSP-70 cofactor) (HSP24) (Heat shock protein B25.3)	6.58878	7	0.258883
	P09373	Formate acetyltransferase 1 (EC 2.3.1.54) (Pyruvate formate-lyase 1)	13.675	46	0.367105
	P09424	Mannitol-1-phosphate 5-dehydrogenase (EC 1.1.1.17)	9.25033	10	0.277487
	P09546	Bifunctional protein PutA [Includes: Proline dehydrogenase (EC 1.5.5.2) (Proline oxidase); Delta-1-pyrroline-5-carboxylate dehydrogenase (P5C dehydrogenase) (EC 1.2.1.88) (L-glutamate gamma-semialdehyde dehydrogenase)]	4.28936	8	0.0863636
	P09551	Lysine/arginine/ornithine-binding periplasmic protein (LAO-binding protein)	3.32295	11	0.419231
	P09831	Glutamate synthase [NADPH] large chain (EC 1.4.1.13) (Glutamate synthase subunit alpha) (GLTS alpha chain) (NADPH-GOGAT)	7.73893	88	0.516824
	P09832	Glutamate synthase [NADPH] small chain (EC 1.4.1.13) (Glutamate synthase subunit beta) (GLTS beta chain) (NADPH-GOGAT)	6.89988	28	0.550847
	P0A698	UvrABC system protein A (UvrA protein) (Excinuclease ABC subunit A)	2.29909	10	0.125532
	P0A6A3	Acetate kinase (EC 2.7.2.1) (Acetokinase)	11.4164	7	0.22
	P0A6A6	3-isopropylmalate dehydratase large subunit (EC 4.2.1.33) (Alpha-IPM isomerase) (IPMI) (Isopropylmalate isomerase)	3.09494	14	0.281116
	P0A6A8	Acyl carrier protein (ACP) (Cytosolic-activating factor) (CAF) (Fatty acid synthase acyl carrier protein)	8.76501	11	0.525641
	P0A6B7	Cysteine desulfurase IscS (EC 2.8.1.7) (NifS protein homolog) (ThiI transpersulfidase) (TusA transpersulfidase)	7.43666	30	0.497525
	P0A6C5	Amino-acid acetyltransferase (EC 2.3.1.1) (N-acetylglutamate synthase) (AGS) (NAGS)	8.90417	6	0.14447
	P0A6C8	Acetylglutamate kinase (EC 2.7.2.8) (N-acetyl-L-glutamate 5-phosphotransferase) (NAG kinase) (NAGK)	10.0511	9	0.418605
	P0A6D3	3-phosphoshikimate 1-carboxyvinyltransferase (EC 2.5.1.19) (5-enolpyruvylshikimate-3-phosphate synthase) (EPSP synthase) (EPSPS)	7.51166	16	0.278689
	P0A6D7	Shikimate kinase 1 (SK 1) (EC 2.7.1.71) (Shikimate kinase I) (SKI)	4.30016	6	0.33526
	P0A6E4	Argininosuccinate synthase (EC 6.3.4.5) (Citrulline--aspartate ligase)	6.89416	42	0.548098
	P0A6E6	ATP synthase epsilon chain (ATP synthase F1 sector epsilon subunit) (F-ATPase epsilon subunit)	2.95913	2	0.129496
	P0A6F1	Carbamoyl-phosphate synthase small chain (EC 6.3.5.5) (Carbamoyl-phosphate synthetase glutamine chain)	11.2023	37	0.586387
	P0A6F5	Chaperonin GroEL (EC 5.6.1.7) (60 kDa chaperonin) (Chaperonin-60) (Cpn60) (GroEL protein)	14.2548	56	0.629562
	P0A6F9	Co-chaperonin GroES (10 kDa chaperonin) (Chaperonin-10) (Cpn10)	14.8484	6	0.618557
	P0A6G7	ATP-dependent Clp protease proteolytic subunit (EC 3.4.21.92) (Caseinolytic protease) (Endopeptidase Clp) (Heat shock protein F21.5) (Protease Ti)	9.06467	4	0.173913
	P0A6H5	ATP-dependent protease ATPase subunit HslU (Heat shock protein HslU) (Unfoldase HslU)	3.33906	21	0.38149
	P0A6J8	D-alanine--D-alanine ligase A (EC 6.3.2.4) (D-Ala-D-Ala ligase A) (D-alanylalanine synthetase A)	6.03551	10	0.217033
	P0A6K1	Diaminopimelate epimerase (DAP epimerase) (EC 5.1.1.7) (PLP-independent amino acid racemase)	5.29874	5	0.215328
	P0A6K6	Phosphopentomutase (EC 5.4.2.7) (Phosphodeoxyribomutase)	9.131	18	0.402948
	P0A6L0	Deoxyribose-phosphate aldolase (DERA) (EC 4.1.2.4) (2-deoxy-D-ribose 5-phosphate aldolase) (Phosphodeoxyriboaldolase) (Deoxyriboaldolase)	3.22377	9	0.343629
	P0A6L2	4-hydroxy-tetrahydrodipicolinate synthase (HTPA synthase) (EC 4.3.3.7)	11.5576	11	0.421233
	P0A6M4	D-aminoacyl-tRNA deacylase (DTD) (EC 3.1.1.96) (D-tyrosyl RNA deacylase) (D-tyrosyl-tRNA(Tyr) deacylase) (Gly-tRNA(Ala) deacylase) (Gly-tRNA(Gly) deacylase)	7.8152	1	0.0482759
	P0A6M8	Elongation factor G (EF-G)	10.3968	80	0.693182
	P0A6N8	Elongation factor P-like protein	2.27013	9	0.426316
	P0A6P1	Elongation factor Ts (EF-Ts) (Bacteriophage Q beta RNA-directed RNA polymerase subunit IV)	5.36898	22	0.561837
	P0A6P5	GTPase Der (Double era-like domain protein) (GTP-binding protein EngA)	2.58712	9	0.204082
	P0A6P9	Enolase (EC 4.2.1.11) (2-phospho-D-glycerate hydro-lyase) (2-phosphoglycerate dehydratase)	16.2256	38	0.608796
	P0A6R0	3-oxoacyl-[acyl-carrier-protein] synthase 3 (EC 2.3.1.180) (3-oxoacyl-[acyl-carrier-protein] synthase III) (Beta-ketoacyl-ACP synthase III) (KAS III) (EcFabH)	9.21511	20	0.388013
	P0A6S7	Glycerol-3-phosphate dehydrogenase [NAD(P)+] (EC 1.1.1.94) (NAD(P)H-dependent glycerol-3-phosphate dehydrogenase)	9.04585	6	0.218289
	P0A6T1	Glucose-6-phosphate isomerase (GPI) (EC 5.3.1.9) (Phosphoglucose isomerase) (PGI) (Phosphohexose isomerase) (PHI)	3.2318	25	0.340619
	P0A6T3	Galactokinase (EC 2.7.1.6) (Galactose kinase)	19.8109	6	0.206806
	P0A6U8	Glycogen synthase (EC 2.4.1.21) (Starch [bacterial glycogen] synthase)	5.33301	9	0.184486
	P0A6V1	Glucose-1-phosphate adenylyltransferase (EC 2.7.7.27) (ADP-glucose pyrophosphorylase) (ADPGlc PPase) (ADP-glucose synthase)	2.55286	8	0.206497
	P0A6W5	Transcription elongation factor GreA (Transcript cleavage factor GreA)	2.34326	6	0.424051
	P0A6W9	Glutamate--cysteine ligase (EC 6.3.2.2) (Gamma-ECS) (GCS) (Gamma-glutamylcysteine synthetase)	3.9645	15	0.260618
	P0A6X7	Integration host factor subunit alpha (IHF-alpha)	11.0739	10	0.515152
	P0A6Y1	Integration host factor subunit beta (IHF-beta)	9.58249	3	0.287234
	P0A6Y5	33 kDa chaperonin (Heat shock protein 33) (HSP33)	10.8753	7	0.256849
	P0A6Y8	Chaperone protein DnaK (HSP70) (Heat shock 70 kDa protein) (Heat shock protein 70)	9.82352	70	0.622257
	P0A6Z1	Chaperone protein HscA (Hsc66)	3.21575	10	0.173701
	P0A6Z3	Chaperone protein HtpG (Heat shock protein C62.5) (Heat shock protein HtpG) (High temperature protein G)	6.49655	18	0.246795
	P0A707	Translation initiation factor IF-3 [Cleaved into: Translation initiation factor IF-3, N-terminally processed; Translation initiation factor IF-3S]	10.5295	10	0.388889
	P0A715	2-dehydro-3-deoxyphosphooctonate aldolase (EC 2.5.1.55) (3-deoxy-D-manno-octulosonic acid 8-phosphate synthase) (KDO-8-phosphate synthase) (KDO 8-P synthase) (KDOPS) (Phospho-2-dehydro-3-deoxyoctonate aldolase)	9.17421	3	0.109155
	P0A717	Ribose-phosphate pyrophosphokinase (RPPK) (EC 2.7.6.1) (5-phospho-D-ribosyl alpha-1-diphosphate) (Phosphoribosyl diphosphate synthase) (Phosphoribosyl pyrophosphate synthase) (P-Rib-PP synthase) (PRPP synthase) (PRPPase)	19.3531	16	0.374603
	P0A720	Thymidylate kinase (EC 2.7.4.9) (Thymidine monophosphate kinase) (dTMP kinase) (TMPK)	1.88067	3	0.131455
	P0A722	Acyl-[acyl-carrier-protein]--UDP-N-acetylglucosamine O-acyltransferase (UDP-N-acetylglucosamine acyltransferase) (EC 2.3.1.129)	6.43193	3	0.10687
	P0A729	7-methyl-GTP pyrophosphatase (m(7)GTP pyrophosphatase) (EC 3.6.1.-)	19.4427	6	0.247423
	P0A731	Methylglyoxal synthase (MGS) (EC 4.2.3.3)	5.79148	2	0.144737
	P0A744	Peptide methionine sulfoxide reductase MsrA (Protein-methionine-S-oxide reductase) (EC 1.8.4.11) (Peptide-methionine (S)-S-oxide reductase) (Peptide Met(O) reductase)	2.39418	8	0.358491
	P0A749	UDP-N-acetylglucosamine 1-carboxyvinyltransferase (EC 2.5.1.7) (Enoylpyruvate transferase) (UDP-N-acetylglucosamine enolpyruvyl transferase) (EPT)	18.5217	10	0.245823
	P0A763	Nucleoside diphosphate kinase (NDK) (NDP kinase) (EC 2.7.4.6) (Nucleoside-2-P kinase)	1.34112	11	0.685315
	P0A780	Transcription antitermination protein NusB (Antitermination factor NusB) (N utilization substance protein B)	10.7962	3	0.194245
	P0A786	Aspartate carbamoyltransferase catalytic subunit (EC 2.1.3.2) (Aspartate transcarbamylase) (ATCase)	8.29271	25	0.585209
	P0A796	ATP-dependent 6-phosphofructokinase isozyme 1 (ATP-PFK 1) (Phosphofructokinase 1) (EC 2.7.1.11) (6-phosphofructokinase isozyme I) (Phosphohexokinase 1)	10.3268	17	0.43125
	P0A799	Phosphoglycerate kinase (EC 2.7.2.3)	12.777	46	0.614987
	P0A7B5	Glutamate 5-kinase (EC 2.7.2.11) (Gamma-glutamyl kinase) (GK)	5.83524	8	0.242507
	P0A7D4	Adenylosuccinate synthetase (AMPSase) (AdSS) (EC 6.3.4.4) (IMP--aspartate ligase)	15.2227	24	0.423611
	P0A7D7	Phosphoribosylaminoimidazole-succinocarboxamide synthase (EC 6.3.2.6) (SAICAR synthetase)	5.32851	13	0.371308
	P0A7E3	Orotate phosphoribosyltransferase (OPRT) (OPRTase) (EC 2.4.2.10)	5.1768	1	0.0704225
	P0A7E5	CTP synthase (EC 6.3.4.2) (Cytidine 5'-triphosphate synthase) (Cytidine triphosphate synthetase) (CTP synthetase) (CTPS) (UTP--ammonia ligase)	5.95986	21	0.286239
	P0A7E9	Uridylate kinase (UK) (EC 2.7.4.22) (Uridine monophosphate kinase) (UMP kinase) (UMPK)	11.0872	8	0.298755
	P0A7F3	Aspartate carbamoyltransferase regulatory chain	9.91409	28	0.738562
	P0A7F9	S-adenosylmethionine:tRNA ribosyltransferase-isomerase (EC 2.4.99.17) (Queuosine biosynthesis protein QueA)	3.32132	4	0.182584
	P0A7H6	Recombination protein RecR	9.56844	2	0.129353
	P0A7J0	3,4-dihydroxy-2-butanone 4-phosphate synthase (DHBP synthase) (DHBPS) (EC 4.1.99.12)	6.23146	5	0.230415
	P0A7J3	50S ribosomal protein L10 (50S ribosomal protein L8) (Large ribosomal subunit protein uL10)	5.4483	24	0.521212
	P0A7J7	50S ribosomal protein L11 (Large ribosomal subunit protein uL11)	6.61665	9	0.380282
	P0A7K2	50S ribosomal protein L7/L12 (L8) (Large ribosomal subunit protein bL12)	6.36274	17	0.553719
	P0A7K6	50S ribosomal protein L19 (Large ribosomal subunit protein bL19)	0.523404	9	0.347826
	P0A7L0	50S ribosomal protein L1 (Large ribosomal subunit protein uL1)	4.21427	27	0.5
	P0A7L3	50S ribosomal protein L20 (Large ribosomal subunit protein bL20)	0.539171	3	0.135593
	P0A7L8	50S ribosomal protein L27 (Large ribosomal subunit protein bL27)	10.4595	6	0.364706
	P0A7M2	50S ribosomal protein L28 (Large ribosomal subunit protein bL28)	11.6343	2	0.230769
	P0A7M6	50S ribosomal protein L29 (Large ribosomal subunit protein uL29)	7.68892	9	0.555556
	P0A7M9	50S ribosomal protein L31 (Large ribosomal subunit protein bL31-A)	6.35701	5	0.528571
	P0A7N4	50S ribosomal protein L32 (Large ribosomal subunit protein bL32)	7.57764	2	0.280702
	P0A7N9	50S ribosomal protein L33 (Large ribosomal subunit protein bL33)	9.53484	3	0.418182
	P0A7P5	50S ribosomal protein L34 (Large ribosomal subunit protein bL34)	8.04777	1	0.195652
	P0A7R1	50S ribosomal protein L9 (Large ribosomal subunit protein bL9)	12.2313	19	0.637584
	P0A7R5	30S ribosomal protein S10 (Small ribosomal subunit protein uS10) (Transcription termination/antitermination protein NusE)	8.34434	7	0.446602
	P0A7R9	30S ribosomal protein S11 (Small ribosomal subunit protein uS11)	2.15741	13	0.488372
	P0A7S3	30S ribosomal protein S12 (Small ribosomal subunit protein uS12)	7.7574	12	0.403226
	P0A7S9	30S ribosomal protein S13 (Small ribosomal subunit protein uS13)	10.5666	16	0.550847
	P0A7T3	30S ribosomal protein S16 (Small ribosomal subunit protein bS16)	6.90961	6	0.560976
	P0A7U3	30S ribosomal protein S19 (Small ribosomal subunit protein uS19)	1.70941	13	0.521739
	P0A7U7	30S ribosomal protein S20 (Small ribosomal subunit protein bS20)	0.690911	4	0.149425
	P0A7V0	30S ribosomal protein S2 (Small ribosomal subunit protein uS2)	0.56361	17	0.497925
	P0A7V3	30S ribosomal protein S3 (Small ribosomal subunit protein uS3)	10.7374	29	0.613734
	P0A7V8	30S ribosomal protein S4 (Small ribosomal subunit protein uS4)	0.984495	13	0.354369
	P0A7W1	30S ribosomal protein S5 (Small ribosomal subunit protein uS5)	9.84659	18	0.580838
	P0A7W7	30S ribosomal protein S8 (Small ribosomal subunit protein uS8)	5.61178	12	0.530769
	P0A7X3	30S ribosomal protein S9 (Small ribosomal subunit protein uS9)	8.16306	12	0.553846
	P0A7Z0	Ribose-5-phosphate isomerase A (EC 5.3.1.6) (Phosphoriboisomerase A) (PRI)	10.1568	9	0.296804
	P0A7Z4	DNA-directed RNA polymerase subunit alpha (RNAP subunit alpha) (EC 2.7.7.6) (RNA polymerase subunit alpha) (Transcriptase subunit alpha)	9.09347	24	0.525836
	P0A800	DNA-directed RNA polymerase subunit omega (RNAP omega subunit) (EC 2.7.7.6) (RNA polymerase omega subunit) (Transcriptase subunit omega)	16.4696	3	0.274725
	P0A805	Ribosome-recycling factor (RRF) (Ribosome-releasing factor)	10.3123	13	0.313514
	P0A817	S-adenosylmethionine synthase (AdoMet synthase) (EC 2.5.1.6) (MAT) (Methionine adenosyltransferase)	6.11352	17	0.377604
	P0A825	Serine hydroxymethyltransferase (SHMT) (Serine methylase) (EC 2.1.2.1)	9.494	38	0.498801
	P0A836	Succinate--CoA ligase [ADP-forming] subunit beta (EC 6.2.1.5) (Succinyl-CoA synthetase subunit beta) (SCS-beta)	14.5142	34	0.623711
	P0A840	5'/3'-nucleotidase SurE (EC 3.1.3.5) (EC 3.1.3.6) (Exopolyphosphatase) (EC 3.6.1.11) (Nucleoside monophosphate phosphohydrolase) (Stationary-phase survival protein SurE)	8.85791	2	0.0948617
	P0A847	Queuine tRNA-ribosyltransferase (EC 2.4.2.29) (Guanine insertion enzyme) (tRNA-guanine transglycosylase)	6.23356	5	0.114667
	P0A855	Tol-Pal system protein TolB	3.55749	10	0.309302
	P0A858	Triosephosphate isomerase (TIM) (TPI) (EC 5.3.1.1) (Triose-phosphate isomerase)	8.95023	33	0.596078
	P0A862	Thiol peroxidase (Tpx) (EC 1.11.1.24) (Peroxiredoxin tpx) (Prx) (Scavengase p20) (Thioredoxin peroxidase) (Thioredoxin-dependent peroxiredoxin)	4.23745	30	0.946429
	P0A867	Transaldolase A (EC 2.2.1.2)	1.95712	11	0.199367
	P0A870	Transaldolase B (EC 2.2.1.2)	6.0473	25	0.470032
	P0A873	tRNA (guanine-N(1)-)-methyltransferase (EC 2.1.1.228) (M1G-methyltransferase) (tRNA [GM37] methyltransferase)	3.20284	2	0.0627451
	P0A877	Tryptophan synthase alpha chain (EC 4.2.1.20)	15.6026	23	0.656716
	P0A879	Tryptophan synthase beta chain (EC 4.2.1.20)	15.0617	22	0.516373
	P0A881	Trp operon repressor	0.25877	4	0.212963
	P0A884	Thymidylate synthase (TS) (TSase) (EC 2.1.1.45)	16.0403	3	0.113636
	P0A898	Endoribonuclease YbeY (EC 3.1.-.-)	6.79088	4	0.232258
	P0A8A0	Probable transcriptional regulatory protein YebC	8.49322	2	0.0650407
	P0A8A2	Probable transcriptional regulatory protein YeeN	11.9432	4	0.130252
	P0A8A4	Phosphoenolpyruvate synthase regulatory protein (PEP synthase regulatory protein) (PSRP) (EC 2.7.11.33) (EC 2.7.4.28) (Pyruvate, water dikinase regulatory protein)	4.27326	8	0.364621
	P0A8B5	Nucleoid-associated protein YbaB	1.90849	3	0.211009
	P0A8D0	Transcriptional repressor NrdR	1.2547	4	0.201342
	P0A8E1	UPF0227 protein YcfP	6.719	8	0.438889
	P0A8E5	UPF0231 protein YacL	2.41327	2	0.141667
	P0A8E7	UPF0234 protein YajQ	2.83906	14	0.533742
	P0A8F0	Uracil phosphoribosyltransferase (EC 2.4.2.9) (UMP pyrophosphorylase) (UPRTase)	7.38299	19	0.557692
	P0A8F8	UvrABC system protein B (Protein UvrB) (Excinuclease ABC subunit B)	3.55788	3	0.0475483
	P0A8G6	NAD(P)H dehydrogenase (quinone) (EC 1.6.5.2) (Flavoprotein WrbA) (NAD(P)H:quinone oxidoreductase) (NQO)	9.50412	17	0.585859
	P0A8J4	UPF0250 protein YbeD	4.16455	5	0.563218
	P0A8K5	UPF0253 protein YaeP	8.3472	3	0.30303
	P0A8L1	Serine--tRNA ligase (EC 6.1.1.11) (Seryl-tRNA synthetase) (SerRS) (Seryl-tRNA(Ser/Sec) synthetase)	7.28186	42	0.590698
	P0A8M0	Asparagine--tRNA ligase (EC 6.1.1.22) (Asparaginyl-tRNA synthetase) (AsnRS)	4.15531	30	0.48927
	P0A8M3	Threonine--tRNA ligase (EC 6.1.1.3) (Threonyl-tRNA synthetase) (ThrRS)	5.08222	7	0.0903427
	P0A8N3	Lysine--tRNA ligase (EC 6.1.1.6) (Lysyl-tRNA synthetase) (LysRS)	14.4619	27	0.340594
	P0A8N5	Lysine--tRNA ligase, heat inducible (EC 6.1.1.6) (Lysyl-tRNA synthetase) (LysRS)	15.7281	7	0.178218
	P0A8R0	Regulator of ribonuclease activity A	1.2495	9	0.409938
	P0A8S1	HTH-type transcriptional regulator ArgP (Inhibitor of chromosome initiation) (OriC replication inhibitor)	15.2166	3	0.114478
	P0A8T1	Ribosomal protein L11 methyltransferase (L11 Mtase) (EC 2.1.1.-)	1.31255	2	0.0682594
	P0A8T7	DNA-directed RNA polymerase subunit beta' (RNAP subunit beta') (EC 2.7.7.6) (RNA polymerase subunit beta') (Transcriptase subunit beta')	12.9879	48	0.325515
	P0A8U2	UPF0294 protein YafD	2.86111	1	0.0300752
	P0A8V2	DNA-directed RNA polymerase subunit beta (RNAP subunit beta) (EC 2.7.7.6) (RNA polymerase subunit beta) (Transcriptase subunit beta)	13.2962	65	0.392697
	P0A8W2	Transcriptional regulator SlyA	0.936323	2	0.0972222
	P0A8X2	Protein YceI	2.9019	5	0.308901
	P0A8Y5	Sugar phosphatase YidA (EC 3.1.3.23)	2.44438	3	0.148148
	P0A903	Outer membrane protein assembly factor BamC	5.34409	2	0.0697674
	P0A905	Outer membrane lipoprotein SlyB	17.9514	1	0.116129
	P0A940	Outer membrane protein assembly factor BamA (Omp85)	2.06509	5	0.0567901
	P0A953	3-oxoacyl-[acyl-carrier-protein] synthase 1 (EC 2.3.1.41) (3-oxoacyl-[acyl-carrier-protein] synthase I) (Beta-ketoacyl-ACP synthase I) (KAS I)	15.3201	37	0.591133
	P0A955	KHG/KDPG aldolase [Includes: 4-hydroxy-2-oxoglutarate aldolase (EC 4.1.3.16) (2-keto-4-hydroxyglutarate aldolase) (KHG-aldolase); 2-dehydro-3-deoxy-phosphogluconate aldolase (EC 4.1.2.14) (2-keto-3-deoxy-6-phosphogluconate aldolase) (KDPG-aldolase) (Phospho-2-dehydro-3-deoxygluconate aldolase) (Phospho-2-keto-3-deoxygluconate aldolase)]	1.11302	5	0.13615
	P0A959	Glutamate-pyruvate aminotransferase AlaA (EC 2.6.1.2)	8.55999	3	0.103704
	P0A962	L-asparaginase 1 (EC 3.5.1.1) (L-asparaginase I) (L-ASNase I) (L-asparagine amidohydrolase I)	18.3165	5	0.171598
	P0A988	Beta sliding clamp (Beta clamp) (Sliding clamp) (Beta-clamp processivity factor) (DNA polymerase III beta sliding clamp subunit)	4.36514	5	0.13388
	P0A991	Fructose-bisphosphate aldolase class 1 (EC 4.1.2.13) (Fructose-bisphosphate aldolase class I) (FBP aldolase)	0.463301	5	0.0971429
	P0A993	Fructose-1,6-bisphosphatase class 1 (FBPase class 1) (EC 3.1.3.11) (D-fructose-1,6-bisphosphate 1-phosphohydrolase class 1)	0.687496	8	0.268072
	P0A9A9	Ferric uptake regulation protein (Ferric uptake regulator)	3.05691	7	0.378378
	P0A9B2	Glyceraldehyde-3-phosphate dehydrogenase A (GAPDH-A) (EC 1.2.1.12) (NAD-dependent glyceraldehyde-3-phosphate dehydrogenase)	6.4121	50	0.583082
	P0A9C3	Aldose 1-epimerase (EC 5.1.3.3) (Galactose mutarotase) (Type-1 mutarotase)	6.97712	15	0.367052
	P0A9C9	Fructose-1,6-bisphosphatase 1 class 2 (FBPase 1 class 2) (EC 3.1.3.11) (D-fructose-1,6-bisphosphate 1-phosphohydrolase 1 class 2)	11.6316	6	0.184524
	P0A9D4	Serine acetyltransferase (SAT) (EC 2.3.1.30)	16.3813	4	0.252747
	P0A9D8	2,3,4,5-tetrahydropyridine-2,6-dicarboxylate N-succinyltransferase (EC 2.3.1.117) (Succinyl-CoA: tetrahydrodipicolinate N-succinyltransferase) (Tetrahydrodipicolinate N-succinyltransferase) (THDP succinyltransferase) (THP succinyltransferase) (Tetrahydropicolinate succinylase)	1.58157	17	0.474453
	P0A9G6	Isocitrate lyase (ICL) (EC 4.1.3.1) (Isocitrase) (Isocitratase)	1.18278	72	0.675115
	P0A9J0	Ribonuclease G (RNase G) (EC 3.1.26.-) (Cytoplasmic axial filament protein) (CafA protein)	8.18138	5	0.147239
	P0A9J6	Ribokinase (RK) (EC 2.7.1.15)	9.38776	4	0.168285
	P0A9K3	PhoH-like protein	4.0598	4	0.135838
	P0A9K9	FKBP-type peptidyl-prolyl cis-trans isomerase SlyD (PPIase) (EC 5.2.1.8) (Histidine-rich protein) (Metallochaperone SlyD) (Rotamase) (Sensitivity to lysis protein D) (WHP)	0.84542	14	0.510204
	P0A9L3	FKBP-type 22 kDa peptidyl-prolyl cis-trans isomerase (FKBP22) (PPIase) (EC 5.2.1.8) (Rotamase)	3.37892	8	0.349515
	P0A9L8	Pyrroline-5-carboxylate reductase (P5C reductase) (P5CR) (EC 1.5.1.2) (PCA reductase)	6.50769	10	0.356877
	P0A9M2	Hypoxanthine phosphoribosyltransferase (HPRT) (EC 2.4.2.8) (6-oxopurine phosphoribosyltransferase) (6-oxopurine PRTase)	7.04047	9	0.337079
	P0A9M8	Phosphate acetyltransferase (EC 2.3.1.8) (Phosphotransacetylase)	11.4592	36	0.371148
	P0A9P0	Dihydrolipoyl dehydrogenase (EC 1.8.1.4) (Dihydrolipoamide dehydrogenase) (E3 component of pyruvate and 2-oxoglutarate dehydrogenases complexes) (Glycine cleavage system L protein)	6.83889	4	0.0801688
	P0A9P4	Thioredoxin reductase (TRXR) (EC 1.8.1.9)	9.51044	17	0.451713
	P0A9Q9	Aspartate-semialdehyde dehydrogenase (ASA dehydrogenase) (ASADH) (EC 1.2.1.11) (Aspartate-beta-semialdehyde dehydrogenase)	8.43213	46	0.66485
	P0A9R4	2Fe-2S ferredoxin	4.91818	6	0.459459
	P0A9T0	D-3-phosphoglycerate dehydrogenase (PGDH) (EC 1.1.1.95) (2-oxoglutarate reductase) (EC 1.1.1.399)	12.357	35	0.541463
	P0A9T4	Protein tas	11.1655	4	0.147399
	P0A9U3	Probable ATP-binding protein YbiT	4.60695	12	0.241509
	P0A9V1	Lipopolysaccharide export system ATP-binding protein LptB (EC 7.5.2.-)	7.49116	2	0.103734
	P0A9W3	Energy-dependent translational throttle protein EttA (EC 3.6.1.-) (Translational regulatory factor EttA)	1.13505	19	0.32973
	P0A9X4	Cell shape-determining protein MreB (Actin-like MreB protein) (Rod shape-determining protein MreB)	3.9871	15	0.420749
	P0A9Z1	Nitrogen regulatory protein P-II 1	18.4236	1	0.0714286
	P0AA04	Phosphocarrier protein HPr (Histidine-containing protein)	15.7515	2	0.164706
	P0AA31	Putative sulfur carrier protein YedF	6.8594	1	0.116883
	P0AA43	Ribosomal small subunit pseudouridine synthase A (EC 5.4.99.19) (16S pseudouridylate 516 synthase) (16S rRNA pseudouridine(516) synthase) (rRNA pseudouridylate synthase A) (rRNA-uridine isomerase A)	9.07137	5	0.229437
	P0AA57	Protein YobA	9.75321	1	0.112903
	P0AAB6	UTP--glucose-1-phosphate uridylyltransferase (EC 2.7.7.9) (Alpha-D-glucosyl-1-phosphate uridylyltransferase) (UDP-glucose pyrophosphorylase) (UDPGP) (Uridine diphosphoglucose pyrophosphorylase)	9.85305	15	0.461279
	P0AAC0	Universal stress protein E	6.54456	11	0.427215
	P0AAF6	Arginine transport ATP-binding protein ArtP (EC 7.4.2.-)	0.647681	1	0.0371901
	P0AAI3	ATP-dependent zinc metalloprotease FtsH (EC 3.4.24.-) (Cell division protease FtsH)	4.54027	11	0.166149
	P0AAI5	3-oxoacyl-[acyl-carrier-protein] synthase 2 (EC 2.3.1.179) (3-oxoacyl-[acyl-carrier-protein] synthase II) (Beta-ketoacyl-ACP synthase II) (KAS II)	8.14602	12	0.411622
	P0AAI9	Malonyl CoA-acyl carrier protein transacylase (MCT) (EC 2.3.1.39)	9.85971	22	0.556634
	P0AAN9	Anti-adapter protein IraP	15.6076	2	0.313953
	P0AAR3	Cys-tRNA(Pro)/Cys-tRNA(Cys) deacylase YbaK (EC 4.2.-.-)	5.23147	4	0.245283
	P0AAT6	Ribosomal silencing factor RsfS	6.81527	2	0.133333
	P0AAX8	Probable L,D-transpeptidase YbiS (EC 2.-.-.-)	5.2368	13	0.24183
	P0AB24	Iron uptake system component EfeO	0.841098	19	0.429333
	P0AB28	Large ribosomal RNA subunit accumulation protein YceD (23S rRNA accumulation protein YceD) (G30K)	3.04143	6	0.254335
	P0AB67	NAD(P) transhydrogenase subunit beta (EC 7.1.1.1) (Nicotinamide nucleotide transhydrogenase subunit beta) (Pyridine nucleotide transhydrogenase subunit beta)	7.1699	9	0.214286
	P0AB71	Fructose-bisphosphate aldolase class 2 (FBP aldolase) (FBPA) (EC 4.1.2.13) (Fructose-1,6-bisphosphate aldolase) (Fructose-bisphosphate aldolase class II)	0.835112	42	0.579387
	P0AB80	Branched-chain-amino-acid aminotransferase (BCAT) (EC 2.6.1.42) (Transaminase B)	24.4305	16	0.352751
	P0AB89	Adenylosuccinate lyase (ASL) (EC 4.3.2.2) (Adenylosuccinase) (ASase)	16.4072	22	0.357456
	P0AB91	Phospho-2-dehydro-3-deoxyheptonate aldolase, Phe-sensitive (EC 2.5.1.54) (3-deoxy-D-arabino-heptulosonate 7-phosphate synthase) (DAHP synthase) (Phospho-2-keto-3-deoxyheptonate aldolase)	11.1519	33	0.525714
	P0ABA0	ATP synthase subunit b (ATP synthase F(0) sector subunit b) (ATPase subunit I) (F-type ATPase subunit b) (F-ATPase subunit b)	9.62708	7	0.326923
	P0ABA4	ATP synthase subunit delta (ATP synthase F(1) sector subunit delta) (F-type ATPase subunit delta) (F-ATPase subunit delta)	7.64014	4	0.259887
	P0ABA6	ATP synthase gamma chain (ATP synthase F1 sector gamma subunit) (F-ATPase gamma subunit)	5.11191	7	0.292683
	P0ABB0	ATP synthase subunit alpha (EC 7.1.2.2) (ATP synthase F1 sector subunit alpha) (F-ATPase subunit alpha)	4.25636	29	0.385965
	P0ABB4	ATP synthase subunit beta (EC 7.1.2.2) (ATP synthase F1 sector subunit beta) (F-ATPase subunit beta)	7.76123	23	0.373913
	P0ABD5	Acetyl-coenzyme A carboxylase carboxyl transferase subunit alpha (ACCase subunit alpha) (Acetyl-CoA carboxylase carboxyltransferase subunit alpha) (EC 2.1.3.15)	7.79296	8	0.260188
	P0ABF6	Cytidine deaminase (EC 3.5.4.5) (Cytidine aminohydrolase) (CDA)	14.3033	8	0.333333
	P0ABH7	Citrate synthase (EC 2.3.3.16)	8.72402	29	0.395785
	P0ABJ9	Cytochrome bd-I ubiquinol oxidase subunit 1 (EC 7.1.1.7) (Cytochrome bd-I oxidase subunit I) (Cytochrome d ubiquinol oxidase subunit I)	4.4158	2	0.0268199
	P0ABK5	Cysteine synthase A (CSase A) (EC 2.5.1.47) (O-acetylserine (thiol)-lyase A) (OAS-TL A) (O-acetylserine sulfhydrylase A) (S-carboxymethylcysteine synthase) (EC 4.5.1.5) (Sulfate starvation-induced protein 5) (SSI5)	7.36232	46	0.702786
	P0ABP8	Purine nucleoside phosphorylase DeoD-type (PNP) (EC 2.4.2.1)	9.80912	13	0.32636
	P0ABQ2	2-hydroxy-3-oxopropionate reductase (EC 1.1.1.60) (Tartronate semialdehyde reductase) (TSAR)	11.81	1	0.0442177
	P0ABT2	DNA protection during starvation protein (EC 1.16.-.-)	1.94464	8	0.449102
	P0ABU0	1,4-dihydroxy-2-naphthoyl-CoA synthase (DHNA-CoA synthase) (EC 4.1.3.36)	22.9833	3	0.126316
	P0ABU7	Biopolymer transport protein ExbB	4.98926	1	0.0368852
	P0ABY4	Flavodoxin 2	3.20792	3	0.190751
	P0AC13	Dihydropteroate synthase (DHPS) (EC 2.5.1.15) (Dihydropteroate pyrophosphorylase)	14.8113	7	0.262411
	P0AC16	Dihydroneopterin aldolase (DHNA) (EC 4.1.2.25) (7,8-dihydroneopterin 2'-epimerase) (7,8-dihydroneopterin aldolase) (7,8-dihydroneopterin epimerase) (EC 5.1.99.8) (Dihydroneopterin epimerase)	2.85714	3	0.360656
	P0AC33	Fumarate hydratase class I, aerobic (EC 4.2.1.2) (Fumarase A) (Oxaloacetate keto--enol-isomerase) (OAAKE isomerase) (Oxaloacetate tautomerase) (EC 5.3.2.2)	3.61268	13	0.213504
	P0AC38	Aspartate ammonia-lyase (Aspartase) (EC 4.3.1.1)	9.8126	2	0.0627615
	P0AC41	Succinate dehydrogenase flavoprotein subunit (EC 1.3.5.1)	11.5313	10	0.202381
	P0AC53	Glucose-6-phosphate 1-dehydrogenase (G6PD) (EC 1.1.1.49) [Cleaved into: Extracellular death factor (EDF)]	10.1232	29	0.393075
	P0AC59	Glutaredoxin 2 (Grx2)	12.8347	9	0.316279
	P0AC62	Glutaredoxin 3 (Grx3)	13.6842	4	0.180723
	P0AC69	Glutaredoxin 4 (Grx4) (Monothiol glutaredoxin)	7.39769	9	0.547826
	P0AC86	Glycogen phosphorylase (EC 2.4.1.1)	7.08287	10	0.117791
	P0ACA7	Glutathione S-transferase GstB (EC 2.5.1.18)	1.59819	10	0.317308
	P0ACB2	Delta-aminolevulinic acid dehydratase (ALAD) (ALADH) (EC 4.2.1.24) (Porphobilinogen synthase)	12.8231	19	0.515432
	P0ACC7	Bifunctional protein GlmU [Includes: UDP-N-acetylglucosamine pyrophosphorylase (EC 2.7.7.23) (N-acetylglucosamine-1-phosphate uridyltransferase); Glucosamine-1-phosphate N-acetyltransferase (EC 2.3.1.157)]	9.21458	6	0.138158
	P0ACD4	Iron-sulfur cluster assembly scaffold protein IscU (Sulfur acceptor protein IscU)	9.99975	10	0.5
	P0ACE7	Purine nucleoside phosphoramidase (EC 3.9.1.-) (Histidine triad nucleotide binding protein HinT) (HIT protein)	8.3224	11	0.747899
	P0ACF0	DNA-binding protein HU-alpha (HU-2) (NS2)	7.46774	9	0.588889
	P0ACF4	DNA-binding protein HU-beta (HU-1) (NS1)	9.78141	4	0.422222
	P0ACF8	DNA-binding protein H-NS (Heat-stable nucleoid-structuring protein) (Histone-like protein HLP-II) (Protein B1) (Protein H1)	5.00692	8	0.459854
	P0ACG1	DNA-binding protein StpA (H-NS homolog StpA)	4.69297	1	0.0820896
	P0ACI0	Right origin-binding protein	2.04065	2	0.0865052
	P0ACK2	Putative aga operon transcriptional repressor	8.17712	3	0.104089
	P0ACP7	HTH-type transcriptional repressor PurR (Pur regulon repressor) (Purine nucleotide synthesis repressor)	7.57059	6	0.184751
	P0ACU7	HTH-type transcriptional regulator YjdC	2.11084	6	0.272251
	P0ACY1	Putative NAD(P)H nitroreductase YdjA (EC 1.-.-.-)	5.91511	9	0.464481
	P0ACY3	Uncharacterized protein YeaG	2.3674	19	0.231366
	P0AD12	Protein YeeZ	5.9912	4	0.131387
	P0AD33	UPF0381 protein YfcZ	4.23856	3	0.351064
	P0AD59	Inhibitor of vertebrate lysozyme	6.58997	2	0.152866
	P0AD61	Pyruvate kinase I (EC 2.7.1.40) (PK-1)	11.1057	36	0.555319
	P0AD96	Leu/Ile/Val-binding protein (LIV-BP)	8.65813	34	0.610354
	P0ADA1	Thioesterase 1/protease 1/lysophospholipase L1 (TAP) (Acyl-CoA thioesterase 1) (TESA) (EC 3.1.2.2) (Acyl-CoA thioesterase I) (Arylesterase) (EC 3.1.1.2) (Lysophospholipase L1) (EC 3.1.1.5) (Oleoyl-[acyl-carrier-protein] hydrolase) (EC 3.1.2.14) (Phospholipid degradation C) (Pldc) (Protease 1) (EC 3.4.21.-) (Protease I) (Thioesterase I/protease I) (TEP-I)	0.645392	5	0.3125
	P0ADA5	Uncharacterized lipoprotein YajG	4.99941	1	0.0572917
	P0ADE8	tRNA-modifying protein YgfZ	5.17001	15	0.453988
	P0ADF8	Acetolactate synthase isozyme 1 small subunit (EC 2.2.1.6) (Acetohydroxy-acid synthase I small subunit) (AHAS-I) (ALS-I)	11.2737	5	0.34375
	P0ADG7	Inosine-5'-monophosphate dehydrogenase (IMP dehydrogenase) (IMPD) (IMPDH) (EC 1.1.1.205)	13.5944	13	0.237705
	P0ADI4	Enterobactin synthase component B (EC 6.3.2.14) (Enterobactin biosynthesis bifunctional protein EntB) (Enterochelin synthase B) [Includes: Isochorismatase (EC 3.3.2.1) (2,3-dihydro-2,3-dihydroxybenzoate synthase) (Isochorismate lyase); Aryl carrier protein (ArCP)]	6.4794	11	0.368421
	P0ADI7	Isochorismatase family protein YecD (EC 3.-.-.-)	2.24018	6	0.244681
	P0ADK0	Uncharacterized protein YiaF	3.5085	1	0.059322
	P0ADP0	5-amino-6-(5-phospho-D-ribitylamino)uracil phosphatase YigB (EC 3.1.3.104)	10.3968	3	0.142857
	P0ADR8	Pyrimidine/purine nucleotide 5'-monophosphate nucleosidase (EC 3.2.2.-) (EC 3.2.2.10) (AMP nucleosidase) (EC 3.2.2.4) (CMP nucleosidase) (GMP nucleosidase) (IMP nucleosidase) (UMP nucleosidase) (dTMP nucleosidase)	0.146366	7	0.207048
	P0ADS2	Cell division protein ZapA (Z ring-associated protein ZapA)	7.37174	2	0.220183
	P0ADT5	Putative acid--amine ligase YgiC (EC 6.3.1.-)	2.96472	2	0.0621762
	P0ADY3	50S ribosomal protein L14 (Large ribosomal subunit protein uL14)	0.0103483	8	0.276423
	P0ADY7	50S ribosomal protein L16 (Large ribosomal subunit protein uL16)	10.1139	7	0.323529
	P0ADZ7	Sec translocon accessory complex subunit YajC	-8.89458	1	0.118182
	P0AE01	tRNA (cytidine/uridine-2'-O-)-methyltransferase TrmJ (EC 2.1.1.200) (TrMet(Xm32)) (tRNA (cytidine(32)/uridine(32)-2'-O)-methyltransferase) (tRNA Cm32/Um32 methyltransferase)	6.1725	4	0.211382
	P0AE06	Multidrug efflux pump subunit AcrA (AcrAB-TolC multidrug efflux pump subunit AcrA) (Acridine resistance protein A)	2.69169	6	0.18136
	P0AE08	Alkyl hydroperoxide reductase C (EC 1.11.1.26) (Alkyl hydroperoxide reductase protein C22) (Peroxiredoxin) (SCRP-23) (Sulfate starvation-induced protein 8) (SSI8) (Thioredoxin peroxidase)	8.99574	31	0.700535
	P0AE12	AMP nucleosidase (EC 3.2.2.4)	7.51467	15	0.289256
	P0AE18	Methionine aminopeptidase (MAP) (MetAP) (EC 3.4.11.18) (Peptidase M)	4.1882	3	0.094697
	P0AE52	Peroxiredoxin Bcp (EC 1.11.1.24) (Bacterioferritin comigratory protein) (Thioredoxin peroxidase) (Thioredoxin-dependent peroxiredoxin Bcp)	3.40313	7	0.333333
	P0AE78	Magnesium and cobalt efflux protein CorC	5.72695	2	0.0547945
	P0AEC3	Aerobic respiration control sensor protein ArcB (EC 2.7.13.3)	5.97541	2	0.0231362
	P0AED7	Succinyl-diaminopimelate desuccinylase (SDAP desuccinylase) (EC 3.5.1.18) (N-succinyl-LL-2,6-diaminoheptanedioate amidohydrolase)	11.1683	7	0.282667
	P0AEE5	D-galactose-binding periplasmic protein (GBP) (D-galactose/ D-glucose-binding protein) (GGBP)	11.1114	4	0.135542
	P0AEH3	Protein ElaA	3.08014	3	0.143791
	P0AEK2	3-oxoacyl-[acyl-carrier-protein] reductase FabG (EC 1.1.1.100) (3-ketoacyl-acyl carrier protein reductase) (Beta-Ketoacyl-acyl carrier protein reductase) (Beta-ketoacyl-ACP reductase)	5.59681	10	0.418033
	P0AEK4	Enoyl-[acyl-carrier-protein] reductase [NADH] FabI (ENR) (EC 1.3.1.9) (NADH-dependent enoyl-ACP reductase)	10.9283	18	0.5
	P0AEM9	L-cystine-binding protein TcyJ (CBP) (Protein FliY) (Sulfate starvation-induced protein 7) (SSI7)	8.42802	31	0.650376
	P0AEN1	NAD(P)H-flavin reductase (EC 1.5.1.41) (FMN reductase) (Ferrisiderophore reductase C) (NAD(P)H:flavin oxidoreductase) (Riboflavin reductase [NAD(P)H])	2.28866	6	0.167382
	P0AEP3	UTP--glucose-1-phosphate uridylyltransferase (EC 2.7.7.9) (Alpha-D-glucosyl-1-phosphate uridylyltransferase) (UDP-Glc PPase) (UDP-glucose pyrophosphorylase) (UDPGP) (Uridine diphosphoglucose pyrophosphorylase)	11.7103	10	0.357616
	P0AES0	Bifunctional glutathionylspermidine synthetase/amidase (GspSA) [Includes: Glutathionylspermidine amidase (Gsp amidase) (EC 3.5.1.78) (Glutathionylspermidine amidohydrolase [spermidine-forming]); Glutathionylspermidine synthetase (Gsp synthetase) (EC 6.3.1.8) (Glutathione:spermidine ligase [ADP-forming]) (Gsp synthase)]	2.16555	19	0.289176
	P0AES4	DNA gyrase subunit A (EC 5.6.2.2)	10.2913	14	0.114286
	P0AES6	DNA gyrase subunit B (EC 5.6.2.2) (Type IIA topoisomerase subunit GyrB)	2.06416	20	0.287313
	P0AET8	7alpha-hydroxysteroid dehydrogenase (7alpha-HSDH) (EC 1.1.1.159) (NAD-dependent 7alpha-hydroxysteroid dehydrogenase)	5.71589	6	0.301961
	P0AEU0	Histidine-binding periplasmic protein (HBP)	2.15805	22	0.465385
	P0AEW6	Guanosine-inosine kinase (EC 2.7.1.73)	8.01778	4	0.115207
	P0AEW9	1-phosphofructokinase (EC 2.7.1.56) (Fructose 1-phosphate kinase) (Fru1PK)	19.1465	2	0.0576923
	P0AEX3	Alpha-ketoglutarate permease	5.17159	1	0.0208333
	P0AEX9	Maltose/maltodextrin-binding periplasmic protein (MMBP) (Maltodextrin-binding protein) (Maltose-binding protein) (MBP)	6.7998	11	0.272727
	P0AEZ3	Septum site-determining protein MinD (Cell division inhibitor MinD)	3.33546	12	0.374074
	P0AF08	Iron-sulfur cluster carrier protein	7.74912	6	0.219512
	P0AF12	5'-methylthioadenosine/S-adenosylhomocysteine nucleosidase (MTA/SAH nucleosidase) (MTAN) (EC 3.2.2.9) (5'-deoxyadenosine nucleosidase) (DOA nucleosidase) (dAdo nucleosidase) (5'-methylthioadenosine nucleosidase) (MTA nucleosidase) (S-adenosylhomocysteine nucleosidase) (AdoHcy nucleosidase) (SAH nucleosidase) (SRH nucleosidase)	10.7396	9	0.353448
	P0AF18	N-acetylglucosamine-6-phosphate deacetylase (GlcNAc 6-P deacetylase) (EC 3.5.1.25)	2.66965	6	0.183246
	P0AF24	Ribonucleotide monophosphatase NagD (EC 3.1.3.5)	6.78926	5	0.188
	P0AF36	Cell division protein ZapB	2.00596	4	0.493827
	P0AF67	tRNA threonylcarbamoyladenosine biosynthesis protein TsaE (t(6)A37 threonylcarbamoyladenosine biosynthesis protein TsaE)	7.34639	2	0.176471
	P0AF96	Toxin-antitoxin biofilm protein TabA	3.88505	15	0.646667
	P0AFC7	NADH-quinone oxidoreductase subunit B (EC 7.1.1.-) (NADH dehydrogenase I subunit B) (NDH-1 subunit B) (NUO2)	6.55554	2	0.140909
	P0AFF6	Transcription termination/antitermination protein NusA (N utilization substance protein A) (Transcription termination/antitermination L factor)	7.26817	19	0.381818
	P0AFG3	2-oxoglutarate dehydrogenase E1 component (EC 1.2.4.2) (Alpha-ketoglutarate dehydrogenase)	7.57578	25	0.280815
	P0AFG6	Dihydrolipoyllysine-residue succinyltransferase component of 2-oxoglutarate dehydrogenase complex (EC 2.3.1.61) (2-oxoglutarate dehydrogenase complex component E2) (OGDC-E2) (Dihydrolipoamide succinyltransferase component of 2-oxoglutarate dehydrogenase complex)	0.649834	18	0.375309
	P0AFG8	Pyruvate dehydrogenase E1 component (PDH E1 component) (EC 1.2.4.1)	18.0827	57	0.40699
	P0AFH8	Osmotically-inducible protein Y	4.82447	3	0.154229
	P0AFK0	Metalloprotease PmbA (EC 3.4.-.-) (Protein TldE)	5.82123	17	0.304444
	P0AFM6	Phage shock protein A	9.82964	4	0.13964
	P0AFP4	Uncharacterized oxidoreductase YbbO (EC 1.-.-.-)	15.933	2	0.0780669
	P0AFR4	Uncharacterized protein YciO	8.13054	8	0.407767
	P0AFU8	Riboflavin synthase (RS) (EC 2.5.1.9)	4.02807	8	0.342723
	P0AG16	Amidophosphoribosyltransferase (ATase) (EC 2.4.2.14) (Glutamine phosphoribosylpyrophosphate amidotransferase) (GPATase)	6.99215	20	0.326733
	P0AG18	N5-carboxyaminoimidazole ribonucleotide mutase (N5-CAIR mutase) (EC 5.4.99.18) (5-(carboxyamino)imidazole ribonucleotide mutase)	8.28315	13	0.568047
	P0AG30	Transcription termination factor Rho (EC 3.6.4.-) (ATP-dependent helicase Rho)	8.90892	21	0.374702
	P0AG40	Bifunctional riboflavin kinase/FMN adenylyltransferase (Riboflavin biosynthesis protein RibF) [Includes: Riboflavin kinase (EC 2.7.1.26) (Flavokinase); FMN adenylyltransferase (EC 2.7.7.2) (FAD pyrophosphorylase) (FAD synthase)]	8.31974	6	0.265176
	P0AG48	50S ribosomal protein L21 (Large ribosomal subunit protein bL21)	2.44665	4	0.31068
	P0AG51	50S ribosomal protein L30 (Large ribosomal subunit protein uL30)	12.3767	3	0.508475
	P0AG55	50S ribosomal protein L6 (Large ribosomal subunit protein uL6)	12.5112	19	0.644068
	P0AG59	30S ribosomal protein S14 (Small ribosomal subunit protein uS14)	5.65395	6	0.366337
	P0AG63	30S ribosomal protein S17 (Small ribosomal subunit protein uS17)	7.73651	3	0.202381
	P0AG67	30S ribosomal protein S1 (Bacteriophage Q beta RNA-directed RNA polymerase subunit I) (Small ribosomal subunit protein bS1)	4.97259	45	0.472172
	P0AG78	Sulfate-binding protein (Sulfate starvation-induced protein 2) (SSI2)	6.35246	31	0.671733
	P0AG86	Protein-export protein SecB (Chaperone SecB)	6.88469	10	0.490323
	P0AGB0	Phosphoserine phosphatase (PSP) (PSPase) (EC 3.1.3.3) (O-phosphoserine phosphohydrolase)	3.07994	2	0.0807453
	P0AGD1	Superoxide dismutase [Cu-Zn] (EC 1.15.1.1) (Bacteriocuprein)	3.43287	3	0.16185
	P0AGE0	Single-stranded DNA-binding protein (SSB) (Helix-destabilizing protein)	0.699762	4	0.230337
	P0AGE4	Serine/threonine transporter SstT (Na(+)/serine-threonine symporter)	0.641621	1	0.0362319
	P0AGE6	Quinone reductase (EC 1.6.5.2) (Chromate reductase) (CHRR) (EC 1.6.-.-) (NAD(P)H dehydrogenase (quinone))	5.70065	7	0.398936
	P0AGE9	Succinate--CoA ligase [ADP-forming] subunit alpha (EC 6.2.1.5) (Succinyl-CoA synthetase subunit alpha) (SCS-alpha)	17.7937	22	0.557093
	P0AGG0	Thiamine-monophosphate kinase (TMP kinase) (Thiamine-phosphate kinase) (EC 2.7.4.16)	9.89271	4	0.150769
	P0AGJ9	Tyrosine--tRNA ligase (EC 6.1.1.1) (Tyrosyl-tRNA synthetase) (TyrRS)	5.22405	20	0.334906
	P0AGK8	HTH-type transcriptional regulator IscR	4.97683	6	0.37037
	P0AGL7	Ribosomal RNA small subunit methyltransferase E (EC 2.1.1.193) (16S rRNA m3U1498 methyltransferase)	6.44382	1	0.0576132
	P0C018	50S ribosomal protein L18 (Large ribosomal subunit protein uL18)	11.7705	4	0.145299
	P0C037	Pyrimidine/purine nucleoside phosphorylase (EC 2.4.2.1) (EC 2.4.2.2) (Adenosine phosphorylase) (Cytidine phosphorylase) (Guanosine phosphorylase) (Inosine phosphorylase) (Thymidine phosphorylase) (Uridine phosphorylase) (Xanthosine phosphorylase)	30.1649	1	0.106383
	P0C0V0	Periplasmic serine endoprotease DegP (EC 3.4.21.107) (Heat shock protein DegP) (Protease Do)	8.61387	12	0.240506
	P0C8J6	D-tagatose-1,6-bisphosphate aldolase subunit GatY (TBPA) (TagBP aldolase) (EC 4.1.2.40) (D-tagatose-bisphosphate aldolase class II) (Tagatose-bisphosphate aldolase)	11.3838	19	0.447183
	P10902	L-aspartate oxidase (LASPO) (EC 1.4.3.16) (L-aspartate:fumarate oxidoreductase) (EC 1.5.99.-) (Quinolinate synthetase B)	7.24579	4	0.0740741
	P11447	Argininosuccinate lyase (ASAL) (EC 4.3.2.1) (Arginosuccinase)	14.0451	28	0.492341
	P11454	Enterobactin synthase component F (EC 6.3.2.14) (Enterochelin synthase F) (Nonribosomal peptide synthetase EntF) [Includes: L-serine--[L-seryl-carrier protein] ligase (EC 6.2.1.72) (Serine-activating enzyme) (Seryl-AMP ligase)]	2.24995	17	0.144625
	P11880	UDP-N-acetylmuramoyl-tripeptide--D-alanyl-D-alanine ligase (EC 6.3.2.10) (D-alanyl-D-alanine-adding enzyme) (UDP-MurNAc-pentapeptide synthetase)	3.45638	11	0.234513
	P12008	Chorismate synthase (CS) (EC 4.2.3.5) (5-enolpyruvylshikimate-3-phosphate phospholyase) (EPSP phospholyase)	11.1006	10	0.307479
	P12281	Molybdopterin molybdenumtransferase (MPT Mo-transferase) (EC 2.10.1.1)	4.48153	12	0.29927
	P12758	Uridine phosphorylase (UPase) (UrdPase) (EC 2.4.2.3)	11.3525	20	0.58498
	P12994	UPF0098 protein YbhB	11.0594	3	0.303797
	P13000	ATP-dependent dethiobiotin synthetase BioD 1 (EC 6.3.3.3) (DTB synthetase 1) (DTBS 1) (Dethiobiotin synthase 1)	6.72691	5	0.253333
	P13009	Methionine synthase (EC 2.1.1.13) (5-methyltetrahydrofolate--homocysteine methyltransferase) (Methionine synthase, vitamin-B12-dependent) (MS)	3.37175	40	0.334963
	P13024	Protein FdhE	7.71766	6	0.213592
	P15047	2,3-dihydro-2,3-dihydroxybenzoate dehydrogenase (DiDHB-DH) (EC 1.3.1.28) (Trans-2,3-dihydro-2,3-dihydroxybenzoate dehydrogenase)	26.5949	6	0.314516
	P15254	Phosphoribosylformylglycinamidine synthase (FGAM synthase) (FGAMS) (EC 6.3.5.3) (Formylglycinamide ribonucleotide amidotransferase) (FGAR amidotransferase) (FGAR-AT)	11.4862	75	0.489575
	P15288	Cytosol non-specific dipeptidase (EC 3.4.13.18) (Aminoacyl-histidine dipeptidase) (Beta-alanyl-histidine dipeptidase) (Carnosinase) (Cysteinylglycinase) (Peptidase D) (Xaa-His dipeptidase) (X-His dipeptidase)	8.29565	10	0.274227
	P15639	Bifunctional purine biosynthesis protein PurH [Includes: Phosphoribosylaminoimidazolecarboxamide formyltransferase (EC 2.1.2.3) (AICAR transformylase); IMP cyclohydrolase (EC 3.5.4.10) (ATIC) (IMP synthase) (Inosinicase)]	16.4723	37	0.572779
	P15640	Phosphoribosylamine--glycine ligase (EC 6.3.4.13) (GARS) (Glycinamide ribonucleotide synthetase) (Phosphoribosylglycinamide synthetase)	7.27497	14	0.319347
	P15877	Quinoprotein glucose dehydrogenase (EC 1.1.5.2) (Glucose dehydrogenase [pyrroloquinoline-quinone])	6.39415	3	0.0452261
	P15977	4-alpha-glucanotransferase (EC 2.4.1.25) (Amylomaltase) (Disproportionating enzyme) (D-enzyme)	2.32119	2	0.0317003
	P16456	Selenide, water dikinase (EC 2.7.9.3) (Selenium donor protein) (Selenophosphate synthase)	13.0825	17	0.40634
	P16659	Proline--tRNA ligase (EC 6.1.1.15) (Global RNA synthesis factor) (Prolyl-tRNA synthetase) (ProRS)	17.8082	33	0.431818
	P16700	Thiosulfate-binding protein	4.84008	21	0.473373
	P16703	Cysteine synthase B (CSase B) (EC 2.5.1.47) (O-acetylserine (thiol)-lyase B) (OAS-TL B) (O-acetylserine sulfhydrylase B)	0.752221	11	0.326733
	P17109	2-succinyl-5-enolpyruvyl-6-hydroxy-3-cyclohexene-1-carboxylate synthase (SEPHCHC synthase) (EC 2.2.1.9) (Menaquinone biosynthesis protein MenD)	10.1117	2	0.0719424
	P17169	Glutamine--fructose-6-phosphate aminotransferase [isomerizing] (EC 2.6.1.16) (D-fructose-6-phosphate amidotransferase) (GFAT) (Glucosamine-6-phosphate synthase) (Hexosephosphate aminotransferase) (L-glutamine--D-fructose-6-phosphate amidotransferase)	13.3174	27	0.376026
	P17445	Betaine aldehyde dehydrogenase (BADH) (EC 1.2.1.8)	17.6757	8	0.173469
	P17952	UDP-N-acetylmuramate--L-alanine ligase (EC 6.3.2.8) (UDP-N-acetylmuramoyl-L-alanine synthetase)	1.9725	2	0.0448065
	P18335	Acetylornithine/succinyldiaminopimelate aminotransferase (ACOAT) (DapATase) (Succinyldiaminopimelate transferase) (EC 2.6.1.11) (EC 2.6.1.17)	15.1325	10	0.263547
	P18843	NH(3)-dependent NAD(+) synthetase (EC 6.3.1.5) (Nicotinamide adenine dinucleotide synthetase) (NADS) (Nitrogen regulatory protein)	6.71617	18	0.534545
	P18956	Glutathione hydrolase proenzyme (EC 3.4.19.13) (Gamma-glutamyltranspeptidase proenzyme) (GGT) (EC 2.3.2.2) [Cleaved into: Glutathione hydrolase large chain; Glutathione hydrolase small chain]	8.88154	4	0.0758621
	P19636	Ethanolamine ammonia-lyase small subunit (EAL small subunit) (EC 4.3.1.7) (Ethanolamine ammonia-lyase beta subunit) (Ethanolamine ammonia-lyase light chain) (Ethanolamine deaminase small subunit)	5.04676	2	0.0474576
	P19926	Glucose-1-phosphatase (G1Pase) (EC 3.1.3.10)	4.52796	6	0.16707
	P21156	Sulfate adenylyltransferase subunit 2 (EC 2.7.7.4) (ATP-sulfurylase small subunit) (Sulfate adenylate transferase) (SAT)	8.98332	7	0.258278
	P21165	Xaa-Pro dipeptidase (X-Pro dipeptidase) (EC 3.4.13.9) (Imidodipeptidase) (Proline dipeptidase) (Prolidase)	4.33983	16	0.356659
	P21170	Biosynthetic arginine decarboxylase (ADC) (EC 4.1.1.19)	6.67996	13	0.145897
	P21338	Ribonuclease I (RNase I) (EC 4.6.1.21) (Enterobacter ribonuclease)	8.1335	4	0.171642
	P21367	Probable hydrolase YcaC (EC 4.-.-.-)	15.2658	10	0.504808
	P21507	ATP-dependent RNA helicase SrmB (EC 3.6.4.13)	8.76392	4	0.103604
	P21513	Ribonuclease E (RNase E) (EC 3.1.26.12)	0.930058	11	0.122526
	P21599	Pyruvate kinase II (EC 2.7.1.40) (PK-2)	18.2419	23	0.391667
	P21645	UDP-3-O-(3-hydroxymyristoyl)glucosamine N-acyltransferase (UDP-3-O-(3-OHC14)-GlcN N-acyltransferase) (EC 2.3.1.191) (Protein FirA) (Rifampicin resistance protein) (UDP-3-O-(3-hydroxytetradecanoyl)glucosamine N-acyltransferase)	8.44068	3	0.11437
	P21888	Cysteine--tRNA ligase (EC 6.1.1.16) (Cysteinyl-tRNA synthetase) (CysRS)	1.62386	15	0.221258
	P21889	Aspartate--tRNA ligase (EC 6.1.1.12) (Aspartyl-tRNA synthetase) (AspRS)	7.86538	32	0.350847
	P22106	Asparagine synthetase B [glutamine-hydrolyzing] (AS-B) (EC 6.3.5.4)	8.91991	21	0.306859
	P22188	UDP-N-acetylmuramoyl-L-alanyl-D-glutamate--2,6-diaminopimelate ligase (EC 6.3.2.13) (Meso-A2pm-adding enzyme) (Meso-diaminopimelate-adding enzyme) (UDP-MurNAc-L-Ala-D-Glu:meso-diaminopimelate ligase) (UDP-MurNAc-tripeptide synthetase) (UDP-N-acetylmuramyl-tripeptide synthetase)	7.72948	10	0.212121
	P22255	3'(2'),5'-bisphosphate nucleotidase CysQ (EC 3.1.3.7) (3'(2'),5-bisphosphonucleoside 3'(2')-phosphohydrolase) (3'-phosphoadenosine 5'-phosphate phosphatase) (PAP phosphatase) (DPNPase)	2.15782	4	0.186992
	P22333	Adenosine deaminase (EC 3.5.4.4) (Adenosine aminohydrolase)	8.7365	3	0.138138
	P22634	Glutamate racemase (EC 5.1.1.3)	6.40136	3	0.0877193
	P23538	Phosphoenolpyruvate synthase (PEP synthase) (EC 2.7.9.2) (Pyruvate, water dikinase)	13.4971	34	0.310606
	P23721	Phosphoserine aminotransferase (EC 2.6.1.52) (Phosphohydroxythreonine aminotransferase) (PSAT)	4.8773	29	0.533149
	P23839	UPF0701 protein YicC	13.1774	11	0.372822
	P23843	Periplasmic oligopeptide-binding protein	1.05634	31	0.456722
	P23845	Sulfate adenylyltransferase subunit 1 (EC 2.7.7.4) (ATP-sulfurylase large subunit) (Sulfate adenylate transferase) (SAT)	3.94414	22	0.393684
	P23847	Dipeptide-binding protein (DBP) (Periplasmic dipeptide transport protein)	6.67622	40	0.452336
	P23869	Peptidyl-prolyl cis-trans isomerase B (PPIase B) (EC 5.2.1.8) (Rotamase B)	4.6974	7	0.408537
	P23883	NADP/NAD-dependent aldehyde dehydrogenase PuuC (ALDH) (EC 1.2.1.5) (3-hydroxypropionaldehyde dehydrogenase) (Gamma-glutamyl-gamma-aminobutyraldehyde dehydrogenase) (Gamma-Glu-gamma-aminobutyraldehyde dehydrogenase)	13.3676	2	0.0747475
	P23893	Glutamate-1-semialdehyde 2,1-aminomutase (GSA) (EC 5.4.3.8) (Glutamate-1-semialdehyde aminotransferase) (GSA-AT)	2.04876	17	0.406103
	P23908	Acetylornithine deacetylase (AO) (Acetylornithinase) (EC 3.5.1.16) (N-acetylornithinase) (NAO)	5.19465	19	0.483029
	P23909	DNA mismatch repair protein MutS	2.56159	8	0.132474
	P23917	Fructokinase (EC 2.7.1.4) (D-fructose kinase) (Manno(fructo)kinase)	5.52708	10	0.337748
	P23930	Apolipoprotein N-acyltransferase (ALP N-acyltransferase) (EC 2.3.1.269) (Copper homeostasis protein CutE)	11.7416	1	0.0136719
	P24171	Dipeptidyl carboxypeptidase (EC 3.4.15.5) (Peptidyl-dipeptidase Dcp)	4.36247	12	0.17768
	P24182	Biotin carboxylase (EC 6.3.4.14) (Acetyl-coenzyme A carboxylase biotin carboxylase subunit A)	12.6208	20	0.389755
	P24186	Bifunctional protein FolD [Includes: Methylenetetrahydrofolate dehydrogenase (EC 1.5.1.5); Methenyltetrahydrofolate cyclohydrolase (EC 3.5.4.9)]	10.7155	7	0.208333
	P25397	Tellurite methyltransferase (EC 2.1.1.265) (Chalcogen-detoxifying protein TehB) (Selenite methyltransferase) (Tellurite resistance protein TehB)	4.84889	2	0.0964467
	P25437	S-(hydroxymethyl)glutathione dehydrogenase (EC 1.1.1.284) (Alcohol dehydrogenase class-3) (EC 1.1.1.1) (Alcohol dehydrogenase class-III) (Glutathione-dependent formaldehyde dehydrogenase) (FALDH) (FDH) (GSH-FDH) (EC 1.1.1.-)	10.5117	9	0.265583
	P25516	Aconitate hydratase A (ACN) (Aconitase) (EC 4.2.1.3) (Iron-responsive protein-like) (IRP-like) (RNA-binding protein) (Stationary phase enzyme)	3.00141	17	0.198653
	P25522	tRNA modification GTPase MnmE (EC 3.6.-.-)	7.18703	5	0.129956
	P25526	Succinate-semialdehyde dehydrogenase [NADP(+)] GabD (SSDH) (EC 1.2.1.79) (Glutarate-semialdehyde dehydrogenase) (EC 1.2.1.-)	14.5161	13	0.329876
	P25539	Riboflavin biosynthesis protein RibD [Includes: Diaminohydroxyphosphoribosylaminopyrimidine deaminase (DRAP deaminase) (EC 3.5.4.26) (Riboflavin-specific deaminase); 5-amino-6-(5-phosphoribosylamino)uracil reductase (EC 1.1.1.193) (HTP reductase)]	3.58812	13	0.362398
	P25552	Guanosine-5'-triphosphate,3'-diphosphate pyrophosphatase (EC 3.6.1.40) (Guanosine pentaphosphate phosphohydrolase) (pppGpp-5'-phosphohydrolase)	5.2096	5	0.117409
	P25553	Lactaldehyde dehydrogenase (EC 1.2.1.22) (Aldehyde dehydrogenase A) (Glycolaldehyde dehydrogenase) (EC 1.2.1.21)	10.558	14	0.26096
	P25665	5-methyltetrahydropteroyltriglutamate--homocysteine methyltransferase (EC 2.1.1.14) (Cobalamin-independent methionine synthase) (Methionine synthase, vitamin-B12 independent isozyme)	8.52195	109	0.649402
	P25745	tRNA-specific 2-thiouridylase MnmA (EC 2.8.1.13)	8.31151	3	0.119565
	P26612	Cytoplasmic alpha-amylase (EC 3.2.1.1) (1,4-alpha-D-glucan glucanohydrolase)	5.05311	4	0.0666667
	P26616	NAD-dependent malic enzyme (NAD-ME) (EC 1.1.1.38)	8.53364	12	0.20354
	P26646	Probable acrylyl-CoA reductase AcuI (EC 1.3.1.84) (Acryloyl-coenzyme A reductase AcuI)	13.3497	9	0.320988
	P27248	Aminomethyltransferase (EC 2.1.2.10) (Glycine cleavage system T protein)	9.58847	11	0.332418
	P27250	Aldehyde reductase Ahr (EC 1.1.1.2) (Zinc-dependent alcohol dehydrogenase Ahr)	9.18701	7	0.20649
	P27253	Methylmalonyl-CoA mutase (MCM) (EC 5.4.99.2)	8.1959	1	0.00840336
	P27298	Oligopeptidase A (EC 3.4.24.70)	5.48524	20	0.210294
	P27302	Transketolase 1 (TK 1) (EC 2.2.1.1)	13.4606	36	0.441931
	P27550	Acetyl-coenzyme A synthetase (AcCoA synthetase) (Acs) (EC 6.2.1.1) (Acetate--CoA ligase) (Acyl-activating enzyme)	10.9904	12	0.216258
	P27828	UDP-N-acetylglucosamine 2-epimerase (EC 5.1.3.14) (Bacteriophage N4 adsorption protein C) (UDP-GlcNAc-2-epimerase)	5.24611	1	0.0345745
	P27829	UDP-N-acetyl-D-mannosamine dehydrogenase (EC 1.1.1.336) (UDP-ManNAc 6-dehydrogenase)	11.0798	3	0.0857143
	P27848	Pyridoxal phosphate phosphatase YigL (EC 3.1.3.74) (PLP phosphatase) (Sugar phosphatase) (EC 3.1.3.23)	4.38513	3	0.135338
	P28635	D-methionine-binding lipoprotein MetQ	0.453928	11	0.302583
	P29012	Alanine racemase, catabolic (EC 5.1.1.1)	19.4772	1	0.0308989
	P29217	UPF0502 protein YceH (G20.3)	2.02264	5	0.195349
	P29745	Peptidase T (EC 3.4.11.4) (Aminotripeptidase) (Tripeptidase) (Tripeptide aminopeptidase)	12.9021	4	0.105392
	P30011	Nicotinate-nucleotide pyrophosphorylase [carboxylating] (EC 2.4.2.19) (Quinolinate phosphoribosyltransferase [decarboxylating]) (QAPRTase)	7.80249	4	0.178451
	P30014	Ribonuclease T (EC 3.1.13.-) (Exoribonuclease T) (RNase T)	4.73675	3	0.190698
	P30125	3-isopropylmalate dehydrogenase (EC 1.1.1.85) (3-IPM-DH) (Beta-IPM dehydrogenase) (IMDH)	7.92393	25	0.449036
	P30177	Uncharacterized protein YbiB	1.02207	15	0.421875
	P30178	Hydroxycarboxylate dehydrogenase B (EC 1.1.1.-) (2-oxoglutarate reductase) (Hydroxyphenylpyruvate reductase) (EC 1.1.1.237) (Phenylpyruvate reductase)	2.14025	8	0.271468
	P30748	Molybdopterin synthase sulfur carrier subunit (MPT synthase subunit 1) (Molybdenum cofactor biosynthesis protein D) (Molybdopterin-converting factor small subunit) (Molybdopterin-converting factor subunit 1) (Sulfur carrier protein MoaD)	6.0237	2	0.358025
	P30859	Putative ABC transporter arginine-binding protein 2	8.47484	7	0.288066
	P30860	ABC transporter arginine-binding protein 1	5.8007	12	0.485597
	P30863	2,5-diketo-D-gluconic acid reductase B (2,5-DKG reductase B) (2,5-DKGR B) (25DKGR-B) (EC 1.1.1.346) (AKR5D)	2.32529	5	0.179775
	P31060	ABC transporter ATP-binding protein ModF (Photorepair protein PhrA)	2.48069	12	0.234694
	P31069	Voltage-gated potassium channel Kch	5.88001	1	0.0383693
	P31120	Phosphoglucosamine mutase (EC 5.4.2.10)	14.2061	17	0.397753
	P31133	Putrescine-binding periplasmic protein PotF	3.41629	13	0.327027
	P31142	3-mercaptopyruvate sulfurtransferase (MST) (EC 2.8.1.2) (Rhodanese-like protein)	2.04212	9	0.30605
	P31545	Deferrochelatase (EC 4.99.1.1) (Peroxidase EfeB) (EC 1.11.1.-)	5.47896	3	0.0969267
	P31658	Protein/nucleic acid deglycase 1 (EC 3.1.2.-) (EC 3.5.1.-) (EC 3.5.1.124) (Glyoxalase III) (EC 4.2.1.130) (Holding molecular chaperone) (Hsp31) (Maillard deglycase)	4.68078	4	0.166078
	P31663	Pantothenate synthetase (PS) (EC 6.3.2.1) (Pantoate--beta-alanine ligase) (Pantoate-activating enzyme)	4.16276	12	0.413428
	P31808	Uncharacterized oxidoreductase YciK (EC 1.-.-.-)	10.7619	4	0.178571
	P32099	Lipoate-protein ligase A (EC 6.3.1.20) (Lipoate--protein ligase)	0.140252	3	0.0887574
	P32132		1.63194	22	0.275124
	P32157	Protein YiiM	3.17732	2	0.102679
	P32680	Uncharacterized protein YjaG	10.8892	3	0.188776
	P33012	DNA gyrase inhibitor	9.72862	1	0.101911
	P33195	Glycine dehydrogenase (decarboxylating) (EC 1.4.4.2) (Glycine cleavage system P-protein) (Glycine decarboxylase) (Glycine dehydrogenase (aminomethyl-transferring))	14.4645	19	0.248694
	P33221	Formate-dependent phosphoribosylglycinamide formyltransferase (EC 6.3.1.21) (5'-phosphoribosylglycinamide transformylase 2) (Formate-dependent GAR transformylase) (GAR transformylase 2) (GART 2) (GAR transformylase T) (Non-folate glycinamide ribonucleotide transformylase) (Phosphoribosylglycinamide formyltransferase 2)	19.2606	18	0.47449
	P33224	Putative acyl-CoA dehydrogenase AidB (EC 1.3.99.-)	1.1308	1	0.0203327
	P33362	Glycine betaine-binding protein YehZ	24.0493	9	0.308197
	P33363	Periplasmic beta-glucosidase (EC 3.2.1.21) (Beta-D-glucoside glucohydrolase) (Cellobiase) (Gentiobiase)	6.78812	13	0.198693
	P33570	Transketolase 2 (TK 2) (EC 2.2.1.1)	14.9023	25	0.301349
	P33644	Purine nucleoside phosphorylase YfiH (EC 2.4.2.1) (Adenosine deaminase YfiH) (EC 3.5.4.4) (Polyphenol oxidase YfiH) (EC 1.10.3.-) (S-methyl-5'-thioadenosine phosphorylase YfiH) (EC 2.4.2.28)	6.85289	4	0.222222
	P33920	Nucleoid-associated protein YejK	2.99065	6	0.214925
	P36649	Multicopper oxidase CueO (MCO) (EC 1.16.3.-) (Blue copper oxidase CueO) (Copper efflux oxidase) (Cu efflux oxidase) (Cuprous oxidase)	0.550722	8	0.135659
	P36683	Aconitate hydratase B (ACN) (Aconitase) (EC 4.2.1.3) ((2R,3S)-2-methylisocitrate dehydratase) ((2S,3R)-3-hydroxybutane-1,2,3-tricarboxylate dehydratase) (2-methyl-cis-aconitate hydratase) (EC 4.2.1.99) (Iron-responsive protein-like) (IRP-like) (RNA-binding protein)	5.64425	61	0.553757
	P36767	Recombination-associated protein RdgC	11.0397	11	0.346535
	P36938	Phosphoglucomutase (PGM) (EC 5.4.2.2) (Glucose phosphomutase)	12.3879	21	0.483516
	P37005	Uncharacterized tRNA/rRNA methyltransferase LasT (EC 2.1.1.-)	0.310908	4	0.197368
	P37051	Formyltetrahydrofolate deformylase (EC 3.5.1.10) (Formyl-FH(4) hydrolase)	11.7145	8	0.296429
	P37095	Peptidase B (EC 3.4.11.23) (Aminopeptidase B)	0.0880741	20	0.435597
	P37188	PTS system galactitol-specific EIIB component (EIIB-Gat) (Galactitol-specific phosphotransferase enzyme IIB component) (EC 2.7.1.200)	10.719	9	0.712766
	P37330	Malate synthase G (MSG) (EC 2.3.3.9)	5.67321	12	0.171508
	P37349	PEP-dependent dihydroxyacetone kinase, phosphoryl donor subunit DhaM (EC 2.7.1.121) (Dihydroxyacetone kinase subunit M)	5.60286	13	0.402542
	P37440	Oxidoreductase UcpA (EC 1.-.-.-)	21.5165	2	0.110266
	P37595	Isoaspartyl peptidase (EC 3.4.19.5) (Beta-aspartyl-peptidase) (EcAIII) (Isoaspartyl dipeptidase) [Cleaved into: Isoaspartyl peptidase subunit alpha; Isoaspartyl peptidase subunit beta]	14.1783	8	0.199377
	P37647	2-dehydro-3-deoxygluconokinase (EC 2.7.1.45) (2-keto-3-deoxygluconokinase) (3-deoxy-2-oxo-D-gluconate kinase) (KDG kinase)	4.28383	5	0.239482
	P37666	Glyoxylate/hydroxypyruvate reductase B (EC 1.1.1.79) (EC 1.1.1.81) (2-ketoaldonate reductase) (2-ketogluconate reductase) (2KR) (EC 1.1.1.215)	9.50072	25	0.478395
	P37689	2,3-bisphosphoglycerate-independent phosphoglycerate mutase (BPG-independent PGAM) (Phosphoglyceromutase) (iPGM) (EC 5.4.2.12)	6.88139	29	0.422179
	P37744	Glucose-1-phosphate thymidylyltransferase 1 (G1P-TT 1) (EC 2.7.7.24) (dTDP-glucose pyrophosphorylase 1) (dTDP-glucose synthase 1)	4.56627	4	0.136519
	P37745	dTDP-4-dehydrorhamnose 3,5-epimerase (EC 5.1.3.13) (Thymidine diphospho-4-keto-rhamnose 3,5-epimerase) (dTDP-4-keto-6-deoxyglucose 3,5-epimerase) (dTDP-6-deoxy-D-xylo-4-hexulose 3,5-epimerase) (dTDP-L-rhamnose synthase)	4.11855	3	0.183784
	P37747	UDP-galactopyranose mutase (UGM) (EC 5.4.99.9) (UDP-GALP mutase) (Uridine 5-diphosphate galactopyranose mutase)	3.06135	4	0.128065
	P37757	Uncharacterized isomerase YddE (EC 5.1.-.-) (ORFB)	9.72092	4	0.208754
	P37759	dTDP-glucose 4,6-dehydratase 1 (EC 4.2.1.46)	2.81467	18	0.551247
	P37760	dTDP-4-dehydrorhamnose reductase (EC 1.1.1.133) (dTDP-4-keto-L-rhamnose reductase) (dTDP-6-deoxy-L-lyxo-4-hexulose reductase) (dTDP-6-deoxy-L-mannose dehydrogenase) (dTDP-L-rhamnose synthase)	15.3216	10	0.264214
	P37773	UDP-N-acetylmuramate--L-alanyl-gamma-D-glutamyl-meso-2,6-diaminoheptandioate ligase (EC 6.3.2.45) (Murein peptide ligase) (UDP-N-acetylmuramate:L-alanyl-gamma-D-glutamyl-meso-diaminopimelate ligase)	6.09186	9	0.19256
	P37902	Glutamate/aspartate import solute-binding protein	6.652	14	0.347682
	P37903	Universal stress protein F	2.17027	4	0.243056
	P38054	Cation efflux system protein CusA	9.81316	3	0.0238777
	P38489	Oxygen-insensitive NAD(P)H nitroreductase (EC 1.-.-.-) (Dihydropteridine reductase) (EC 1.5.1.34) (FMN-dependent nitroreductase)	9.45347	12	0.451613
	P39099	Periplasmic pH-dependent serine endoprotease DegQ (EC 3.4.21.107) (Protease Do)	6.27883	4	0.0835165
	P39172	High-affinity zinc uptake system protein ZnuA	6.07899	4	0.151613
	P39176	Probable L,D-transpeptidase ErfK/SrfK (EC 2.-.-.-)	6.99624	1	0.0580645
	P39177	Universal stress protein UP12 (Universal stress protein G)	-4.70659	2	0.190141
	P39199	50S ribosomal protein L3 glutamine methyltransferase (L3 MTase) (EC 2.1.1.298) (N5-glutamine methyltransferase PrmB)	6.66543	7	0.212903
	P39325	Galactofuranose-binding protein YtfQ	6.92776	1	0.0345912
	P39353	Uncharacterized oxidoreductase YjhC (EC 1.-.-.-)	4.27577	1	0.0268817
	P39356	Uncharacterized transcriptional regulator YjhU	5.93058	2	0.0670732
	P39401	Phosphoglycerol transferase I (EC 2.7.8.20) (Phosphatidylglycerol--membrane-oligosaccharide glycerophosphotransferase)	3.6562	3	0.0498034
	P39406	Ribosomal RNA small subunit methyltransferase C (EC 2.1.1.172) (16S rRNA m2G1207 methyltransferase) (rRNA (guanine-N(2)-)-methyltransferase RsmC)	4.79429	2	0.0787172
	P39452	Ribonucleoside-diphosphate reductase 2 subunit alpha (EC 1.17.4.1) (R1E protein) (Ribonucleotide reductase 2)	3.13846	6	0.119048
	P39831	NADP-dependent 3-hydroxy acid dehydrogenase YdfG (L-allo-threonine dehydrogenase) (EC 1.1.1.381) (Malonic semialdehyde reductase) (EC 1.1.1.298)	8.70735	12	0.41129
	P40120	Glucans biosynthesis protein D	1.85818	8	0.136116
	P40191	Pyridoxine/pyridoxal/pyridoxamine kinase (PN/PL/PM kinase) (EC 2.7.1.35) (B6-vitamer kinase) (Pyridoxal kinase 1) (PL kinase 1)	3.33509	5	0.151943
	P40874	N-methyl-L-tryptophan oxidase (MTOX) (EC 1.5.3.-)	20.9887	14	0.317204
	P41407	FMN-dependent NADH:quinone oxidoreductase (EC 1.6.5.-) (Azo-dye reductase) (FMN-dependent NADH-azo compound oxidoreductase) (FMN-dependent NADH-azoreductase) (EC 1.7.1.17)	9.76719	11	0.402985
	P42593	2,4-dienoyl-CoA reductase [(2E)-enoyl-CoA-producing] (DCR) (EC 1.3.1.34) (2,4-dienoyl-coenzyme A reductase [NADPH])	3.86797	1	0.0133929
	P42599	Uncharacterized oxidoreductase YgjR (EC 1.-.-.-)	3.1732	5	0.195122
	P42620	Glutathionyl-hydroquinone reductase YqjG (GS-HQR) (EC 1.8.5.7)	4.22503	9	0.344512
	P45395	Arabinose 5-phosphate isomerase KdsD (API) (L-API) (EC 5.3.1.13)	2.34495	2	0.0823171
	P45470	Protein/nucleic acid deglycase 2 (EC 3.1.2.-) (EC 3.5.1.-) (EC 3.5.1.124) (Maillard deglycase)	9.33268	1	0.104651
	P45523	FKBP-type peptidyl-prolyl cis-trans isomerase FkpA (PPIase) (EC 5.2.1.8) (Rotamase)	8.31109	9	0.240741
	P45530	Protein TusB (tRNA 2-thiouridine synthesizing protein B)	2.39846	3	0.357895
	P45532	Sulfurtransferase TusD (EC 2.8.1.-) (tRNA 2-thiouridine synthesizing protein D)	8.7037	1	0.109375
	P45577	RNA chaperone ProQ	4.99637	8	0.439655
	P45748	Threonylcarbamoyl-AMP synthase (TC-AMP synthase) (EC 2.7.7.87) (L-threonylcarbamoyladenylate synthase) (Ribosome maturation factor TsaC) (t(6)A37 threonylcarbamoyladenosine biosynthesis protein TsaC) (tRNA threonylcarbamoyladenosine biosynthesis protein TsaC)	0.302668	9	0.473684
	P45799	ADP compounds hydrolase NudE (EC 3.6.1.-)	8.57407	6	0.360215
	P46853	Uncharacterized oxidoreductase YhhX (EC 1.-.-.-)	3.57354	12	0.304348
	P52643	D-lactate dehydrogenase (D-LDH) (EC 1.1.1.28) (Fermentative lactate dehydrogenase)	6.99562	14	0.422492
	P52647	Probable pyruvate-flavodoxin oxidoreductase (EC 1.2.7.-)	0.985095	7	0.0732538
	P52697	6-phosphogluconolactonase (6-P-gluconolactonase) (Pgl) (EC 3.1.1.31)	8.5155	17	0.453172
	P60240	RNA polymerase-associated protein RapA (EC 3.6.4.-) (ATP-dependent helicase HepA)	1.68444	19	0.197314
	P60340	tRNA pseudouridine synthase B (EC 5.4.99.25) (Protein P35) (tRNA pseudouridine(55) synthase) (Psi55 synthase) (tRNA pseudouridylate synthase) (tRNA-uridine isomerase)	8.48861	3	0.0573248
	P60422	50S ribosomal protein L2 (Large ribosomal subunit protein uL2)	11.2284	31	0.472527
	P60438	50S ribosomal protein L3 (Large ribosomal subunit protein uL3)	4.02448	16	0.421053
	P60560	GMP reductase (EC 1.7.1.7) (Guanosine 5'-monophosphate oxidoreductase) (Guanosine monophosphate reductase)	25.5207	7	0.213256
	P60595	Imidazole glycerol phosphate synthase subunit HisH (EC 4.3.2.10) (IGP synthase glutaminase subunit) (EC 3.5.1.2) (IGP synthase subunit HisH) (ImGP synthase subunit HisH) (IGPS subunit HisH)	4.83295	5	0.280612
	P60624	50S ribosomal protein L24 (Large ribosomal subunit protein uL24)	1.46809	14	0.509615
	P60651	Agmatinase (EC 3.5.3.11) (Agmatine ureohydrolase) (AUH)	4.73122	1	0.0228758
	P60664	Imidazole glycerol phosphate synthase subunit HisF (EC 4.3.2.10) (IGP synthase cyclase subunit) (IGP synthase subunit HisF) (ImGP synthase subunit HisF) (IGPS subunit HisF)	8.85114	9	0.275194
	P60723	50S ribosomal protein L4 (Large ribosomal subunit protein uL4)	9.63	20	0.467662
	P60757	ATP phosphoribosyltransferase (ATP-PRT) (ATP-PRTase) (EC 2.4.2.17)	12.3223	6	0.244147
	P60906	Histidine--tRNA ligase (EC 6.1.1.21) (Histidyl-tRNA synthetase) (HisRS)	2.47225	16	0.403302
	P61175	50S ribosomal protein L22 (Large ribosomal subunit protein uL22)	0.813829	9	0.436364
	P61316	Outer-membrane lipoprotein carrier protein (P20)	2.74292	5	0.295567
	P61517	Carbonic anhydrase 2 (EC 4.2.1.1) (Carbonate dehydratase 2)	7.21005	6	0.268182
	P61889	Malate dehydrogenase (EC 1.1.1.37)	12.0771	44	0.798077
	P61949	Flavodoxin 1 (Flavodoxin A)	8.19325	10	0.488636
	P62399	50S ribosomal protein L5 (Large ribosomal subunit protein uL5)	10.6206	15	0.441341
	P62615	4-diphosphocytidyl-2-C-methyl-D-erythritol kinase (CMK) (EC 2.7.1.148) (4-(cytidine-5'-diphospho)-2-C-methyl-D-erythritol kinase)	5.73253	2	0.0636042
	P62620	4-hydroxy-3-methylbut-2-en-1-yl diphosphate synthase (flavodoxin) (EC 1.17.7.3) (1-hydroxy-2-methyl-2-(E)-butenyl 4-diphosphate synthase) (Protein GcpE) (Protein E)	7.85139	2	0.0725806
	P63020	Fe/S biogenesis protein NfuA	1.77113	10	0.329843
	P63224	Phosphoheptose isomerase (EC 5.3.1.28) (Sedoheptulose 7-phosphate isomerase)	5.58824	4	0.208333
	P63228	D-glycero-beta-D-manno-heptose-1,7-bisphosphate 7-phosphatase (EC 3.1.3.82) (D,D-heptose 1,7-bisphosphate phosphatase) (HBP phosphatase)	2.33385	1	0.0575916
	P64429	Uncharacterized protein YpfJ	6.01791	2	0.101045
	P64506	Uncharacterized protein YebY	6.89552	6	0.424779
	P64596	Uncharacterized protein YraP	9.58752	5	0.319372
	P64624	Uncharacterized protein YheO	4.9033	2	0.075
	P67603	N(4)-acetylcytidine amidohydrolase (ac4C amidohydrolase) (EC 3.5.1.135)	10.8069	3	0.291262
	P67826	PF03932 family protein CutC (Putative copper homeostasis protein CutC)	6.60987	1	0.0483871
	P67910	ADP-L-glycero-D-manno-heptose-6-epimerase (EC 5.1.3.20) (ADP-L-glycero-beta-D-manno-heptose-6-epimerase) (ADP-glyceromanno-heptose 6-epimerase) (ADP-hep 6-epimerase) (AGME)	8.93332	8	0.167742
	P68066	Autonomous glycyl radical cofactor	4.79291	7	0.559055
	P68919	50S ribosomal protein L25 (Large ribosomal subunit protein bL25)	10.962	10	0.43617
	P69222	Translation initiation factor IF-1	5.42467	5	0.472222
	P69228	Transcriptional regulatory protein BaeR	2.4628	2	0.0708333
	P69503	Adenine phosphoribosyltransferase (APRT) (EC 2.4.2.7)	8.1295	4	0.174863
	P69783	PTS system glucose-specific EIIA component (EIIA-Glc) (EIII-Glc) (Glucose-specific phosphotransferase enzyme IIA component)	8.02186	27	0.668639
	P69797	PTS system mannose-specific EIIAB component (EC 2.7.1.191) (EIIAB-Man) (EIII-Man) [Includes: Mannose-specific phosphotransferase enzyme IIA component (PTS system mannose-specific EIIA component); Mannose-specific phosphotransferase enzyme IIB component (PTS system mannose-specific EIIB component)]	4.85403	3	0.123839
	P69828	PTS system galactitol-specific EIIA component (EIIB-Gat) (Galactitol-specific phosphotransferase enzyme IIA component)	9.68454	7	0.273333
	P69910	Glutamate decarboxylase beta (GAD-beta) (EC 4.1.1.15)	6.56693	1	0.0193133
	P75691	Aldehyde reductase YahK (EC 1.1.1.2) (Zinc-dependent alcohol dehydrogenase YahK)	12.6572	13	0.361032
	P75797	Glutathione-binding protein GsiB	7.50802	13	0.302734
	P75809	5-amino-6-(5-phospho-D-ribitylamino)uracil phosphatase YbjI (EC 3.1.3.104)	1.68742	3	0.143911
	P75823	Low specificity L-threonine aldolase (Low specificity L-TA) (EC 4.1.2.48)	7.2815	7	0.291291
	P75825	Hydroxylamine reductase (EC 1.7.99.1) (Hybrid-cluster protein) (HCP) (Prismane protein)	8.56922	1	0.0109091
	P75838	Ribosomal protein S12 methylthiotransferase accessory factor YcaO	2.34726	9	0.1843
	P75863	Uncharacterized protein YcbX	6.71545	6	0.227642
	P75874	Uncharacterized protein YccU	7.79949	6	0.423358
	P75915	Chaperone protein YcdY	2.36934	5	0.277174
	P75959	N-acetyl-D-glucosamine kinase (EC 2.7.1.59) (GlcNAc kinase)	4.94831	3	0.105611
	P75981	Putative protein JayE (Putative protein JayE from lambdoid prophage e14 region)	6.67717	1	0.0304183
	P76001	Uncharacterized protein YcgJ	5.03031	1	0.0819672
	P76002	Inhibitor of g-type lysozyme	4.12476	2	0.240602
	P76004	Uncharacterized protein YcgM	2.43916	4	0.196347
	P76008	Murein tetrapeptide carboxypeptidase (EC 3.4.17.13) (LD-carboxypeptidase A) (Muramoyltetrapeptide carboxypeptidase)	3.29634	5	0.246711
	P76015	PEP-dependent dihydroxyacetone kinase, dihydroxyacetone-binding subunit DhaK (EC 2.7.1.121)	10.0089	8	0.176966
	P76108	Bifunctional polyhydroxybutyrate synthase / ABC transporter periplasmic binding protein (Poly-3-hydroxybutyrate synthase) (PHB synthase) (EC 2.3.1.-) (cPHB synthase)	0.803064	1	0.023622
	P76113	NADPH-dependent curcumin reductase (EC 1.3.1.n3) (NADPH-dependent curcumin/dihydrocurcumin reductase)	5.00564	11	0.313043
	P76116	Uncharacterized protein YncE	1.57496	18	0.422096
	P76177	Protein YdgH	3.71122	14	0.410828
	P76223	Protein YnjB	2.5275	1	0.0412371
	P76243	Uncharacterized protein YeaO	2.23476	4	0.234783
	P76256	tRNA threonylcarbamoyladenosine biosynthesis protein TsaB (t(6)A37 threonylcarbamoyladenosine biosynthesis protein TsaB)	9.0885	3	0.12987
	P76270	Free methionine-R-sulfoxide reductase (fRMsr) (EC 1.8.4.14)	10.9261	16	0.618182
	P76290	Carboxy-S-adenosyl-L-methionine synthase (Cx-SAM synthase) (EC 2.1.3.-)	3.48638	4	0.194332
	P76316	D-cysteine desulfhydrase (EC 4.4.1.15)	13.2382	1	0.027439
	P76346	Protein MtfA (Mlc titration factor A)	8.40414	2	0.0716981
	P76403	tRNA hydroxylation protein P (EC 3.4.-.-)	11.1049	7	0.207506
	P76535	N-acetylmuramic acid 6-phosphate etherase (MurNAc-6-P etherase) (EC 4.2.1.126) (N-acetylmuramic acid 6-phosphate hydrolase) (N-acetylmuramic acid 6-phosphate lyase)	12.474	1	0.0503356
	P76536	Dye-decolorizing peroxidase YfeX (EC 1.11.1.-) (Porphyrinogen oxidase)	3.9727	6	0.247492
	P76558	NADP-dependent malic enzyme (NADP-ME) (EC 1.1.1.40)	8.95514	31	0.412385
	P76569	Uncharacterized protein YfgD	4.79306	4	0.235294
	P76576	Ancillary SecYEG translocon subunit (Periplasmic chaperone YfgM)	2.88657	3	0.300971
	P76658	Bifunctional protein HldE [Includes: D-beta-D-heptose 7-phosphate kinase (EC 2.7.1.167) (D-beta-D-heptose 7-phosphotransferase) (D-glycero-beta-D-manno-heptose-7-phosphate kinase); D-beta-D-heptose 1-phosphate adenylyltransferase (EC 2.7.7.70) (D-glycero-beta-D-manno-heptose 1-phosphate adenylyltransferase)]	5.12075	13	0.343816
	P77212	Probable pyridine nucleotide-disulfide oxidoreductase RclA (Reactive chlorine resistance protein A)	3.74071	1	0.0408163
	P77214	Cation efflux system protein CusF	6.3157	9	0.472727
	P77454	Glutaminase 1 (EC 3.5.1.2)	0.407578	4	0.264516
	P77488	1-deoxy-D-xylulose-5-phosphate synthase (EC 2.2.1.7) (1-deoxyxylulose-5-phosphate synthase) (DXP synthase) (DXPS)	3.77238	1	0.0193548
	P77499	Probable ATP-dependent transporter SufC	5.77919	1	0.0403226
	P77522	FeS cluster assembly protein SufB	12.6503	6	0.135354
	P77529	L-cystine transporter TcyP (S-sulfocysteine transporter)	4.54884	4	0.0820734
	P77625	Hexitol phosphatase A (Mannitol-1-phosphatase) (EC 3.1.3.22) (Sorbitol-6-phosphatase) (EC 3.1.3.50) (Sugar-phosphatase) (EC 3.1.3.23)	5.19609	6	0.310185
	P77649	Protein adenylyltransferase SelO (EC 2.7.7.-) (EC 2.7.7.n1) (Selenoprotein O homolog) (SelO)	0.317806	3	0.0711297
	P77689	FeS cluster assembly protein SufD	17.2526	4	0.0992908
	P77695	Protein GnsB	4.97639	2	0.368421
	P77756	7-cyano-7-deazaguanine synthase (EC 6.3.4.20) (7-cyano-7-carbaguanine synthase) (PreQ(0) synthase) (Queuosine biosynthesis protein QueC)	14.545	5	0.329004
	P77775	Epimerase family protein YfcH	4.84377	1	0.023569
	P77806	Methionine aminotransferase (EC 2.6.1.88) (Methionine-oxo-acid transaminase)	13.6219	4	0.147668
	P77808	NMN amidohydrolase-like protein YfaY	5.40147	10	0.2625
	P78067	Thiosulfate sulfurtransferase YnjE (EC 2.8.1.1)	6.91762	1	0.0321839
	Q2M7R5	Uncharacterized protein YibT	4.1756	4	0.434783
	Q46829	6-phospho-beta-glucosidase BglA (EC 3.2.1.86) (Phospho-beta-glucosidase A)	6.91099	9	0.164927
	Q46845	Disulfide-bond oxidoreductase YghU (EC 1.8.4.-) (GSH-dependent disulfide-bond oxidoreductase YghU) (GST N2-2) (Organic hydroperoxidase) (EC 1.11.1.-)	5.16419	7	0.267361
	Q46856	Alcohol dehydrogenase YqhD (EC 1.1.1.2)	6.57347	33	0.550388
	Q46857	2,5-diketo-D-gluconic acid reductase A (2,5-DKG reductase A) (2,5-DKGR A) (25DKGR-A) (EC 1.1.1.274) (AKR5C)	6.26171	9	0.312727
	Q46868	Ubiquinone biosynthesis accessory factor UbiK	12.6206	5	0.3125
	Q47679	Omega-amidase YafV (EC 3.5.1.3)	6.29858	1	0.0742188
	Q47690	Homocysteine S-methyltransferase (EC 2.1.1.10) (S-methylmethionine:homocysteine methyltransferase)	12.9281	5	0.13871
	Q59385	Copper-exporting P-type ATPase (EC 7.2.2.8) (Copper-exporting P-type ATPase A) (Cu(+)-exporting ATPase) (Soluble copper chaperone CopA(Z))	5.24148	21	0.211031
	Q93K97	ADP-ribose pyrophosphatase (EC 3.6.1.13) (ADP-ribose diphosphatase) (ADP-ribose phosphohydrolase) (ASPPase) (Adenosine diphosphoribose pyrophosphatase) (ADPR-PPase)	1.92501	4	0.205742

## Sheet: Glycerol
Glycerol stabilisation
	UniprotID	Protein_name	Stabilisation_score	N_peptides	Coverage
	P00350	6-phosphogluconate dehydrogenase, decarboxylating (EC 1.1.1.44)	1.86897	58	0.713675
	P00370	NADP-specific glutamate dehydrogenase (NADP-GDH) (EC 1.4.1.4)	3.10985	32	0.46085
	P00547	Homoserine kinase (HK) (HSK) (EC 2.7.1.39)	-5.11704	11	0.345161
	P00861	Diaminopimelate decarboxylase (DAP decarboxylase) (DAPDC) (EC 4.1.1.20)	4.48433	8	0.259524
	P00909	Tryptophan biosynthesis protein TrpCF [Includes: Indole-3-glycerol phosphate synthase (IGPS) (EC 4.1.1.48); N-(5'-phospho-ribosyl)anthranilate isomerase (PRAI) (EC 5.3.1.24)]	-0.971809	10	0.209713
	P00934	Threonine synthase (TS) (EC 4.2.3.1)	3.3738	35	0.42757
	P00935	Cystathionine gamma-synthase (CGS) (EC 2.5.1.48) (O-succinylhomoserine (thiol)-lyase)	2.02809	15	0.336788
	P00946	Mannose-6-phosphate isomerase (EC 5.3.1.8) (Phosphohexomutase) (Phosphomannose isomerase) (PMI)	4.37962	11	0.209719
	P00954	Tryptophan--tRNA ligase (EC 6.1.1.2) (Tryptophanyl-tRNA synthetase) (TrpRS)	5.89579	14	0.248503
	P00959	Methionine--tRNA ligase (EC 6.1.1.10) (Methionyl-tRNA synthetase) (MetRS)	2.72625	36	0.45938
	P02413	50S ribosomal protein L15 (Large ribosomal subunit protein uL15)	1.05028	10	0.3125
	P03813	Broad specificity amino-acid racemase YgeA (EC 5.1.1.10)	-6.33964	2	0.117391
	P03817	Protein MioC	3.58256	1	0.0612245
	P04079	GMP synthase [glutamine-hydrolyzing] (EC 6.3.5.2) (GMP synthetase) (GMPS) (Glutamine amidotransferase)	3.11238	36	0.438095
	P04825	Aminopeptidase N (EC 3.4.11.2) (Alpha-aminoacylpeptide hydrolase)	-2.41165	16	0.16092
	P05042	Fumarate hydratase class II (Fumarase C) (EC 4.2.1.2) (Aerobic fumarase) (Iron-independent fumarase)	1.40375	4	0.0770878
	P05055	Polyribonucleotide nucleotidyltransferase (EC 2.7.7.8) (Polynucleotide phosphorylase) (PNPase)	2.22681	22	0.216596
	P05791	Dihydroxy-acid dehydratase (DAD) (EC 4.2.1.9)	9.04516	17	0.224026
	P05793	Ketol-acid reductoisomerase (NADP(+)) (KARI) (EC 1.1.1.86) (Acetohydroxy-acid isomeroreductase) (AHIR) (Alpha-keto-beta-hydroxylacyl reductoisomerase) (Ketol-acid reductoisomerase type 2) (Ketol-acid reductoisomerase type II)	4.14679	55	0.545825
	P06612	DNA topoisomerase 1 (EC 5.6.2.1) (DNA topoisomerase I) (Omega-protein) (Relaxing enzyme) (Swivelase) (Untwisting enzyme)	-9.14694	3	0.0323699
	P06983	Porphobilinogen deaminase (PBG) (EC 2.5.1.61) (Hydroxymethylbilane synthase) (HMBS) (Pre-uroporphyrinogen synthase)	-10.6135	1	0.0351438
	P06988	Histidinol dehydrogenase (HDH) (EC 1.1.1.23)	0.706723	22	0.458525
	P06989	Histidine biosynthesis bifunctional protein HisIE [Includes: Phosphoribosyl-AMP cyclohydrolase (PRA-CH) (EC 3.5.4.19); Phosphoribosyl-ATP pyrophosphatase (PRA-PH) (EC 3.6.1.31)]	1.72064	4	0.08867
	P07395	Phenylalanine--tRNA ligase beta subunit (EC 6.1.1.20) (Phenylalanyl-tRNA synthetase beta subunit) (PheRS)	6.4915	46	0.451572
	P07639	3-dehydroquinate synthase (DHQS) (EC 4.2.3.4)	9.95421	2	0.0883978
	P07650	Thymidine phosphorylase (EC 2.4.2.4) (TdRPase)	6.34343	6	0.140909
	P07862	D-alanine--D-alanine ligase B (EC 6.3.2.4) (D-Ala-D-Ala ligase B) (D-alanylalanine synthetase B)	7.60535	5	0.150327
	P08200	Isocitrate dehydrogenase [NADP] (IDH) (EC 1.1.1.42) (IDP) (NADP(+)-specific ICDH) (Oxalosuccinate decarboxylase)	1.64178	30	0.4375
	P08245	Uncharacterized protein YciH	12.3714	1	0.101852
	P08312	Phenylalanine--tRNA ligase alpha subunit (EC 6.1.1.20) (Phenylalanyl-tRNA synthetase alpha subunit) (PheRS)	7.6332	12	0.253823
	P08839	Phosphoenolpyruvate-protein phosphotransferase (EC 2.7.3.9) (Phosphotransferase system, enzyme I)	6.41275	45	0.473043
	P08997	Malate synthase A (MSA) (EC 2.3.3.9)	1.98691	31	0.371482
	P09029	N5-carboxyaminoimidazole ribonucleotide synthase (N5-CAIR synthase) (EC 6.3.4.18) (5-(carboxyamino)imidazole ribonucleotide synthetase)	5.73946	4	0.121127
	P09147	UDP-glucose 4-epimerase (EC 5.1.3.2) (Galactowaldenase) (UDP-galactose 4-epimerase)	7.48792	5	0.168639
	P09158	Polyamine aminopropyltransferase (Cadaverine aminopropyltransferase) (EC 2.5.1.-) (Putrescine aminopropyltransferase) (PAPT) (Spermidine aminopropyltransferase) (EC 2.5.1.79) (Spermidine synthase) (SPDS) (SPDSY) (EC 2.5.1.16) (Spermine synthase) (EC 2.5.1.22) (Thermospermine synthase)	0.802216	4	0.145833
	P09424	Mannitol-1-phosphate 5-dehydrogenase (EC 1.1.1.17)	6.0382	4	0.102094
	P09551	Lysine/arginine/ornithine-binding periplasmic protein (LAO-binding protein)	0.408573	7	0.219231
	P0A6A3	Acetate kinase (EC 2.7.2.1) (Acetokinase)	3.73698	9	0.295
	P0A6A8	Acyl carrier protein (ACP) (Cytosolic-activating factor) (CAF) (Fatty acid synthase acyl carrier protein)	2.49092	9	0.538462
	P0A6F5	Chaperonin GroEL (EC 5.6.1.7) (60 kDa chaperonin) (Chaperonin-60) (Cpn60) (GroEL protein)	0.322713	46	0.620438
	P0A6I3	Pantothenate kinase (EC 2.7.1.33) (Pantothenic acid kinase) (Rts protein)	4.01684	3	0.0886076
	P0A6J1	Adenylyl-sulfate kinase (EC 2.7.1.25) (APS kinase) (ATP adenosine-5'-phosphosulfate 3'-phosphotransferase) (Adenosine-5'-phosphosulfate kinase)	4.81796	1	0.0348259
	P0A6J8	D-alanine--D-alanine ligase A (EC 6.3.2.4) (D-Ala-D-Ala ligase A) (D-alanylalanine synthetase A)	3.08848	6	0.137363
	P0A6K1	Diaminopimelate epimerase (DAP epimerase) (EC 5.1.1.7) (PLP-independent amino acid racemase)	-3.55109	4	0.153285
	P0A6K6	Phosphopentomutase (EC 5.4.2.7) (Phosphodeoxyribomutase)	0.528985	12	0.312039
	P0A6L0	Deoxyribose-phosphate aldolase (DERA) (EC 4.1.2.4) (2-deoxy-D-ribose 5-phosphate aldolase) (Phosphodeoxyriboaldolase) (Deoxyriboaldolase)	-1.24028	9	0.30888
	P0A6L9	Co-chaperone protein HscB (Hsc20)	7.36835	2	0.0877193
	P0A6M8	Elongation factor G (EF-G)	4.53839	58	0.539773
	P0A6N4	Elongation factor P (EF-P)	2.87644	5	0.202128
	P0A6P9	Enolase (EC 4.2.1.11) (2-phospho-D-glycerate hydro-lyase) (2-phosphoglycerate dehydratase)	7.12947	36	0.560185
	P0A6R0	3-oxoacyl-[acyl-carrier-protein] synthase 3 (EC 2.3.1.180) (3-oxoacyl-[acyl-carrier-protein] synthase III) (Beta-ketoacyl-ACP synthase III) (KAS III) (EcFabH)	5.94996	8	0.214511
	P0A6T3	Galactokinase (EC 2.7.1.6) (Galactose kinase)	4.51089	3	0.112565
	P0A6W5	Transcription elongation factor GreA (Transcript cleavage factor GreA)	0.260434	1	0.0632911
	P0A6X7	Integration host factor subunit alpha (IHF-alpha)	4.88966	2	0.10101
	P0A6Y5	33 kDa chaperonin (Heat shock protein 33) (HSP33)	3.62262	8	0.25
	P0A6Y8	Chaperone protein DnaK (HSP70) (Heat shock 70 kDa protein) (Heat shock protein 70)	7.80882	49	0.45768
	P0A707	Translation initiation factor IF-3 [Cleaved into: Translation initiation factor IF-3, N-terminally processed; Translation initiation factor IF-3S]	7.93275	11	0.455556
	P0A722	Acyl-[acyl-carrier-protein]--UDP-N-acetylglucosamine O-acyltransferase (UDP-N-acetylglucosamine acyltransferase) (EC 2.3.1.129)	8.29629	9	0.240458
	P0A729	7-methyl-GTP pyrophosphatase (m(7)GTP pyrophosphatase) (EC 3.6.1.-)	-2.03803	6	0.221649
	P0A731	Methylglyoxal synthase (MGS) (EC 4.2.3.3)	13.6086	2	0.157895
	P0A749	UDP-N-acetylglucosamine 1-carboxyvinyltransferase (EC 2.5.1.7) (Enoylpyruvate transferase) (UDP-N-acetylglucosamine enolpyruvyl transferase) (EPT)	4.00424	7	0.143198
	P0A794	Pyridoxine 5'-phosphate synthase (PNP synthase) (EC 2.6.99.2)	-1.96507	5	0.205761
	P0A7B1	Polyphosphate kinase (EC 2.7.4.1) (ATP-polyphosphate phosphotransferase) (Polyphosphoric acid kinase)	-7.89189	5	0.0741279
	P0A7D1	Peptidyl-tRNA hydrolase (PTH) (EC 3.1.1.29)	-5.32723	2	0.134021
	P0A7D4	Adenylosuccinate synthetase (AMPSase) (AdSS) (EC 6.3.4.4) (IMP--aspartate ligase)	-4.34359	25	0.428241
	P0A7F3	Aspartate carbamoyltransferase regulatory chain	1.52089	22	0.705882
	P0A7G2	30S ribosome-binding factor (Protein P15B) (Ribosome-binding factor A) (RbfA)	0.513142	3	0.240602
	P0A7L0	50S ribosomal protein L1 (Large ribosomal subunit protein uL1)	3.03761	24	0.5
	P0A7M6	50S ribosomal protein L29 (Large ribosomal subunit protein uL29)	1.7528	9	0.555556
	P0A7N4	50S ribosomal protein L32 (Large ribosomal subunit protein bL32)	2.22086	1	0.140351
	P0A7R5	30S ribosomal protein S10 (Small ribosomal subunit protein uS10) (Transcription termination/antitermination protein NusE)	2.61884	5	0.378641
	P0A7S3	30S ribosomal protein S12 (Small ribosomal subunit protein uS12)	4.6797	11	0.370968
	P0A7S9	30S ribosomal protein S13 (Small ribosomal subunit protein uS13)	-3.41383	13	0.457627
	P0A7U3	30S ribosomal protein S19 (Small ribosomal subunit protein uS19)	4.6381	8	0.478261
	P0A7V0	30S ribosomal protein S2 (Small ribosomal subunit protein uS2)	5.83918	13	0.33195
	P0A7V3	30S ribosomal protein S3 (Small ribosomal subunit protein uS3)	0.292601	27	0.549356
	P0A7Z0	Ribose-5-phosphate isomerase A (EC 5.3.1.6) (Phosphoriboisomerase A) (PRI)	0.918298	10	0.388128
	P0A7Z4	DNA-directed RNA polymerase subunit alpha (RNAP subunit alpha) (EC 2.7.7.6) (RNA polymerase subunit alpha) (Transcriptase subunit alpha)	1.63937	16	0.419453
	P0A805	Ribosome-recycling factor (RRF) (Ribosome-releasing factor)	7.1983	13	0.345946
	P0A858	Triosephosphate isomerase (TIM) (TPI) (EC 5.3.1.1) (Triose-phosphate isomerase)	4.26224	20	0.47451
	P0A862	Thiol peroxidase (Tpx) (EC 1.11.1.24) (Peroxiredoxin tpx) (Prx) (Scavengase p20) (Thioredoxin peroxidase) (Thioredoxin-dependent peroxiredoxin)	3.25743	27	0.785714
	P0A870	Transaldolase B (EC 2.2.1.2)	-6.60048	23	0.466877
	P0A877	Tryptophan synthase alpha chain (EC 4.2.1.20)	3.04558	26	0.690299
	P0A884	Thymidylate synthase (TS) (TSase) (EC 2.1.1.45)	-4.00471	3	0.132576
	P0A8A2	Probable transcriptional regulatory protein YeeN	3.00487	4	0.180672
	P0A8E7	UPF0234 protein YajQ	4.43867	12	0.503067
	P0A8F0	Uracil phosphoribosyltransferase (EC 2.4.2.9) (UMP pyrophosphorylase) (UPRTase)	4.48004	18	0.548077
	P0A8G6	NAD(P)H dehydrogenase (quinone) (EC 1.6.5.2) (Flavoprotein WrbA) (NAD(P)H:quinone oxidoreductase) (NQO)	22.3191	10	0.535354
	P0A8L1	Serine--tRNA ligase (EC 6.1.1.11) (Seryl-tRNA synthetase) (SerRS) (Seryl-tRNA(Ser/Sec) synthetase)	8.05843	28	0.534884
	P0A8M6	UPF0265 protein YeeX	3.78336	4	0.220183
	P0A8T7	DNA-directed RNA polymerase subunit beta' (RNAP subunit beta') (EC 2.7.7.6) (RNA polymerase subunit beta') (Transcriptase subunit beta')	3.67192	51	0.329069
	P0A8V2	DNA-directed RNA polymerase subunit beta (RNAP subunit beta) (EC 2.7.7.6) (RNA polymerase subunit beta) (Transcriptase subunit beta)	3.30045	50	0.352459
	P0A953	3-oxoacyl-[acyl-carrier-protein] synthase 1 (EC 2.3.1.41) (3-oxoacyl-[acyl-carrier-protein] synthase I) (Beta-ketoacyl-ACP synthase I) (KAS I)	2.32847	26	0.435961
	P0A955	KHG/KDPG aldolase [Includes: 4-hydroxy-2-oxoglutarate aldolase (EC 4.1.3.16) (2-keto-4-hydroxyglutarate aldolase) (KHG-aldolase); 2-dehydro-3-deoxy-phosphogluconate aldolase (EC 4.1.2.14) (2-keto-3-deoxy-6-phosphogluconate aldolase) (KDPG-aldolase) (Phospho-2-dehydro-3-deoxygluconate aldolase) (Phospho-2-keto-3-deoxygluconate aldolase)]	-1.66338	5	0.14554
	P0A972	Cold shock-like protein CspE (CSP-E)	4.18305	2	0.15942
	P0A9A9	Ferric uptake regulation protein (Ferric uptake regulator)	5.79027	5	0.25
	P0A9C3	Aldose 1-epimerase (EC 5.1.3.3) (Galactose mutarotase) (Type-1 mutarotase)	9.65113	9	0.277457
	P0A9C9	Fructose-1,6-bisphosphatase 1 class 2 (FBPase 1 class 2) (EC 3.1.3.11) (D-fructose-1,6-bisphosphate 1-phosphohydrolase 1 class 2)	1.30109	5	0.133929
	P0A9G6	Isocitrate lyase (ICL) (EC 4.1.3.1) (Isocitrase) (Isocitratase)	1.64167	52	0.64977
	P0A9J6	Ribokinase (RK) (EC 2.7.1.15)	9.47536	2	0.0841424
	P0A9K3	PhoH-like protein	-6.67566	1	0.0404624
	P0A9L3	FKBP-type 22 kDa peptidyl-prolyl cis-trans isomerase (FKBP22) (PPIase) (EC 5.2.1.8) (Rotamase)	8.50443	5	0.203883
	P0A9M5	Xanthine-guanine phosphoribosyltransferase (XGPRT) (EC 2.4.2.-) (EC 2.4.2.22) (Xanthine phosphoribosyltransferase)	7.85138	6	0.309211
	P0A9P0	Dihydrolipoyl dehydrogenase (EC 1.8.1.4) (Dihydrolipoamide dehydrogenase) (E3 component of pyruvate and 2-oxoglutarate dehydrogenases complexes) (Glycine cleavage system L protein)	-24.9541	14	0.225738
	P0A9P4	Thioredoxin reductase (TRXR) (EC 1.8.1.9)	-0.321433	15	0.482866
	P0A9R4	2Fe-2S ferredoxin	2.79136	5	0.432432
	P0A9Y6	Cold shock-like protein CspC (CSP-C)	4.80315	6	0.391304
	P0AA04	Phosphocarrier protein HPr (Histidine-containing protein)	1.93581	2	0.211765
	P0AA31	Putative sulfur carrier protein YedF	4.44249	2	0.350649
	P0AA57	Protein YobA	3.69261	1	0.112903
	P0AAI9	Malonyl CoA-acyl carrier protein transacylase (MCT) (EC 2.3.1.39)	3.78208	19	0.446602
	P0AAR3	Cys-tRNA(Pro)/Cys-tRNA(Cys) deacylase YbaK (EC 4.2.-.-)	0.946811	3	0.201258
	P0AB24	Iron uptake system component EfeO	7.36993	9	0.178667
	P0AB80	Branched-chain-amino-acid aminotransferase (BCAT) (EC 2.6.1.42) (Transaminase B)	1.53929	19	0.420712
	P0AB89	Adenylosuccinate lyase (ASL) (EC 4.3.2.2) (Adenylosuccinase) (ASase)	-3.48542	16	0.25
	P0AB91	Phospho-2-dehydro-3-deoxyheptonate aldolase, Phe-sensitive (EC 2.5.1.54) (3-deoxy-D-arabino-heptulosonate 7-phosphate synthase) (DAHP synthase) (Phospho-2-keto-3-deoxyheptonate aldolase)	3.35107	24	0.471429
	P0ABA0	ATP synthase subunit b (ATP synthase F(0) sector subunit b) (ATPase subunit I) (F-type ATPase subunit b) (F-ATPase subunit b)	-2.31375	5	0.294872
	P0ABF6	Cytidine deaminase (EC 3.5.4.5) (Cytidine aminohydrolase) (CDA)	11.9503	8	0.312925
	P0ABQ2	2-hydroxy-3-oxopropionate reductase (EC 1.1.1.60) (Tartronate semialdehyde reductase) (TSAR)	4.3659	1	0.0442177
	P0ABU0	1,4-dihydroxy-2-naphthoyl-CoA synthase (DHNA-CoA synthase) (EC 4.1.3.36)	4.05336	5	0.178947
	P0AC59	Glutaredoxin 2 (Grx2)	2.64138	16	0.502326
	P0AC62	Glutaredoxin 3 (Grx3)	5.81362	4	0.180723
	P0AC69	Glutaredoxin 4 (Grx4) (Monothiol glutaredoxin)	3.9458	8	0.452174
	P0AC86	Glycogen phosphorylase (EC 2.4.1.1)	5.81458	5	0.0809816
	P0ACA1	Uncharacterized GST-like protein YibF	-2.59431	4	0.257426
	P0ACC3	Iron-sulfur cluster insertion protein ErpA	4.1487	7	0.482456
	P0ACD4	Iron-sulfur cluster assembly scaffold protein IscU (Sulfur acceptor protein IscU)	6.32968	8	0.421875
	P0ACF0	DNA-binding protein HU-alpha (HU-2) (NS2)	3.79113	4	0.522222
	P0ACF4	DNA-binding protein HU-beta (HU-1) (NS1)	3.21607	4	0.277778
	P0ACF8	DNA-binding protein H-NS (Heat-stable nucleoid-structuring protein) (Histone-like protein HLP-II) (Protein B1) (Protein H1)	5.55467	6	0.270073
	P0ACP7	HTH-type transcriptional repressor PurR (Pur regulon repressor) (Purine nucleotide synthesis repressor)	3.85506	5	0.152493
	P0ACY1	Putative NAD(P)H nitroreductase YdjA (EC 1.-.-.-)	3.63458	8	0.459016
	P0AD96	Leu/Ile/Val-binding protein (LIV-BP)	2.49749	17	0.351499
	P0ADG7	Inosine-5'-monophosphate dehydrogenase (IMP dehydrogenase) (IMPD) (IMPDH) (EC 1.1.1.205)	5.94228	13	0.288934
	P0ADV5	Luciferase-like monooxygenase	4.46045	2	0.0567164
	P0ADV7	Intermembrane phospholipid transport system binding protein MlaC	1.42402	6	0.303318
	P0ADY7	50S ribosomal protein L16 (Large ribosomal subunit protein uL16)	3.21908	8	0.279412
	P0AE08	Alkyl hydroperoxide reductase C (EC 1.11.1.26) (Alkyl hydroperoxide reductase protein C22) (Peroxiredoxin) (SCRP-23) (Sulfate starvation-induced protein 8) (SSI8) (Thioredoxin peroxidase)	1.62735	25	0.604278
	P0AE12	AMP nucleosidase (EC 3.2.2.4)	3.85665	16	0.31405
	P0AEE5	D-galactose-binding periplasmic protein (GBP) (D-galactose/ D-glucose-binding protein) (GGBP)	7.6348	2	0.0451807
	P0AEI4	Ribosomal protein S12 methylthiotransferase RimO (S12 MTTase) (S12 methylthiotransferase) (EC 2.8.4.4) (Ribosomal protein S12 (aspartate(89)-C(3))-methylthiotransferase) (Ribosome maturation factor RimO)	2.17793	1	0.0385488
	P0AEK2	3-oxoacyl-[acyl-carrier-protein] reductase FabG (EC 1.1.1.100) (3-ketoacyl-acyl carrier protein reductase) (Beta-Ketoacyl-acyl carrier protein reductase) (Beta-ketoacyl-ACP reductase)	1.38185	8	0.348361
	P0AEK4	Enoyl-[acyl-carrier-protein] reductase [NADH] FabI (ENR) (EC 1.3.1.9) (NADH-dependent enoyl-ACP reductase)	12.1619	15	0.40458
	P0AEM9	L-cystine-binding protein TcyJ (CBP) (Protein FliY) (Sulfate starvation-induced protein 7) (SSI7)	1.73176	22	0.518797
	P0AES4	DNA gyrase subunit A (EC 5.6.2.2)	3.27186	12	0.102857
	P0AET8	7alpha-hydroxysteroid dehydrogenase (7alpha-HSDH) (EC 1.1.1.159) (NAD-dependent 7alpha-hydroxysteroid dehydrogenase)	5.2462	7	0.243137
	P0AEU7	Chaperone protein Skp (DNA-binding 17 kDa protein) (Histone-like protein HLP-1) (Seventeen kilodalton protein)	8.38882	8	0.335404
	P0AFG8	Pyruvate dehydrogenase E1 component (PDH E1 component) (EC 1.2.4.1)	3.6312	42	0.38106
	P0AFX0	Ribosome hibernation promoting factor (HPF) (Hibernation factor HPF)	2.43983	3	0.242105
	P0AFZ1	Protein SseB	2.04023	1	0.0736434
	P0AG55	50S ribosomal protein L6 (Large ribosomal subunit protein uL6)	0.633379	19	0.548023
	P0AG59	30S ribosomal protein S14 (Small ribosomal subunit protein uS14)	2.10934	5	0.267327
	P0AG67	30S ribosomal protein S1 (Bacteriophage Q beta RNA-directed RNA polymerase subunit I) (Small ribosomal subunit protein bS1)	4.25267	42	0.429084
	P0AG78	Sulfate-binding protein (Sulfate starvation-induced protein 2) (SSI2)	3.84721	25	0.465046
	P0AG84	Uncharacterized oxidoreductase YghA (EC 1.-.-.-)	8.1613	4	0.173469
	P0AGE0	Single-stranded DNA-binding protein (SSB) (Helix-destabilizing protein)	-2.57814	3	0.179775
	P0AGE9	Succinate--CoA ligase [ADP-forming] subunit alpha (EC 6.2.1.5) (Succinyl-CoA synthetase subunit alpha) (SCS-alpha)	3.15944	13	0.425606
	P0AGG2	Acyl-CoA thioesterase 2 (EC 3.1.2.20) (Thioesterase II) (TEII)	2.76264	3	0.0979021
	P0AGL7	Ribosomal RNA small subunit methyltransferase E (EC 2.1.1.193) (16S rRNA m3U1498 methyltransferase)	0.614588	2	0.106996
	P0C0V0	Periplasmic serine endoprotease DegP (EC 3.4.21.107) (Heat shock protein DegP) (Protease Do)	7.12377	6	0.151899
	P10378	Enterobactin synthase component E (EC 6.3.2.14) (2,3-dihydroxybenzoate-AMP ligase) (DHB-AMP ligase) (2,3-dihydroxybenzoate-AMP synthase) (EC 6.2.1.71) (Dihydroxybenzoic acid-activating enzyme) (Enterochelin synthase E)	-8.70879	7	0.145522
	P11454	Enterobactin synthase component F (EC 6.3.2.14) (Enterochelin synthase F) (Nonribosomal peptide synthetase EntF) [Includes: L-serine--[L-seryl-carrier protein] ligase (EC 6.2.1.72) (Serine-activating enzyme) (Seryl-AMP ligase)]	4.15053	6	0.0525909
	P13029	Catalase-peroxidase (CP) (EC 1.11.1.21) (Hydroperoxidase I) (HPI) (Peroxidase/catalase)	-2.4822	22	0.195592
	P15047	2,3-dihydro-2,3-dihydroxybenzoate dehydrogenase (DiDHB-DH) (EC 1.3.1.28) (Trans-2,3-dihydro-2,3-dihydroxybenzoate dehydrogenase)	6.34366	3	0.173387
	P15639	Bifunctional purine biosynthesis protein PurH [Includes: Phosphoribosylaminoimidazolecarboxamide formyltransferase (EC 2.1.2.3) (AICAR transformylase); IMP cyclohydrolase (EC 3.5.4.10) (ATIC) (IMP synthase) (Inosinicase)]	2.74892	28	0.47259
	P16456	Selenide, water dikinase (EC 2.7.9.3) (Selenium donor protein) (Selenophosphate synthase)	4.55336	3	0.092219
	P16659	Proline--tRNA ligase (EC 6.1.1.15) (Global RNA synthesis factor) (Prolyl-tRNA synthetase) (ProRS)	2.0157	34	0.561189
	P17117	Oxygen-insensitive NADPH nitroreductase (EC 1.-.-.-) (Modulator of drug activity A)	3.08306	4	0.2375
	P18843	NH(3)-dependent NAD(+) synthetase (EC 6.3.1.5) (Nicotinamide adenine dinucleotide synthetase) (NADS) (Nitrogen regulatory protein)	0.343847	12	0.465455
	P21169	Constitutive ornithine decarboxylase (EC 4.1.1.17)	-0.628972	2	0.045007
	P21367	Probable hydrolase YcaC (EC 4.-.-.-)	7.72718	7	0.389423
	P21369	Nicotinamidase (EC 3.5.1.19) (Nicotinamide deamidase) (NAMase) (Pyrazinamidase) (PZAase) (EC 3.5.1.-)	8.26907	4	0.220657
	P21599	Pyruvate kinase II (EC 2.7.1.40) (PK-2)	2.61903	14	0.26875
	P21645	UDP-3-O-(3-hydroxymyristoyl)glucosamine N-acyltransferase (UDP-3-O-(3-OHC14)-GlcN N-acyltransferase) (EC 2.3.1.191) (Protein FirA) (Rifampicin resistance protein) (UDP-3-O-(3-hydroxytetradecanoyl)glucosamine N-acyltransferase)	-14.2352	2	0.0469208
	P22524	Chromosome partition protein MukE (Protein KicA)	-7.01325	1	0.0769231
	P23538	Phosphoenolpyruvate synthase (PEP synthase) (EC 2.7.9.2) (Pyruvate, water dikinase)	7.35261	35	0.32197
	P24232	Flavohemoprotein (Flavohemoglobin) (HMP) (Hemoglobin-like protein) (Nitric oxide dioxygenase) (NO oxygenase) (NOD) (EC 1.14.12.17)	-2.44593	4	0.113636
	P25526	Succinate-semialdehyde dehydrogenase [NADP(+)] GabD (SSDH) (EC 1.2.1.79) (Glutarate-semialdehyde dehydrogenase) (EC 1.2.1.-)	6.0109	10	0.267635
	P25553	Lactaldehyde dehydrogenase (EC 1.2.1.22) (Aldehyde dehydrogenase A) (Glycolaldehyde dehydrogenase) (EC 1.2.1.21)	3.27801	12	0.22547
	P27248	Aminomethyltransferase (EC 2.1.2.10) (Glycine cleavage system T protein)	2.49074	6	0.200549
	P27250	Aldehyde reductase Ahr (EC 1.1.1.2) (Zinc-dependent alcohol dehydrogenase Ahr)	3.26916	5	0.153392
	P27298	Oligopeptidase A (EC 3.4.24.70)	7.37506	10	0.120588
	P27550	Acetyl-coenzyme A synthetase (AcCoA synthetase) (Acs) (EC 6.2.1.1) (Acetate--CoA ligase) (Acyl-activating enzyme)	10.2624	3	0.0736196
	P27829	UDP-N-acetyl-D-mannosamine dehydrogenase (EC 1.1.1.336) (UDP-ManNAc 6-dehydrogenase)	10.6976	2	0.0547619
	P28304	Quinone oxidoreductase 1 (EC 1.6.5.5) (NADPH:quinone reductase 1) (Zeta-crystallin homolog protein)	3.94066	7	0.259939
	P30125	3-isopropylmalate dehydrogenase (EC 1.1.1.85) (3-IPM-DH) (Beta-IPM dehydrogenase) (IMDH)	1.96213	26	0.493113
	P31133	Putrescine-binding periplasmic protein PotF	3.00244	12	0.351351
	P31663	Pantothenate synthetase (PS) (EC 6.3.2.1) (Pantoate--beta-alanine ligase) (Pantoate-activating enzyme)	3.891	13	0.392226
	P31979	NADH-quinone oxidoreductase subunit F (EC 7.1.1.-) (NADH dehydrogenase I subunit F) (NDH-1 subunit F) (NUO6)	-16.0062	3	0.101124
	P32099	Lipoate-protein ligase A (EC 6.3.1.20) (Lipoate--protein ligase)	7.78375	1	0.0502959
	P32662	Phosphoglycolate phosphatase (PGP) (PGPase) (EC 3.1.3.18)	4.06964	3	0.166667
	P33362	Glycine betaine-binding protein YehZ	2.78244	6	0.196721
	P33363	Periplasmic beta-glucosidase (EC 3.2.1.21) (Beta-D-glucoside glucohydrolase) (Cellobiase) (Gentiobiase)	3.65107	7	0.0849673
	P35340	Alkyl hydroperoxide reductase subunit F (EC 1.8.1.-) (Alkyl hydroperoxide reductase F52A protein)	-4.44274	22	0.443378
	P37095	Peptidase B (EC 3.4.11.23) (Aminopeptidase B)	3.30686	17	0.386417
	P37330	Malate synthase G (MSG) (EC 2.3.3.9)	2.19983	8	0.106501
	P37647	2-dehydro-3-deoxygluconokinase (EC 2.7.1.45) (2-keto-3-deoxygluconokinase) (3-deoxy-2-oxo-D-gluconate kinase) (KDG kinase)	3.57752	4	0.177994
	P37666	Glyoxylate/hydroxypyruvate reductase B (EC 1.1.1.79) (EC 1.1.1.81) (2-ketoaldonate reductase) (2-ketogluconate reductase) (2KR) (EC 1.1.1.215)	2.18676	15	0.311728
	P37689	2,3-bisphosphoglycerate-independent phosphoglycerate mutase (BPG-independent PGAM) (Phosphoglyceromutase) (iPGM) (EC 5.4.2.12)	1.79906	15	0.282101
	P37760	dTDP-4-dehydrorhamnose reductase (EC 1.1.1.133) (dTDP-4-keto-L-rhamnose reductase) (dTDP-6-deoxy-L-lyxo-4-hexulose reductase) (dTDP-6-deoxy-L-mannose dehydrogenase) (dTDP-L-rhamnose synthase)	2.35529	7	0.237458
	P37902	Glutamate/aspartate import solute-binding protein	3.04354	11	0.241722
	P38038	Sulfite reductase [NADPH] flavoprotein alpha-component (SiR-FP) (EC 1.8.1.2)	-6.94889	22	0.405676
	P38051	Isochorismate synthase MenF (EC 5.4.4.2) (Isochorismate hydroxymutase) (Isochorismate mutase)	-8.31558	1	0.0278422
	P38489	Oxygen-insensitive NAD(P)H nitroreductase (EC 1.-.-.-) (Dihydropteridine reductase) (EC 1.5.1.34) (FMN-dependent nitroreductase)	2.33367	4	0.207373
	P39173	Putative glucose-6-phosphate 1-epimerase (EC 5.1.3.15) (Putative D-hexose-6-phosphate mutarotase) (Unknown protein from 2D-page spots T26/PR37)	4.36842	9	0.221088
	P39325	Galactofuranose-binding protein YtfQ	5.75975	2	0.0597484
	P39831	NADP-dependent 3-hydroxy acid dehydrogenase YdfG (L-allo-threonine dehydrogenase) (EC 1.1.1.381) (Malonic semialdehyde reductase) (EC 1.1.1.298)	1.88852	6	0.266129
	P40874	N-methyl-L-tryptophan oxidase (MTOX) (EC 1.5.3.-)	2.35863	12	0.322581
	P41407	FMN-dependent NADH:quinone oxidoreductase (EC 1.6.5.-) (Azo-dye reductase) (FMN-dependent NADH-azo compound oxidoreductase) (FMN-dependent NADH-azoreductase) (EC 1.7.1.17)	16.7099	9	0.373134
	P45470	Protein/nucleic acid deglycase 2 (EC 3.1.2.-) (EC 3.5.1.-) (EC 3.5.1.124) (Maillard deglycase)	18.3297	4	0.232558
	P45523	FKBP-type peptidyl-prolyl cis-trans isomerase FkpA (PPIase) (EC 5.2.1.8) (Rotamase)	5.80728	5	0.12963
	P45799	ADP compounds hydrolase NudE (EC 3.6.1.-)	4.31079	5	0.387097
	P52061	dITP/XTP pyrophosphatase (EC 3.6.1.66) (Deoxyribonucleoside triphosphate pyrophosphohydrolase) (Inosine triphosphate pyrophosphatase) (ITPase) (Non-canonical purine NTP pyrophosphatase) (Non-standard purine NTP pyrophosphatase) (Nucleoside-triphosphate diphosphatase) (Nucleoside-triphosphate pyrophosphatase) (NTPase)	2.49976	4	0.304569
	P60757	ATP phosphoribosyltransferase (ATP-PRT) (ATP-PRTase) (EC 2.4.2.17)	0.611059	7	0.207358
	P61316	Outer-membrane lipoprotein carrier protein (P20)	5.43122	4	0.211823
	P61517	Carbonic anhydrase 2 (EC 4.2.1.1) (Carbonate dehydratase 2)	-1.74175	9	0.377273
	P61889	Malate dehydrogenase (EC 1.1.1.37)	1.53451	45	0.794872
	P62707	2,3-bisphosphoglycerate-dependent phosphoglycerate mutase (BPG-dependent PGAM) (PGAM) (Phosphoglyceromutase) (dPGM) (EC 5.4.2.11)	0.680285	18	0.44
	P63020	Fe/S biogenesis protein NfuA	-2.24436	7	0.230366
	P64463	Putative selenoprotein YdfZ	4.94077	2	0.343284
	P65367	Flavodoxin YqcA	1.75135	4	0.342282
	P68919	50S ribosomal protein L25 (Large ribosomal subunit protein bL25)	4.19907	9	0.43617
	P69222	Translation initiation factor IF-1	2.40694	4	0.319444
	P69783	PTS system glucose-specific EIIA component (EIIA-Glc) (EIII-Glc) (Glucose-specific phosphotransferase enzyme IIA component)	1.33365	21	0.686391
	P69795	PTS system N,N'-diacetylchitobiose-specific EIIB component (EIIB-Chb) (IVcel) (N,N'-diacetylchitobiose-specific phosphotransferase enzyme IIB component) (EC 2.7.1.196)	6.22712	2	0.330189
	P75691	Aldehyde reductase YahK (EC 1.1.1.2) (Zinc-dependent alcohol dehydrogenase YahK)	1.76438	12	0.295129
	P75728	3-demethoxyubiquinol 3-hydroxylase (EC 1.14.99.60) (2-octaprenyl-3-methyl-6-methoxy-1,4-benzoquinol hydroxylase)	-1.63484	2	0.0741688
	P75823	Low specificity L-threonine aldolase (Low specificity L-TA) (EC 4.1.2.48)	11.1102	8	0.285285
	P76001	Uncharacterized protein YcgJ	1.63626	1	0.0819672
	P76014	PEP-dependent dihydroxyacetone kinase, ADP-binding subunit DhaL (EC 2.7.1.121)	30.1452	5	0.380952
	P76015	PEP-dependent dihydroxyacetone kinase, dihydroxyacetone-binding subunit DhaK (EC 2.7.1.121)	8.83247	4	0.132022
	P76113	NADPH-dependent curcumin reductase (EC 1.3.1.n3) (NADPH-dependent curcumin/dihydrocurcumin reductase)	1.3149	7	0.26087
	P76145	Trans-aconitate 2-methyltransferase (EC 2.1.1.144)	4.75688	1	0.0555556
	P76187	Oxidoreductase YdhF (EC 1.-.-.-)	4.19049	2	0.0302013
	P76243	Uncharacterized protein YeaO	-4.40503	2	0.165217
	P76658	Bifunctional protein HldE [Includes: D-beta-D-heptose 7-phosphate kinase (EC 2.7.1.167) (D-beta-D-heptose 7-phosphotransferase) (D-glycero-beta-D-manno-heptose-7-phosphate kinase); D-beta-D-heptose 1-phosphate adenylyltransferase (EC 2.7.7.70) (D-glycero-beta-D-manno-heptose 1-phosphate adenylyltransferase)]	0.462557	8	0.169811
	P77214	Cation efflux system protein CusF	9.29324	3	0.236364
	P77258	N-ethylmaleimide reductase (NEM reductase) (EC 1.3.1.-) (N-ethylmaleimide reducing enzyme)	-0.486985	4	0.0958904
	P77544	Glutathione S-transferase YfcF (EC 2.5.1.18)	-6.74872	2	0.0934579
	P77581	Succinylornithine transaminase (SOAT) (EC 2.6.1.81) (Carbon starvation protein C) (Succinylornithine aminotransferase)	4.75547	1	0.044335
	P77649	Protein adenylyltransferase SelO (EC 2.7.7.-) (EC 2.7.7.n1) (Selenoprotein O homolog) (SelO)	-0.448174	2	0.0376569
	P77718	tRNA sulfurtransferase (EC 2.8.1.4) (Sulfur carrier protein ThiS sulfurtransferase) (Thiamine biosynthesis protein ThiI) (tRNA 4-thiouridine synthase)	-6.72008	3	0.06639
	P77808	NMN amidohydrolase-like protein YfaY	4.93454	2	0.065
	Q2M7R5	Uncharacterized protein YibT	7.78255	2	0.376812
	Q46829	6-phospho-beta-glucosidase BglA (EC 3.2.1.86) (Phospho-beta-glucosidase A)	1.46552	11	0.192067
	Q46856	Alcohol dehydrogenase YqhD (EC 1.1.1.2)	6.33318	26	0.475452
	Q46893	2-C-methyl-D-erythritol 4-phosphate cytidylyltransferase (EC 2.7.7.60) (4-diphosphocytidyl-2C-methyl-D-erythritol synthase) (CDP-ME synthase) (MEP cytidylyltransferase) (MCT)	6.52788	1	0.0889831

## Sheet: Proline
Proline stabilisation
	UniprotID	Protein_name	Stabilisation_score	N_peptides	Coverage
	P00350	6-phosphogluconate dehydrogenase, decarboxylating (EC 1.1.1.44)	4.81609	54	0.707265
	P00370	NADP-specific glutamate dehydrogenase (NADP-GDH) (EC 1.4.1.4)	6.37911	33	0.469799
	P00547	Homoserine kinase (HK) (HSK) (EC 2.7.1.39)	27.6609	11	0.251613
	P00561	Bifunctional aspartokinase/homoserine dehydrogenase 1 (Aspartokinase I/homoserine dehydrogenase I) (AKI-HDI) [Includes: Aspartokinase (EC 2.7.2.4); Homoserine dehydrogenase (EC 1.1.1.3)]	9.99893	51	0.467073
	P00562	Bifunctional aspartokinase/homoserine dehydrogenase 2 (Aspartokinase II/homoserine dehydrogenase II) (AKII-HDII) [Includes: Aspartokinase (EC 2.7.2.4); Homoserine dehydrogenase (EC 1.1.1.3)]	4.74109	15	0.212346
	P00861	Diaminopimelate decarboxylase (DAP decarboxylase) (DAPDC) (EC 4.1.1.20)	11.8724	8	0.214286
	P00893	Acetolactate synthase isozyme 3 large subunit (EC 2.2.1.6) (AHAS-III) (ALS-III) (Acetohydroxy-acid synthase III large subunit)	1.73408	5	0.0609756
	P00894	Acetolactate synthase isozyme 3 small subunit (EC 2.2.1.6) (ALS-III) (Acetohydroxy-acid synthase III small subunit) (AHAS-III)	6.11977	8	0.527607
	P00895	Anthranilate synthase component 1 (AS) (ASI) (EC 4.1.3.27)	8.23701	11	0.244231
	P00904	Bifunctional protein TrpGD [Includes: Anthranilate synthase component 2 (AS) (ASII) (EC 4.1.3.27) (Anthranilate synthase, glutamine amidotransferase component); Anthranilate phosphoribosyltransferase (EC 2.4.2.18)]	26.5164	7	0.111111
	P00909	Tryptophan biosynthesis protein TrpCF [Includes: Indole-3-glycerol phosphate synthase (IGPS) (EC 4.1.1.48); N-(5'-phospho-ribosyl)anthranilate isomerase (PRAI) (EC 5.3.1.24)]	9.6437	13	0.240618
	P00926	D-serine dehydratase (EC 4.3.1.18) (D-serine deaminase) (DSD)	18.9805	2	0.0656109
	P00935	Cystathionine gamma-synthase (CGS) (EC 2.5.1.48) (O-succinylhomoserine (thiol)-lyase)	17.5138	11	0.251295
	P00954	Tryptophan--tRNA ligase (EC 6.1.1.2) (Tryptophanyl-tRNA synthetase) (TrpRS)	12.0816	19	0.311377
	P00956	Isoleucine--tRNA ligase (EC 6.1.1.5) (Isoleucyl-tRNA synthetase) (IleRS)	5.27098	44	0.390192
	P00959	Methionine--tRNA ligase (EC 6.1.1.10) (Methionyl-tRNA synthetase) (MetRS)	10.4481	27	0.373708
	P00968	Carbamoyl-phosphate synthase large chain (EC 6.3.5.5) (Carbamoyl-phosphate synthetase ammonia chain)	8.02388	59	0.421249
	P02925	Ribose import binding protein RbsB	8.01175	4	0.118243
	P02930	Outer membrane protein TolC (Multidrug efflux pump subunit TolC) (Outer membrane factor TolC)	2.81629	2	0.0547667
	P03813	Broad specificity amino-acid racemase YgeA (EC 5.1.1.10)	16.248	3	0.143478
	P03817	Protein MioC	12.4342	2	0.122449
	P04036	4-hydroxy-tetrahydrodipicolinate reductase (HTPA reductase) (EC 1.17.1.8)	7.03139	2	0.047619
	P04079	GMP synthase [glutamine-hydrolyzing] (EC 6.3.5.2) (GMP synthetase) (GMPS) (Glutamine amidotransferase)	9.67705	33	0.390476
	P04391	Ornithine carbamoyltransferase subunit I (OTCase-1) (EC 2.1.3.3)	0.400025	9	0.230539
	P04805	Glutamate--tRNA ligase (EC 6.1.1.17) (Glutamyl-tRNA synthetase) (GluRS)	8.70318	18	0.307856
	P04816	Leucine-specific-binding protein (L-BP) (LS-BP)	1.55125	17	0.292683
	P04846	Lipoprotein 28	7.82036	1	0.0330882
	P04968	L-threonine dehydratase biosynthetic IlvA (EC 4.3.1.19) (Threonine deaminase)	15.2123	12	0.29572
	P05042	Fumarate hydratase class II (Fumarase C) (EC 4.2.1.2) (Aerobic fumarase) (Iron-independent fumarase)	8.16177	4	0.0749465
	P05194	3-dehydroquinate dehydratase (3-dehydroquinase) (EC 4.2.1.10) (Type I DHQase) (Type I dehydroquinase) (DHQ1)	10.4593	5	0.174603
	P05793	Ketol-acid reductoisomerase (NADP(+)) (KARI) (EC 1.1.1.86) (Acetohydroxy-acid isomeroreductase) (AHIR) (Alpha-keto-beta-hydroxylacyl reductoisomerase) (Ketol-acid reductoisomerase type 2) (Ketol-acid reductoisomerase type II)	0.336601	71	0.602851
	P06715	Glutathione reductase (GR) (GRase) (EC 1.8.1.7)	17.3187	6	0.135556
	P06721	Cystathionine beta-lyase MetC (CBL) (CL) (EC 4.4.1.13) (Beta-cystathionase MetC) (Cysteine desulfhydrase MetC) (CD) (EC 4.4.1.28) (Cysteine lyase MetC) (Cysteine-S-conjugate beta-lyase MetC)	19.1016	10	0.258228
	P06959	Dihydrolipoyllysine-residue acetyltransferase component of pyruvate dehydrogenase complex (EC 2.3.1.12) (Dihydrolipoamide acetyltransferase component of pyruvate dehydrogenase complex) (E2)	5.74568	37	0.388889
	P06960	Ornithine carbamoyltransferase subunit F (OTCase-2) (EC 2.1.3.3)	12.1421	3	0.113772
	P06968	Deoxyuridine 5'-triphosphate nucleotidohydrolase (dUTPase) (EC 3.6.1.23) (dUTP pyrophosphatase)	5.34864	2	0.119205
	P06987	Histidine biosynthesis bifunctional protein HisB [Includes: Histidinol-phosphatase (EC 3.1.3.15); Imidazoleglycerol-phosphate dehydratase (IGPD) (EC 4.2.1.19)]	-14.3272	8	0.171831
	P06988	Histidinol dehydrogenase (HDH) (EC 1.1.1.23)	10.6171	18	0.327189
	P06989	Histidine biosynthesis bifunctional protein HisIE [Includes: Phosphoribosyl-AMP cyclohydrolase (PRA-CH) (EC 3.5.4.19); Phosphoribosyl-ATP pyrophosphatase (PRA-PH) (EC 3.6.1.31)]	11.0006	5	0.182266
	P06999	ATP-dependent 6-phosphofructokinase isozyme 2 (ATP-PFK 2) (Phosphofructokinase 2) (EC 2.7.1.11) (6-phosphofructokinase isozyme II) (Phosphohexokinase 2)	1.63372	10	0.252427
	P07003	Pyruvate dehydrogenase [ubiquinone] (EC 1.2.5.1) (Pyruvate oxidase) (POX) (Pyruvate:ubiquinone-8 oxidoreductase)	5.36228	10	0.22028
	P07004	Gamma-glutamyl phosphate reductase (GPR) (EC 1.2.1.41) (Glutamate-5-semialdehyde dehydrogenase) (Glutamyl-gamma-semialdehyde dehydrogenase) (GSA dehydrogenase)	4.89639	21	0.434053
	P07012	Peptide chain release factor RF2 (RF-2)	9.10928	9	0.241096
	P07102	Phytase AppA (EC 3.1.3.-) (6-phytase) (Histidine acid phosphatase phytase) (HAP phytase) (Myo-inositol hexakisphosphate phosphohydrolase) (Phosphoanhydride phosphatase) (EC 3.6.1.-) (pH 2.5 acid phosphatase) (Acid phosphatase) (EC 3.1.3.-)	1.04036	1	0.0416667
	P07118	Valine--tRNA ligase (EC 6.1.1.9) (Valyl-tRNA synthetase) (ValRS)	3.55411	28	0.270242
	P07395	Phenylalanine--tRNA ligase beta subunit (EC 6.1.1.20) (Phenylalanyl-tRNA synthetase beta subunit) (PheRS)	7.18056	46	0.471698
	P07623	Homoserine O-succinyltransferase (HST) (EC 2.3.1.46) (Homoserine transsuccinylase) (HTS)	7.87804	7	0.236246
	P07650	Thymidine phosphorylase (EC 2.4.2.4) (TdRPase)	6.07379	10	0.195455
	P07762	1,4-alpha-glucan branching enzyme GlgB (EC 2.4.1.18) (1,4-alpha-D-glucan:1,4-alpha-D-glucan 6-glucosyl-transferase) (Alpha-(1->4)-glucan branching enzyme) (Glycogen branching enzyme) (BE)	3.24926	3	0.0467033
	P07813	Leucine--tRNA ligase (EC 6.1.1.4) (Leucyl-tRNA synthetase) (LeuRS)	9.89251	32	0.309302
	P07862	D-alanine--D-alanine ligase B (EC 6.3.2.4) (D-Ala-D-Ala ligase B) (D-alanylalanine synthetase B)	10.1539	3	0.107843
	P07913	L-threonine 3-dehydrogenase (TDH) (EC 1.1.1.103) (L-threonine dehydrogenase)	-1.73101	1	0.0234604
	P08142	Acetolactate synthase isozyme 1 large subunit (AHAS-I) (EC 2.2.1.6) (Acetohydroxy-acid synthase I large subunit) (ALS-I)	3.66718	4	0.0622776
	P08189	Protein FimF	4.00083	1	0.0625
	P08200	Isocitrate dehydrogenase [NADP] (IDH) (EC 1.1.1.42) (IDP) (NADP(+)-specific ICDH) (Oxalosuccinate decarboxylase)	4.65169	43	0.576923
	P08201	Nitrite reductase (NADH) large subunit (EC 1.7.1.15)	1.13729	1	0.0094451
	P08312	Phenylalanine--tRNA ligase alpha subunit (EC 6.1.1.20) (Phenylalanyl-tRNA synthetase alpha subunit) (PheRS)	6.05102	21	0.40367
	P08331	2',3'-cyclic-nucleotide 2'-phosphodiesterase/3'-nucleotidase (EC 3.1.3.6) (EC 3.1.4.16)	-2.28245	2	0.0324575
	P08390	USG-1 protein	9.28583	3	0.118694
	P08660	Lysine-sensitive aspartokinase 3 (EC 2.7.2.4) (Aspartate kinase III) (AKIII) (Lysine-sensitive aspartokinase III)	4.82658	14	0.278396
	P08839	Phosphoenolpyruvate-protein phosphotransferase (EC 2.7.3.9) (Phosphotransferase system, enzyme I)	7.68974	43	0.422609
	P08957	Type I restriction enzyme EcoKI methylase subunit (M protein) (EC 2.1.1.72) (Type I methyltransferase M.EcoKI) (M.EcoKI)	3.92368	3	0.0434783
	P09029	N5-carboxyaminoimidazole ribonucleotide synthase (N5-CAIR synthase) (EC 6.3.4.18) (5-(carboxyamino)imidazole ribonucleotide synthetase)	14.3545	4	0.0873239
	P09053	Valine--pyruvate aminotransferase (EC 2.6.1.66) (Alanine--valine transaminase) (Transaminase C)	6.94842	2	0.059952
	P09147	UDP-glucose 4-epimerase (EC 5.1.3.2) (Galactowaldenase) (UDP-galactose 4-epimerase)	4.65494	5	0.150888
	P09373	Formate acetyltransferase 1 (EC 2.3.1.54) (Pyruvate formate-lyase 1)	7.0245	40	0.301316
	P09424	Mannitol-1-phosphate 5-dehydrogenase (EC 1.1.1.17)	9.57769	7	0.175393
	P09551	Lysine/arginine/ornithine-binding periplasmic protein (LAO-binding protein)	3.90584	7	0.238462
	P09831	Glutamate synthase [NADPH] large chain (EC 1.4.1.13) (Glutamate synthase subunit alpha) (GLTS alpha chain) (NADPH-GOGAT)	1.73567	79	0.463661
	P09833	Molybdenum import ATP-binding protein ModC (EC 7.3.2.5)	6.97792	1	0.0397727
	P09996	Uncharacterized protein YidB	10.4178	1	0.0757576
	P0A6A3	Acetate kinase (EC 2.7.2.1) (Acetokinase)	11.36	8	0.27
	P0A6A8	Acyl carrier protein (ACP) (Cytosolic-activating factor) (CAF) (Fatty acid synthase acyl carrier protein)	12.8046	8	0.435897
	P0A6D3	3-phosphoshikimate 1-carboxyvinyltransferase (EC 2.5.1.19) (5-enolpyruvylshikimate-3-phosphate synthase) (EPSP synthase) (EPSPS)	6.43465	17	0.30445
	P0A6E4	Argininosuccinate synthase (EC 6.3.4.5) (Citrulline--aspartate ligase)	8.65019	13	0.295302
	P0A6F1	Carbamoyl-phosphate synthase small chain (EC 6.3.5.5) (Carbamoyl-phosphate synthetase glutamine chain)	11.1084	36	0.45288
	P0A6F5	Chaperonin GroEL (EC 5.6.1.7) (60 kDa chaperonin) (Chaperonin-60) (Cpn60) (GroEL protein)	7.15412	61	0.658759
	P0A6G7	ATP-dependent Clp protease proteolytic subunit (EC 3.4.21.92) (Caseinolytic protease) (Endopeptidase Clp) (Heat shock protein F21.5) (Protease Ti)	2.107	8	0.289855
	P0A6I0	Cytidylate kinase (CK) (EC 2.7.4.25) (Cytidine monophosphate kinase) (CMP kinase) (Protein MssA) (p25)	10.0753	1	0.0352423
	P0A6I3	Pantothenate kinase (EC 2.7.1.33) (Pantothenic acid kinase) (Rts protein)	3.6981	1	0.0221519
	P0A6J8	D-alanine--D-alanine ligase A (EC 6.3.2.4) (D-Ala-D-Ala ligase A) (D-alanylalanine synthetase A)	10.1598	3	0.0851648
	P0A6K1	Diaminopimelate epimerase (DAP epimerase) (EC 5.1.1.7) (PLP-independent amino acid racemase)	4.49204	5	0.153285
	P0A6L0	Deoxyribose-phosphate aldolase (DERA) (EC 4.1.2.4) (2-deoxy-D-ribose 5-phosphate aldolase) (Phosphodeoxyriboaldolase) (Deoxyriboaldolase)	2.54688	8	0.312741
	P0A6L2	4-hydroxy-tetrahydrodipicolinate synthase (HTPA synthase) (EC 4.3.3.7)	10.6267	10	0.294521
	P0A6L9	Co-chaperone protein HscB (Hsc20)	6.27064	2	0.0877193
	P0A6M8	Elongation factor G (EF-G)	7.84844	79	0.585227
	P0A6N4	Elongation factor P (EF-P)	10.2257	7	0.265957
	P0A6N8	Elongation factor P-like protein	2.27175	7	0.368421
	P0A6P1	Elongation factor Ts (EF-Ts) (Bacteriophage Q beta RNA-directed RNA polymerase subunit IV)	5.81307	20	0.484099
	P0A6R0	3-oxoacyl-[acyl-carrier-protein] synthase 3 (EC 2.3.1.180) (3-oxoacyl-[acyl-carrier-protein] synthase III) (Beta-ketoacyl-ACP synthase III) (KAS III) (EcFabH)	8.83424	14	0.315457
	P0A6S7	Glycerol-3-phosphate dehydrogenase [NAD(P)+] (EC 1.1.1.94) (NAD(P)H-dependent glycerol-3-phosphate dehydrogenase)	1.13369	3	0.109145
	P0A6T3	Galactokinase (EC 2.7.1.6) (Galactose kinase)	1.10126	2	0.078534
	P0A6U8	Glycogen synthase (EC 2.4.1.21) (Starch [bacterial glycogen] synthase)	4.82189	6	0.127883
	P0A6W5	Transcription elongation factor GreA (Transcript cleavage factor GreA)	0.409559	3	0.177215
	P0A6W9	Glutamate--cysteine ligase (EC 6.3.2.2) (Gamma-ECS) (GCS) (Gamma-glutamylcysteine synthetase)	1.43213	11	0.208494
	P0A6X7	Integration host factor subunit alpha (IHF-alpha)	3.05347	4	0.282828
	P0A6Y5	33 kDa chaperonin (Heat shock protein 33) (HSP33)	18.8676	6	0.19863
	P0A6Y8	Chaperone protein DnaK (HSP70) (Heat shock 70 kDa protein) (Heat shock protein 70)	7.19135	60	0.476489
	P0A6Z3	Chaperone protein HtpG (Heat shock protein C62.5) (Heat shock protein HtpG) (High temperature protein G)	1.18916	15	0.224359
	P0A707	Translation initiation factor IF-3 [Cleaved into: Translation initiation factor IF-3, N-terminally processed; Translation initiation factor IF-3S]	6.33809	11	0.438889
	P0A717	Ribose-phosphate pyrophosphokinase (RPPK) (EC 2.7.6.1) (5-phospho-D-ribosyl alpha-1-diphosphate) (Phosphoribosyl diphosphate synthase) (Phosphoribosyl pyrophosphate synthase) (P-Rib-PP synthase) (PRPP synthase) (PRPPase)	3.3972	12	0.387302
	P0A720	Thymidylate kinase (EC 2.7.4.9) (Thymidine monophosphate kinase) (dTMP kinase) (TMPK)	4.13229	2	0.0938967
	P0A722	Acyl-[acyl-carrier-protein]--UDP-N-acetylglucosamine O-acyltransferase (UDP-N-acetylglucosamine acyltransferase) (EC 2.3.1.129)	15.4397	5	0.171756
	P0A729	7-methyl-GTP pyrophosphatase (m(7)GTP pyrophosphatase) (EC 3.6.1.-)	11.745	5	0.242268
	P0A731	Methylglyoxal synthase (MGS) (EC 4.2.3.3)	16.5118	2	0.157895
	P0A744	Peptide methionine sulfoxide reductase MsrA (Protein-methionine-S-oxide reductase) (EC 1.8.4.11) (Peptide-methionine (S)-S-oxide reductase) (Peptide Met(O) reductase)	2.08197	4	0.193396
	P0A749	UDP-N-acetylglucosamine 1-carboxyvinyltransferase (EC 2.5.1.7) (Enoylpyruvate transferase) (UDP-N-acetylglucosamine enolpyruvyl transferase) (EPT)	8.72418	6	0.105012
	P0A786	Aspartate carbamoyltransferase catalytic subunit (EC 2.1.3.2) (Aspartate transcarbamylase) (ATCase)	2.74263	33	0.4791
	P0A796	ATP-dependent 6-phosphofructokinase isozyme 1 (ATP-PFK 1) (Phosphofructokinase 1) (EC 2.7.1.11) (6-phosphofructokinase isozyme I) (Phosphohexokinase 1)	3.71157	15	0.475
	P0A799	Phosphoglycerate kinase (EC 2.7.2.3)	6.76126	52	0.550388
	P0A7B5	Glutamate 5-kinase (EC 2.7.2.11) (Gamma-glutamyl kinase) (GK)	13.9674	3	0.0980926
	P0A7F3	Aspartate carbamoyltransferase regulatory chain	3.66775	20	0.660131
	P0A7F9	S-adenosylmethionine:tRNA ribosyltransferase-isomerase (EC 2.4.99.17) (Queuosine biosynthesis protein QueA)	3.17462	1	0.0365169
	P0A7G2	30S ribosome-binding factor (Protein P15B) (Ribosome-binding factor A) (RbfA)	13.5125	3	0.195489
	P0A7G6	Protein RecA (Recombinase A)	4.161	3	0.133144
	P0A7J3	50S ribosomal protein L10 (50S ribosomal protein L8) (Large ribosomal subunit protein uL10)	0.389565	24	0.642424
	P0A7K2	50S ribosomal protein L7/L12 (L8) (Large ribosomal subunit protein bL12)	3.79075	24	0.727273
	P0A7K6	50S ribosomal protein L19 (Large ribosomal subunit protein bL19)	-5.35201	9	0.4
	P0A7M6	50S ribosomal protein L29 (Large ribosomal subunit protein uL29)	-0.926155	10	0.52381
	P0A7P5	50S ribosomal protein L34 (Large ribosomal subunit protein bL34)	1.22905	2	0.173913
	P0A7Q1	50S ribosomal protein L35 (Large ribosomal subunit protein bL35) (Ribosomal protein A)	-3.82777	1	0.2
	P0A7R1	50S ribosomal protein L9 (Large ribosomal subunit protein bL9)	17.6533	17	0.536913
	P0A7S3	30S ribosomal protein S12 (Small ribosomal subunit protein uS12)	0.291717	11	0.379032
	P0A7T7	30S ribosomal protein S18 (Small ribosomal subunit protein bS18)	-6.26845	3	0.226667
	P0A7U3	30S ribosomal protein S19 (Small ribosomal subunit protein uS19)	-5.28789	11	0.467391
	P0A7V8	30S ribosomal protein S4 (Small ribosomal subunit protein uS4)	-3.71642	11	0.334951
	P0A7Y4	Ribonuclease HI (RNase HI) (EC 3.1.26.4) (Ribonuclease H) (RNase H)	0.242556	1	0.0516129
	P0A7Z0	Ribose-5-phosphate isomerase A (EC 5.3.1.6) (Phosphoriboisomerase A) (PRI)	6.68268	8	0.333333
	P0A7Z4	DNA-directed RNA polymerase subunit alpha (RNAP subunit alpha) (EC 2.7.7.6) (RNA polymerase subunit alpha) (Transcriptase subunit alpha)	5.84663	20	0.410334
	P0A800	DNA-directed RNA polymerase subunit omega (RNAP omega subunit) (EC 2.7.7.6) (RNA polymerase omega subunit) (Transcriptase subunit omega)	6.26179	4	0.406593
	P0A805	Ribosome-recycling factor (RRF) (Ribosome-releasing factor)	7.29573	15	0.464865
	P0A817	S-adenosylmethionine synthase (AdoMet synthase) (EC 2.5.1.6) (MAT) (Methionine adenosyltransferase)	4.83403	29	0.460938
	P0A825	Serine hydroxymethyltransferase (SHMT) (Serine methylase) (EC 2.1.2.1)	2.19147	40	0.568345
	P0A828	Protein Smg	4.49274	1	0.044586
	P0A836	Succinate--CoA ligase [ADP-forming] subunit beta (EC 6.2.1.5) (Succinyl-CoA synthetase subunit beta) (SCS-beta)	11.5676	32	0.548969
	P0A858	Triosephosphate isomerase (TIM) (TPI) (EC 5.3.1.1) (Triose-phosphate isomerase)	4.15329	24	0.517647
	P0A862	Thiol peroxidase (Tpx) (EC 1.11.1.24) (Peroxiredoxin tpx) (Prx) (Scavengase p20) (Thioredoxin peroxidase) (Thioredoxin-dependent peroxiredoxin)	2.17449	33	0.839286
	P0A870	Transaldolase B (EC 2.2.1.2)	3.9474	28	0.55205
	P0A877	Tryptophan synthase alpha chain (EC 4.2.1.20)	11.7476	26	0.712687
	P0A879	Tryptophan synthase beta chain (EC 4.2.1.20)	7.53076	18	0.38539
	P0A884	Thymidylate synthase (TS) (TSase) (EC 2.1.1.45)	10.1159	2	0.0606061
	P0A887	Ubiquinone/menaquinone biosynthesis C-methyltransferase UbiE (EC 2.1.1.163) (EC 2.1.1.201) (2-methoxy-6-polyprenyl-1,4-benzoquinol methylase) (Demethylmenaquinone methyltransferase)	3.86925	2	0.115538
	P0A8A0	Probable transcriptional regulatory protein YebC	7.78469	5	0.146341
	P0A8A2	Probable transcriptional regulatory protein YeeN	13.0497	3	0.147059
	P0A8C4	UPF0149 protein YgfB	4.49434	3	0.125
	P0A8E7	UPF0234 protein YajQ	7.57255	12	0.503067
	P0A8F0	Uracil phosphoribosyltransferase (EC 2.4.2.9) (UMP pyrophosphorylase) (UPRTase)	12.4195	22	0.600962
	P0A8G6	NAD(P)H dehydrogenase (quinone) (EC 1.6.5.2) (Flavoprotein WrbA) (NAD(P)H:quinone oxidoreductase) (NQO)	0.889791	16	0.530303
	P0A8J4	UPF0250 protein YbeD	1.22163	4	0.37931
	P0A8K5	UPF0253 protein YaeP	4.95932	3	0.30303
	P0A8L1	Serine--tRNA ligase (EC 6.1.1.11) (Seryl-tRNA synthetase) (SerRS) (Seryl-tRNA(Ser/Sec) synthetase)	10.2406	33	0.525581
	P0A8N3	Lysine--tRNA ligase (EC 6.1.1.6) (Lysyl-tRNA synthetase) (LysRS)	3.51048	12	0.219802
	P0A8N5	Lysine--tRNA ligase, heat inducible (EC 6.1.1.6) (Lysyl-tRNA synthetase) (LysRS)	7.7335	2	0.039604
	P0A8T7	DNA-directed RNA polymerase subunit beta' (RNAP subunit beta') (EC 2.7.7.6) (RNA polymerase subunit beta') (Transcriptase subunit beta')	8.29766	60	0.335466
	P0A8U2	UPF0294 protein YafD	0.787743	1	0.0300752
	P0A8V2	DNA-directed RNA polymerase subunit beta (RNAP subunit beta) (EC 2.7.7.6) (RNA polymerase subunit beta) (Transcriptase subunit beta)	7.53445	44	0.257079
	P0A8W5	UPF0301 protein YqgE	3.48087	4	0.15508
	P0A8W8	UPF0304 protein YfbU	0.9078	9	0.378049
	P0A8Y1	Pyrimidine 5'-nucleotidase YjjG (EC 3.1.3.5) (House-cleaning nucleotidase) (Non-canonical pyrimidine nucleotide phosphatase) (Nucleoside 5'-monophosphate phosphohydrolase) (dUMP phosphatase)	11.0978	2	0.142222
	P0A8Y3	Alpha-D-glucose 1-phosphate phosphatase YihX (Alpha-D-glucose-1-P phosphatase) (EC 3.1.3.10) (Alpha-D-glucose-1-phosphatase) (Haloacid dehalogenase-like phosphatase 4) (HAD4)	0.77386	2	0.0854271
	P0A953	3-oxoacyl-[acyl-carrier-protein] synthase 1 (EC 2.3.1.41) (3-oxoacyl-[acyl-carrier-protein] synthase I) (Beta-ketoacyl-ACP synthase I) (KAS I)	7.53767	28	0.438424
	P0A955	KHG/KDPG aldolase [Includes: 4-hydroxy-2-oxoglutarate aldolase (EC 4.1.3.16) (2-keto-4-hydroxyglutarate aldolase) (KHG-aldolase); 2-dehydro-3-deoxy-phosphogluconate aldolase (EC 4.1.2.14) (2-keto-3-deoxy-6-phosphogluconate aldolase) (KDPG-aldolase) (Phospho-2-dehydro-3-deoxygluconate aldolase) (Phospho-2-keto-3-deoxygluconate aldolase)]	0.0807535	5	0.187793
	P0A962	L-asparaginase 1 (EC 3.5.1.1) (L-asparaginase I) (L-ASNase I) (L-asparagine amidohydrolase I)	11.5241	3	0.121302
	P0A993	Fructose-1,6-bisphosphatase class 1 (FBPase class 1) (EC 3.1.3.11) (D-fructose-1,6-bisphosphate 1-phosphohydrolase class 1)	1.56989	7	0.231928
	P0A9A9	Ferric uptake regulation protein (Ferric uptake regulator)	7.40954	5	0.25
	P0A9C3	Aldose 1-epimerase (EC 5.1.3.3) (Galactose mutarotase) (Type-1 mutarotase)	5.91257	12	0.291908
	P0A9C5	Glutamine synthetase (GS) (EC 6.3.1.2) (Glutamate--ammonia ligase) (Glutamine synthetase I beta) (GSI beta)	0.154769	24	0.332623
	P0A9C9	Fructose-1,6-bisphosphatase 1 class 2 (FBPase 1 class 2) (EC 3.1.3.11) (D-fructose-1,6-bisphosphate 1-phosphohydrolase 1 class 2)	6.68581	4	0.133929
	P0A9D2	Glutathione S-transferase GstA (EC 2.5.1.18) (GST B1-1)	10.6023	3	0.144279
	P0A9D8	2,3,4,5-tetrahydropyridine-2,6-dicarboxylate N-succinyltransferase (EC 2.3.1.117) (Succinyl-CoA: tetrahydrodipicolinate N-succinyltransferase) (Tetrahydrodipicolinate N-succinyltransferase) (THDP succinyltransferase) (THP succinyltransferase) (Tetrahydropicolinate succinylase)	3.57004	24	0.525547
	P0A9K3	PhoH-like protein	13.8504	1	0.0317919
	P0A9L3	FKBP-type 22 kDa peptidyl-prolyl cis-trans isomerase (FKBP22) (PPIase) (EC 5.2.1.8) (Rotamase)	10.3241	7	0.262136
	P0A9L8	Pyrroline-5-carboxylate reductase (P5C reductase) (P5CR) (EC 1.5.1.2) (PCA reductase)	13.0629	6	0.271375
	P0A9Q9	Aspartate-semialdehyde dehydrogenase (ASA dehydrogenase) (ASADH) (EC 1.2.1.11) (Aspartate-beta-semialdehyde dehydrogenase)	12.503	40	0.485014
	P0A9R4	2Fe-2S ferredoxin	1.19094	6	0.432432
	P0A9T0	D-3-phosphoglycerate dehydrogenase (PGDH) (EC 1.1.1.95) (2-oxoglutarate reductase) (EC 1.1.1.399)	13.846	39	0.573171
	P0A9T4	Protein tas	11.2361	5	0.16474
	P0A9W6	Acid stress protein IbaG	7.9853	3	0.202381
	P0A9W9	Protein YrdA	6.30739	1	0.076087
	P0A9Y6	Cold shock-like protein CspC (CSP-C)	6.84128	6	0.492754
	P0AA04	Phosphocarrier protein HPr (Histidine-containing protein)	9.68359	2	0.152941
	P0AA10	50S ribosomal protein L13 (Large ribosomal subunit protein uL13)	-2.13528	13	0.626761
	P0AA31	Putative sulfur carrier protein YedF	22.0808	2	0.350649
	P0AAB6	UTP--glucose-1-phosphate uridylyltransferase (EC 2.7.7.9) (Alpha-D-glucosyl-1-phosphate uridylyltransferase) (UDP-glucose pyrophosphorylase) (UDPGP) (Uridine diphosphoglucose pyrophosphorylase)	8.06315	5	0.161616
	P0AAI5	3-oxoacyl-[acyl-carrier-protein] synthase 2 (EC 2.3.1.179) (3-oxoacyl-[acyl-carrier-protein] synthase II) (Beta-ketoacyl-ACP synthase II) (KAS II)	0.371584	8	0.196126
	P0AAI9	Malonyl CoA-acyl carrier protein transacylase (MCT) (EC 2.3.1.39)	5.26952	22	0.524272
	P0AAN9	Anti-adapter protein IraP	4.12947	3	0.197674
	P0AAR3	Cys-tRNA(Pro)/Cys-tRNA(Cys) deacylase YbaK (EC 4.2.-.-)	6.92561	3	0.201258
	P0AAS7	Uncharacterized protein YbcJ	9.51104	3	0.228571
	P0AAX8	Probable L,D-transpeptidase YbiS (EC 2.-.-.-)	4.98888	9	0.284314
	P0AAZ4	Replication-associated recombination protein A	-6.59219	1	0.0178971
	P0AB28	Large ribosomal RNA subunit accumulation protein YceD (23S rRNA accumulation protein YceD) (G30K)	1.21874	7	0.283237
	P0AB67	NAD(P) transhydrogenase subunit beta (EC 7.1.1.1) (Nicotinamide nucleotide transhydrogenase subunit beta) (Pyridine nucleotide transhydrogenase subunit beta)	8.96143	5	0.112554
	P0AB80	Branched-chain-amino-acid aminotransferase (BCAT) (EC 2.6.1.42) (Transaminase B)	9.22335	20	0.414239
	P0AB91	Phospho-2-dehydro-3-deoxyheptonate aldolase, Phe-sensitive (EC 2.5.1.54) (3-deoxy-D-arabino-heptulosonate 7-phosphate synthase) (DAHP synthase) (Phospho-2-keto-3-deoxyheptonate aldolase)	2.26038	31	0.491429
	P0ABA4	ATP synthase subunit delta (ATP synthase F(1) sector subunit delta) (F-type ATPase subunit delta) (F-ATPase subunit delta)	1.4962	1	0.0508475
	P0ABB0	ATP synthase subunit alpha (EC 7.1.2.2) (ATP synthase F1 sector subunit alpha) (F-ATPase subunit alpha)	0.249081	26	0.315789
	P0ABB4	ATP synthase subunit beta (EC 7.1.2.2) (ATP synthase F1 sector subunit beta) (F-ATPase subunit beta)	0.377862	22	0.33913
	P0ABD5	Acetyl-coenzyme A carboxylase carboxyl transferase subunit alpha (ACCase subunit alpha) (Acetyl-CoA carboxylase carboxyltransferase subunit alpha) (EC 2.1.3.15)	1.36128	3	0.119122
	P0ABF6	Cytidine deaminase (EC 3.5.4.5) (Cytidine aminohydrolase) (CDA)	7.40754	7	0.312925
	P0ABH7	Citrate synthase (EC 2.3.3.16)	6.77411	31	0.543326
	P0ABT2	DNA protection during starvation protein (EC 1.16.-.-)	5.24809	5	0.341317
	P0ABU7	Biopolymer transport protein ExbB	4.89264	3	0.180328
	P0ABZ6	Chaperone SurA (Peptidyl-prolyl cis-trans isomerase SurA) (PPIase SurA) (EC 5.2.1.8) (Rotamase SurA) (Survival protein A)	0.861822	7	0.119159
	P0AC13	Dihydropteroate synthase (DHPS) (EC 2.5.1.15) (Dihydropteroate pyrophosphorylase)	8.28754	5	0.148936
	P0AC41	Succinate dehydrogenase flavoprotein subunit (EC 1.3.5.1)	3.44116	10	0.17517
	P0AC53	Glucose-6-phosphate 1-dehydrogenase (G6PD) (EC 1.1.1.49) [Cleaved into: Extracellular death factor (EDF)]	4.44577	22	0.319756
	P0AC59	Glutaredoxin 2 (Grx2)	7.28131	13	0.451163
	P0AC62	Glutaredoxin 3 (Grx3)	10.0973	4	0.240964
	P0AC69	Glutaredoxin 4 (Grx4) (Monothiol glutaredoxin)	14.3724	9	0.504348
	P0AC86	Glycogen phosphorylase (EC 2.4.1.1)	8.25478	2	0.0429448
	P0ACA3	Stringent starvation protein A	4.82913	4	0.160377
	P0ACA7	Glutathione S-transferase GstB (EC 2.5.1.18)	3.75483	6	0.225962
	P0ACB2	Delta-aminolevulinic acid dehydratase (ALAD) (ALADH) (EC 4.2.1.24) (Porphobilinogen synthase)	3.42022	14	0.314815
	P0ACE7	Purine nucleoside phosphoramidase (EC 3.9.1.-) (Histidine triad nucleotide binding protein HinT) (HIT protein)	3.40143	7	0.554622
	P0ACF0	DNA-binding protein HU-alpha (HU-2) (NS2)	1.54737	8	0.533333
	P0ACF4	DNA-binding protein HU-beta (HU-1) (NS1)	1.82318	6	0.533333
	P0ACG8	Heat shock protein 15 (HSP15)	2.66555	1	0.0526316
	P0ACY1	Putative NAD(P)H nitroreductase YdjA (EC 1.-.-.-)	2.54495	9	0.491803
	P0ACY3	Uncharacterized protein YeaG	8.70575	10	0.189441
	P0AD49	Ribosome-associated inhibitor A (Protein Y) (pY) (Ribosome associated factor Y) (Spot Y)	3.0879	5	0.309735
	P0AD59	Inhibitor of vertebrate lysozyme	3.50355	2	0.152866
	P0AD61	Pyruvate kinase I (EC 2.7.1.40) (PK-1)	3.72674	43	0.578723
	P0AD65	Peptidoglycan D,D-transpeptidase MrdA (EC 3.4.16.4) (Penicillin-binding protein 2) (PBP-2)	1.73515	1	0.0126382
	P0AD96	Leu/Ile/Val-binding protein (LIV-BP)	2.44382	24	0.427793
	P0ADA1	Thioesterase 1/protease 1/lysophospholipase L1 (TAP) (Acyl-CoA thioesterase 1) (TESA) (EC 3.1.2.2) (Acyl-CoA thioesterase I) (Arylesterase) (EC 3.1.1.2) (Lysophospholipase L1) (EC 3.1.1.5) (Oleoyl-[acyl-carrier-protein] hydrolase) (EC 3.1.2.14) (Phospholipid degradation C) (Pldc) (Protease 1) (EC 3.4.21.-) (Protease I) (Thioesterase I/protease I) (TEP-I)	6.32998	4	0.149038
	P0ADB1	Osmotically-inducible putative lipoprotein OsmE (Activator of ntr-like gene protein)	5.41336	1	0.142857
	P0ADF8	Acetolactate synthase isozyme 1 small subunit (EC 2.2.1.6) (Acetohydroxy-acid synthase I small subunit) (AHAS-I) (ALS-I)	20.4124	2	0.239583
	P0ADG7	Inosine-5'-monophosphate dehydrogenase (IMP dehydrogenase) (IMPD) (IMPDH) (EC 1.1.1.205)	6.92157	8	0.22541
	P0ADI4	Enterobactin synthase component B (EC 6.3.2.14) (Enterobactin biosynthesis bifunctional protein EntB) (Enterochelin synthase B) [Includes: Isochorismatase (EC 3.3.2.1) (2,3-dihydro-2,3-dihydroxybenzoate synthase) (Isochorismate lyase); Aryl carrier protein (ArCP)]	3.15921	4	0.0912281
	P0ADR8	Pyrimidine/purine nucleotide 5'-monophosphate nucleosidase (EC 3.2.2.-) (EC 3.2.2.10) (AMP nucleosidase) (EC 3.2.2.4) (CMP nucleosidase) (GMP nucleosidase) (IMP nucleosidase) (UMP nucleosidase) (dTMP nucleosidase)	17.4225	4	0.092511
	P0ADS6	Uncharacterized protein YggE	3.89746	1	0.0447154
	P0ADU2	Probable quinol monooxygenase YgiN (QuMo) (EC 1.-.-.-)	0.733249	5	0.288462
	P0ADY7	50S ribosomal protein L16 (Large ribosomal subunit protein uL16)	2.46828	6	0.264706
	P0ADZ0	50S ribosomal protein L23 (Large ribosomal subunit protein uL23)	-1.11897	3	0.25
	P0ADZ4	30S ribosomal protein S15 (Small ribosomal subunit protein uS15)	-2.91355	3	0.224719
	P0ADZ7	Sec translocon accessory complex subunit YajC	6.46034	2	0.0909091
	P0AE08	Alkyl hydroperoxide reductase C (EC 1.11.1.26) (Alkyl hydroperoxide reductase protein C22) (Peroxiredoxin) (SCRP-23) (Sulfate starvation-induced protein 8) (SSI8) (Thioredoxin peroxidase)	3.93653	34	0.620321
	P0AEC3	Aerobic respiration control sensor protein ArcB (EC 2.7.13.3)	5.17651	2	0.0231362
	P0AED7	Succinyl-diaminopimelate desuccinylase (SDAP desuccinylase) (EC 3.5.1.18) (N-succinyl-LL-2,6-diaminoheptanedioate amidohydrolase)	1.21687	5	0.165333
	P0AEE5	D-galactose-binding periplasmic protein (GBP) (D-galactose/ D-glucose-binding protein) (GGBP)	6.65095	2	0.0512048
	P0AEK2	3-oxoacyl-[acyl-carrier-protein] reductase FabG (EC 1.1.1.100) (3-ketoacyl-acyl carrier protein reductase) (Beta-Ketoacyl-acyl carrier protein reductase) (Beta-ketoacyl-ACP reductase)	1.20105	7	0.352459
	P0AEK4	Enoyl-[acyl-carrier-protein] reductase [NADH] FabI (ENR) (EC 1.3.1.9) (NADH-dependent enoyl-ACP reductase)	8.81493	15	0.446565
	P0AEM9	L-cystine-binding protein TcyJ (CBP) (Protein FliY) (Sulfate starvation-induced protein 7) (SSI7)	10.7541	31	0.62406
	P0AEQ3	Glutamine-binding periplasmic protein (GlnBP)	0.637476	15	0.415323
	P0AES0	Bifunctional glutathionylspermidine synthetase/amidase (GspSA) [Includes: Glutathionylspermidine amidase (Gsp amidase) (EC 3.5.1.78) (Glutathionylspermidine amidohydrolase [spermidine-forming]); Glutathionylspermidine synthetase (Gsp synthetase) (EC 6.3.1.8) (Glutathione:spermidine ligase [ADP-forming]) (Gsp synthase)]	4.35962	12	0.218094
	P0AES4	DNA gyrase subunit A (EC 5.6.2.2)	2.69534	12	0.113143
	P0AET2	Acid stress chaperone HdeB (10K-L protein)	2.53368	7	0.333333
	P0AEU0	Histidine-binding periplasmic protein (HBP)	0.474293	20	0.480769
	P0AEU7	Chaperone protein Skp (DNA-binding 17 kDa protein) (Histone-like protein HLP-1) (Seventeen kilodalton protein)	0.645031	6	0.173913
	P0AEZ3	Septum site-determining protein MinD (Cell division inhibitor MinD)	1.91019	6	0.207407
	P0AF12	5'-methylthioadenosine/S-adenosylhomocysteine nucleosidase (MTA/SAH nucleosidase) (MTAN) (EC 3.2.2.9) (5'-deoxyadenosine nucleosidase) (DOA nucleosidase) (dAdo nucleosidase) (5'-methylthioadenosine nucleosidase) (MTA nucleosidase) (S-adenosylhomocysteine nucleosidase) (AdoHcy nucleosidase) (SAH nucleosidase) (SRH nucleosidase)	5.27433	3	0.176724
	P0AF50	Uncharacterized protein YjbR	0.577115	8	0.355932
	P0AF90	Regulator of ribonuclease activity B	1.50609	2	0.217391
	P0AFF6	Transcription termination/antitermination protein NusA (N utilization substance protein A) (Transcription termination/antitermination L factor)	6.13596	13	0.232323
	P0AFG6	Dihydrolipoyllysine-residue succinyltransferase component of 2-oxoglutarate dehydrogenase complex (EC 2.3.1.61) (2-oxoglutarate dehydrogenase complex component E2) (OGDC-E2) (Dihydrolipoamide succinyltransferase component of 2-oxoglutarate dehydrogenase complex)	2.12958	9	0.162963
	P0AFG8	Pyruvate dehydrogenase E1 component (PDH E1 component) (EC 1.2.4.1)	10.459	51	0.386697
	P0AFH8	Osmotically-inducible protein Y	-0.368226	2	0.104478
	P0AFK9	Spermidine/putrescine-binding periplasmic protein (SPBP)	-0.267134	1	0.0431034
	P0AFL3	Peptidyl-prolyl cis-trans isomerase A (PPIase A) (EC 5.2.1.8) (Cyclophilin A) (Rotamase A)	4.08171	3	0.173684
	P0AFP6	GTP cyclohydrolase 1 type 2 homolog (Radiation resistance protein YbgI)	-6.94613	1	0.0323887
	P0AFR4	Uncharacterized protein YciO	8.21436	7	0.315534
	P0AFX0	Ribosome hibernation promoting factor (HPF) (Hibernation factor HPF)	13.9509	3	0.242105
	P0AFZ3	Stringent starvation protein B (Adapter protein SspB) (Specificity-enhancing factor SspB)	2.29753	2	0.145455
	P0AG07	Ribulose-phosphate 3-epimerase (EC 5.1.3.1) (Pentose-5-phosphate 3-epimerase) (PPE) (R5P3E)	1.60798	5	0.182222
	P0AG16	Amidophosphoribosyltransferase (ATase) (EC 2.4.2.14) (Glutamine phosphoribosylpyrophosphate amidotransferase) (GPATase)	11.2204	15	0.277228
	P0AG30	Transcription termination factor Rho (EC 3.6.4.-) (ATP-dependent helicase Rho)	1.65928	13	0.312649
	P0AG51	50S ribosomal protein L30 (Large ribosomal subunit protein uL30)	1.13423	2	0.288136
	P0AG59	30S ribosomal protein S14 (Small ribosomal subunit protein uS14)	1.91342	5	0.188119
	P0AG63	30S ribosomal protein S17 (Small ribosomal subunit protein uS17)	-2.07089	5	0.297619
	P0AG67	30S ribosomal protein S1 (Bacteriophage Q beta RNA-directed RNA polymerase subunit I) (Small ribosomal subunit protein bS1)	7.37273	47	0.493716
	P0AG78	Sulfate-binding protein (Sulfate starvation-induced protein 2) (SSI2)	4.78197	28	0.471125
	P0AGD1	Superoxide dismutase [Cu-Zn] (EC 1.15.1.1) (Bacteriocuprein)	1.92585	3	0.0924855
	P0AGE9	Succinate--CoA ligase [ADP-forming] subunit alpha (EC 6.2.1.5) (Succinyl-CoA synthetase subunit alpha) (SCS-alpha)	11.4887	15	0.432526
	P0AGJ9	Tyrosine--tRNA ligase (EC 6.1.1.1) (Tyrosyl-tRNA synthetase) (TyrRS)	7.94261	18	0.308962
	P0AGL7	Ribosomal RNA small subunit methyltransferase E (EC 2.1.1.193) (16S rRNA m3U1498 methyltransferase)	6.85058	2	0.102881
	P0C0S1	Small-conductance mechanosensitive channel	23.0729	2	0.0804196
	P0C0V0	Periplasmic serine endoprotease DegP (EC 3.4.21.107) (Heat shock protein DegP) (Protease Do)	2.67035	9	0.185654
	P10100	Endolytic peptidoglycan transglycosylase RlpA (EC 4.2.2.-) (Rare lipoprotein A)	6.98532	1	0.0220994
	P10121	Signal recognition particle receptor FtsY (SRP receptor)	6.62592	1	0.0160966
	P10908	Glycerophosphodiester phosphodiesterase, cytoplasmic (Glycerophosphoryl diester phosphodiesterase, cytoplasmic) (EC 3.1.4.46)	-3.59825	1	0.0607287
	P11447	Argininosuccinate lyase (ASAL) (EC 4.3.2.1) (Arginosuccinase)	16.083	24	0.345733
	P11875	Arginine--tRNA ligase (EC 6.1.1.19) (Arginyl-tRNA synthetase) (ArgRS)	1.38251	7	0.114385
	P11880	UDP-N-acetylmuramoyl-tripeptide--D-alanyl-D-alanine ligase (EC 6.3.2.10) (D-alanyl-D-alanine-adding enzyme) (UDP-MurNAc-pentapeptide synthetase)	5.02302	5	0.0840708
	P12281	Molybdopterin molybdenumtransferase (MPT Mo-transferase) (EC 2.10.1.1)	4.50584	10	0.192214
	P12758	Uridine phosphorylase (UPase) (UrdPase) (EC 2.4.2.3)	2.226	16	0.521739
	P13009	Methionine synthase (EC 2.1.1.13) (5-methyltetrahydrofolate--homocysteine methyltransferase) (Methionine synthase, vitamin-B12-dependent) (MS)	2.40717	17	0.157294
	P13024	Protein FdhE	1.85388	2	0.0517799
	P14900	UDP-N-acetylmuramoylalanine--D-glutamate ligase (EC 6.3.2.9) (D-glutamic acid-adding enzyme) (UDP-N-acetylmuramoyl-L-alanyl-D-glutamate synthetase)	0.218554	9	0.166667
	P15034	Xaa-Pro aminopeptidase (EC 3.4.11.9) (Aminoacylproline aminopeptidase) (Aminopeptidase P II) (APP-II) (X-Pro aminopeptidase)	1.78372	9	0.195011
	P15047	2,3-dihydro-2,3-dihydroxybenzoate dehydrogenase (DiDHB-DH) (EC 1.3.1.28) (Trans-2,3-dihydro-2,3-dihydroxybenzoate dehydrogenase)	20.3167	2	0.108871
	P15254	Phosphoribosylformylglycinamidine synthase (FGAM synthase) (FGAMS) (EC 6.3.5.3) (Formylglycinamide ribonucleotide amidotransferase) (FGAR amidotransferase) (FGAR-AT)	7.51235	53	0.366795
	P15288	Cytosol non-specific dipeptidase (EC 3.4.13.18) (Aminoacyl-histidine dipeptidase) (Beta-alanyl-histidine dipeptidase) (Carnosinase) (Cysteinylglycinase) (Peptidase D) (Xaa-His dipeptidase) (X-His dipeptidase)	5.44838	19	0.292784
	P15639	Bifunctional purine biosynthesis protein PurH [Includes: Phosphoribosylaminoimidazolecarboxamide formyltransferase (EC 2.1.2.3) (AICAR transformylase); IMP cyclohydrolase (EC 3.5.4.10) (ATIC) (IMP synthase) (Inosinicase)]	8.81826	37	0.510397
	P15640	Phosphoribosylamine--glycine ligase (EC 6.3.4.13) (GARS) (Glycinamide ribonucleotide synthetase) (Phosphoribosylglycinamide synthetase)	4.96956	18	0.356643
	P16659	Proline--tRNA ligase (EC 6.1.1.15) (Global RNA synthesis factor) (Prolyl-tRNA synthetase) (ProRS)	19.6493	29	0.451049
	P16703	Cysteine synthase B (CSase B) (EC 2.5.1.47) (O-acetylserine (thiol)-lyase B) (OAS-TL B) (O-acetylserine sulfhydrylase B)	3.34238	6	0.211221
	P17169	Glutamine--fructose-6-phosphate aminotransferase [isomerizing] (EC 2.6.1.16) (D-fructose-6-phosphate amidotransferase) (GFAT) (Glucosamine-6-phosphate synthase) (Hexosephosphate aminotransferase) (L-glutamine--D-fructose-6-phosphate amidotransferase)	8.53843	23	0.279146
	P17445	Betaine aldehyde dehydrogenase (BADH) (EC 1.2.1.8)	14.1966	4	0.0918367
	P17952	UDP-N-acetylmuramate--L-alanine ligase (EC 6.3.2.8) (UDP-N-acetylmuramoyl-L-alanine synthetase)	0.659259	2	0.0285132
	P18335	Acetylornithine/succinyldiaminopimelate aminotransferase (ACOAT) (DapATase) (Succinyldiaminopimelate transferase) (EC 2.6.1.11) (EC 2.6.1.17)	8.49577	20	0.438424
	P18390	Uncharacterized protein YjjA (Protein P-18)	11.6464	2	0.152439
	P18843	NH(3)-dependent NAD(+) synthetase (EC 6.3.1.5) (Nicotinamide adenine dinucleotide synthetase) (NADS) (Nitrogen regulatory protein)	3.88732	13	0.490909
	P19624	4-hydroxythreonine-4-phosphate dehydrogenase (EC 1.1.1.262) (4-(phosphohydroxy)-L-threonine dehydrogenase)	-5.323	1	0.0668693
	P19636	Ethanolamine ammonia-lyase small subunit (EAL small subunit) (EC 4.3.1.7) (Ethanolamine ammonia-lyase beta subunit) (Ethanolamine ammonia-lyase light chain) (Ethanolamine deaminase small subunit)	2.98675	1	0.0271186
	P21165	Xaa-Pro dipeptidase (X-Pro dipeptidase) (EC 3.4.13.9) (Imidodipeptidase) (Proline dipeptidase) (Prolidase)	10.7264	6	0.117381
	P21169	Constitutive ornithine decarboxylase (EC 4.1.1.17)	-2.36994	2	0.0365682
	P21170	Biosynthetic arginine decarboxylase (ADC) (EC 4.1.1.19)	6.21979	4	0.0592705
	P21367	Probable hydrolase YcaC (EC 4.-.-.-)	10.9449	5	0.302885
	P21507	ATP-dependent RNA helicase SrmB (EC 3.6.4.13)	-0.857903	1	0.0337838
	P21599	Pyruvate kinase II (EC 2.7.1.40) (PK-2)	4.14152	20	0.31875
	P21645	UDP-3-O-(3-hydroxymyristoyl)glucosamine N-acyltransferase (UDP-3-O-(3-OHC14)-GlcN N-acyltransferase) (EC 2.3.1.191) (Protein FirA) (Rifampicin resistance protein) (UDP-3-O-(3-hydroxytetradecanoyl)glucosamine N-acyltransferase)	7.18972	3	0.0821114
	P22106	Asparagine synthetase B [glutamine-hydrolyzing] (AS-B) (EC 6.3.5.4)	9.03913	15	0.267148
	P22188	UDP-N-acetylmuramoyl-L-alanyl-D-glutamate--2,6-diaminopimelate ligase (EC 6.3.2.13) (Meso-A2pm-adding enzyme) (Meso-diaminopimelate-adding enzyme) (UDP-MurNAc-L-Ala-D-Glu:meso-diaminopimelate ligase) (UDP-MurNAc-tripeptide synthetase) (UDP-N-acetylmuramyl-tripeptide synthetase)	2.32709	4	0.0989899
	P22256	4-aminobutyrate aminotransferase GabT (EC 2.6.1.19) (5-aminovalerate transaminase) (EC 2.6.1.48) (GABA aminotransferase) (GABA-AT) (Gamma-amino-N-butyrate transaminase) (GABA transaminase) (Glutamate:succinic semialdehyde transaminase) (L-AIBAT)	0.776646	7	0.164319
	P23003	tRNA/tmRNA (uracil-C(5))-methyltransferase (EC 2.1.1.-) (EC 2.1.1.35) (tRNA (uracil(54)-C(5))-methyltransferase) (tRNA(m5U54)-methyltransferase) (RUMT) (tmRNA (uracil(341)-C(5))-methyltransferase)	2.1268	1	0.0245902
	P23331	Thymidine kinase (EC 2.7.1.21)	12.3136	2	0.112195
	P23538	Phosphoenolpyruvate synthase (PEP synthase) (EC 2.7.9.2) (Pyruvate, water dikinase)	7.86272	31	0.291667
	P23721	Phosphoserine aminotransferase (EC 2.6.1.52) (Phosphohydroxythreonine aminotransferase) (PSAT)	0.98907	46	0.604972
	P23836	Transcriptional regulatory protein PhoP	3.12596	7	0.376682
	P23839	UPF0701 protein YicC	10.0445	12	0.369338
	P23847	Dipeptide-binding protein (DBP) (Periplasmic dipeptide transport protein)	3.37467	42	0.534579
	P23869	Peptidyl-prolyl cis-trans isomerase B (PPIase B) (EC 5.2.1.8) (Rotamase B)	5.9374	2	0.103659
	P23873	Antitoxin HipB	-1.83553	1	0.0909091
	P23908	Acetylornithine deacetylase (AO) (Acetylornithinase) (EC 3.5.1.16) (N-acetylornithinase) (NAO)	1.76854	16	0.315927
	P23909	DNA mismatch repair protein MutS	5.5449	3	0.0539273
	P24171	Dipeptidyl carboxypeptidase (EC 3.4.15.5) (Peptidyl-dipeptidase Dcp)	6.0012	14	0.187959
	P24182	Biotin carboxylase (EC 6.3.4.14) (Acetyl-coenzyme A carboxylase biotin carboxylase subunit A)	3.52248	8	0.180401
	P24186	Bifunctional protein FolD [Includes: Methylenetetrahydrofolate dehydrogenase (EC 1.5.1.5); Methenyltetrahydrofolate cyclohydrolase (EC 3.5.4.9)]	12.0614	11	0.222222
	P24197	4,5-DOPA dioxygenase extradiol (EC 1.13.11.29)	-4.87399	1	0.0534351
	P25437	S-(hydroxymethyl)glutathione dehydrogenase (EC 1.1.1.284) (Alcohol dehydrogenase class-3) (EC 1.1.1.1) (Alcohol dehydrogenase class-III) (Glutathione-dependent formaldehyde dehydrogenase) (FALDH) (FDH) (GSH-FDH) (EC 1.1.1.-)	5.60577	10	0.243902
	P25526	Succinate-semialdehyde dehydrogenase [NADP(+)] GabD (SSDH) (EC 1.2.1.79) (Glutarate-semialdehyde dehydrogenase) (EC 1.2.1.-)	3.77568	12	0.257261
	P25536	dTTP/UTP pyrophosphatase (dTTPase/UTPase) (EC 3.6.1.9) (Nucleoside triphosphate pyrophosphatase) (Nucleotide pyrophosphatase) (Nucleotide PPase)	6.23457	1	0.0456853
	P25539	Riboflavin biosynthesis protein RibD [Includes: Diaminohydroxyphosphoribosylaminopyrimidine deaminase (DRAP deaminase) (EC 3.5.4.26) (Riboflavin-specific deaminase); 5-amino-6-(5-phosphoribosylamino)uracil reductase (EC 1.1.1.193) (HTP reductase)]	4.62644	5	0.138965
	P25552	Guanosine-5'-triphosphate,3'-diphosphate pyrophosphatase (EC 3.6.1.40) (Guanosine pentaphosphate phosphohydrolase) (pppGpp-5'-phosphohydrolase)	-5.35256	1	0.0384615
	P25553	Lactaldehyde dehydrogenase (EC 1.2.1.22) (Aldehyde dehydrogenase A) (Glycolaldehyde dehydrogenase) (EC 1.2.1.21)	14.2472	8	0.167015
	P25665	5-methyltetrahydropteroyltriglutamate--homocysteine methyltransferase (EC 2.1.1.14) (Cobalamin-independent methionine synthase) (Methionine synthase, vitamin-B12 independent isozyme)	6.53917	116	0.63745
	P26646	Probable acrylyl-CoA reductase AcuI (EC 1.3.1.84) (Acryloyl-coenzyme A reductase AcuI)	5.28754	4	0.138889
	P27248	Aminomethyltransferase (EC 2.1.2.10) (Glycine cleavage system T protein)	10.5008	8	0.206044
	P27302	Transketolase 1 (TK 1) (EC 2.2.1.1)	8.28686	34	0.333333
	P28635	D-methionine-binding lipoprotein MetQ	1.93955	13	0.302583
	P29012	Alanine racemase, catabolic (EC 5.1.1.1)	3.40704	1	0.0308989
	P30011	Nicotinate-nucleotide pyrophosphorylase [carboxylating] (EC 2.4.2.19) (Quinolinate phosphoribosyltransferase [decarboxylating]) (QAPRTase)	8.47029	3	0.141414
	P30125	3-isopropylmalate dehydrogenase (EC 1.1.1.85) (3-IPM-DH) (Beta-IPM dehydrogenase) (IMDH)	5.34942	23	0.424242
	P30126	3-isopropylmalate dehydratase small subunit (EC 4.2.1.33) (Alpha-IPM isomerase) (IPMI) (Isopropylmalate isomerase)	3.15546	8	0.402985
	P30748	Molybdopterin synthase sulfur carrier subunit (MPT synthase subunit 1) (Molybdenum cofactor biosynthesis protein D) (Molybdopterin-converting factor small subunit) (Molybdopterin-converting factor subunit 1) (Sulfur carrier protein MoaD)	7.60051	3	0.358025
	P31057	3-methyl-2-oxobutanoate hydroxymethyltransferase (EC 2.1.2.11) (Ketopantoate hydroxymethyltransferase) (KPHMT)	4.73694	1	0.0340909
	P31120	Phosphoglucosamine mutase (EC 5.4.2.10)	3.9437	11	0.222472
	P31133	Putrescine-binding periplasmic protein PotF	2.07464	14	0.321622
	P31142	3-mercaptopyruvate sulfurtransferase (MST) (EC 2.8.1.2) (Rhodanese-like protein)	3.90971	7	0.27758
	P31663	Pantothenate synthetase (PS) (EC 6.3.2.1) (Pantoate--beta-alanine ligase) (Pantoate-activating enzyme)	2.74901	15	0.441696
	P32131	Oxygen-independent coproporphyrinogen III oxidase (CPO) (EC 1.3.98.3) (Coproporphyrinogen III dehydrogenase) (CPDH)	-7.52008	1	0.0153173
	P32695	tRNA-dihydrouridine(20/20a) synthase (EC 1.3.1.-) (EC 1.3.1.91) (U20-specific dihydrouridine synthase) (U20-specific Dus) (tRNA-dihydrouridine synthase A)	5.90662	2	0.101449
	P33025	Pseudouridine-5'-phosphate glycosidase (PsiMP glycosidase) (EC 4.2.1.70)	2.3975	1	0.0288462
	P33195	Glycine dehydrogenase (decarboxylating) (EC 1.4.4.2) (Glycine cleavage system P-protein) (Glycine decarboxylase) (Glycine dehydrogenase (aminomethyl-transferring))	7.86913	16	0.197492
	P33221	Formate-dependent phosphoribosylglycinamide formyltransferase (EC 6.3.1.21) (5'-phosphoribosylglycinamide transformylase 2) (Formate-dependent GAR transformylase) (GAR transformylase 2) (GART 2) (GAR transformylase T) (Non-folate glycinamide ribonucleotide transformylase) (Phosphoribosylglycinamide formyltransferase 2)	6.78446	12	0.32398
	P33362	Glycine betaine-binding protein YehZ	11.8494	7	0.2
	P33570	Transketolase 2 (TK 2) (EC 2.2.1.1)	8.21754	19	0.281859
	P33599	NADH-quinone oxidoreductase subunit C/D (EC 7.1.1.-) (NADH dehydrogenase I subunit C/D) (NDH-1 subunit C/D) (NUO3/NUO4)	3.16266	2	0.0201342
	P33920	Nucleoid-associated protein YejK	1.71579	4	0.164179
	P36683	Aconitate hydratase B (ACN) (Aconitase) (EC 4.2.1.3) ((2R,3S)-2-methylisocitrate dehydratase) ((2S,3R)-3-hydroxybutane-1,2,3-tricarboxylate dehydratase) (2-methyl-cis-aconitate hydratase) (EC 4.2.1.99) (Iron-responsive protein-like) (IRP-like) (RNA-binding protein)	3.4736	42	0.402312
	P36938	Phosphoglucomutase (PGM) (EC 5.4.2.2) (Glucose phosphomutase)	3.82438	15	0.278388
	P37051	Formyltetrahydrofolate deformylase (EC 3.5.1.10) (Formyl-FH(4) hydrolase)	25.6604	2	0.0607143
	P37188	PTS system galactitol-specific EIIB component (EIIB-Gat) (Galactitol-specific phosphotransferase enzyme IIB component) (EC 2.7.1.200)	13.4243	6	0.382979
	P37349	PEP-dependent dihydroxyacetone kinase, phosphoryl donor subunit DhaM (EC 2.7.1.121) (Dihydroxyacetone kinase subunit M)	10.3779	4	0.146186
	P37595	Isoaspartyl peptidase (EC 3.4.19.5) (Beta-aspartyl-peptidase) (EcAIII) (Isoaspartyl dipeptidase) [Cleaved into: Isoaspartyl peptidase subunit alpha; Isoaspartyl peptidase subunit beta]	8.53217	3	0.11838
	P37666	Glyoxylate/hydroxypyruvate reductase B (EC 1.1.1.79) (EC 1.1.1.81) (2-ketoaldonate reductase) (2-ketogluconate reductase) (2KR) (EC 1.1.1.215)	3.72331	19	0.320988
	P37759	dTDP-glucose 4,6-dehydratase 1 (EC 4.2.1.46)	5.1146	9	0.188366
	P37760	dTDP-4-dehydrorhamnose reductase (EC 1.1.1.133) (dTDP-4-keto-L-rhamnose reductase) (dTDP-6-deoxy-L-lyxo-4-hexulose reductase) (dTDP-6-deoxy-L-mannose dehydrogenase) (dTDP-L-rhamnose synthase)	6.20314	7	0.267559
	P38489	Oxygen-insensitive NAD(P)H nitroreductase (EC 1.-.-.-) (Dihydropteridine reductase) (EC 1.5.1.34) (FMN-dependent nitroreductase)	7.95684	4	0.142857
	P39173	Putative glucose-6-phosphate 1-epimerase (EC 5.1.3.15) (Putative D-hexose-6-phosphate mutarotase) (Unknown protein from 2D-page spots T26/PR37)	6.48469	12	0.251701
	P39274	Uncharacterized protein YjdJ	1.5369	2	0.1
	P39315	Quinone oxidoreductase 2 (EC 1.6.5.2)	4.31446	2	0.041958
	P39356	Uncharacterized transcriptional regulator YjhU	7.44788	1	0.0396341
	P39377	Isoaspartyl dipeptidase (EC 3.4.19.-)	6.67285	1	0.0179487
	P39406	Ribosomal RNA small subunit methyltransferase C (EC 2.1.1.172) (16S rRNA m2G1207 methyltransferase) (rRNA (guanine-N(2)-)-methyltransferase RsmC)	0.607978	4	0.174927
	P40191	Pyridoxine/pyridoxal/pyridoxamine kinase (PN/PL/PM kinase) (EC 2.7.1.35) (B6-vitamer kinase) (Pyridoxal kinase 1) (PL kinase 1)	4.0784	4	0.187279
	P40874	N-methyl-L-tryptophan oxidase (MTOX) (EC 1.5.3.-)	14.4146	16	0.389785
	P42599	Uncharacterized oxidoreductase YgjR (EC 1.-.-.-)	5.34392	3	0.137195
	P42641	GTPase ObgE/CgtA (EC 3.6.5.-) (GTP-binding protein Obg)	3.73598	3	0.117949
	P45395	Arabinose 5-phosphate isomerase KdsD (API) (L-API) (EC 5.3.1.13)	12.379	3	0.103659
	P45523	FKBP-type peptidyl-prolyl cis-trans isomerase FkpA (PPIase) (EC 5.2.1.8) (Rotamase)	5.20506	10	0.214815
	P45579	Hydroxycarboxylate dehydrogenase A (EC 1.1.1.-) (2-oxobutanoate reductase) (2-oxoglutarate reductase)	-24.5101	1	0.0276243
	P45748	Threonylcarbamoyl-AMP synthase (TC-AMP synthase) (EC 2.7.7.87) (L-threonylcarbamoyladenylate synthase) (Ribosome maturation factor TsaC) (t(6)A37 threonylcarbamoyladenosine biosynthesis protein TsaC) (tRNA threonylcarbamoyladenosine biosynthesis protein TsaC)	1.77596	4	0.121053
	P45799	ADP compounds hydrolase NudE (EC 3.6.1.-)	6.48721	6	0.430108
	P45955	Cell division coordinator CpoB	0.642744	5	0.155894
	P46853	Uncharacterized oxidoreductase YhhX (EC 1.-.-.-)	3.06528	8	0.176812
	P52061	dITP/XTP pyrophosphatase (EC 3.6.1.66) (Deoxyribonucleoside triphosphate pyrophosphohydrolase) (Inosine triphosphate pyrophosphatase) (ITPase) (Non-canonical purine NTP pyrophosphatase) (Non-standard purine NTP pyrophosphatase) (Nucleoside-triphosphate diphosphatase) (Nucleoside-triphosphate pyrophosphatase) (NTPase)	3.19557	2	0.142132
	P52647	Probable pyruvate-flavodoxin oxidoreductase (EC 1.2.7.-)	2.39598	2	0.0136286
	P52697	6-phosphogluconolactonase (6-P-gluconolactonase) (Pgl) (EC 3.1.1.31)	9.99254	14	0.422961
	P56262	Putative carboxymethylenebutenolidase (EC 3.1.1.45) (Dienelactone hydrolase) (DLH)	3.00615	7	0.317343
	P60438	50S ribosomal protein L3 (Large ribosomal subunit protein uL3)	-1.72065	23	0.516746
	P60560	GMP reductase (EC 1.7.1.7) (Guanosine 5'-monophosphate oxidoreductase) (Guanosine monophosphate reductase)	5.93239	8	0.253602
	P60624	50S ribosomal protein L24 (Large ribosomal subunit protein uL24)	-6.49362	10	0.365385
	P60664	Imidazole glycerol phosphate synthase subunit HisF (EC 4.3.2.10) (IGP synthase cyclase subunit) (IGP synthase subunit HisF) (ImGP synthase subunit HisF) (IGPS subunit HisF)	9.87411	11	0.306202
	P60757	ATP phosphoribosyltransferase (ATP-PRT) (ATP-PRTase) (EC 2.4.2.17)	10.0386	7	0.147157
	P61175	50S ribosomal protein L22 (Large ribosomal subunit protein uL22)	-3.11298	11	0.390909
	P61316	Outer-membrane lipoprotein carrier protein (P20)	10.0022	2	0.137931
	P61889	Malate dehydrogenase (EC 1.1.1.37)	5.28696	62	0.875
	P61949	Flavodoxin 1 (Flavodoxin A)	7.3209	3	0.193182
	P62399	50S ribosomal protein L5 (Large ribosomal subunit protein uL5)	0.194679	18	0.430168
	P63020	Fe/S biogenesis protein NfuA	4.16143	7	0.230366
	P63224	Phosphoheptose isomerase (EC 5.3.1.28) (Sedoheptulose 7-phosphate isomerase)	6.48414	6	0.265625
	P63284	Chaperone protein ClpB (Heat shock protein F84.1)	1.8384	4	0.042007
	P63417	Uncharacterized N-acetyltransferase YhbS (EC 2.3.1.-)	5.02049	1	0.0898204
	P63883	N-acetylmuramoyl-L-alanine amidase AmiC (EC 3.5.1.28)	-9.0019	1	0.0167866
	P64463	Putative selenoprotein YdfZ	11.4355	2	0.149254
	P64506	Uncharacterized protein YebY	2.79424	6	0.415929
	P65367	Flavodoxin YqcA	7.64121	5	0.38255
	P65556	Uncharacterized Nudix hydrolase YfcD (EC 3.6.-.-)	6.64589	2	0.1
	P67603	N(4)-acetylcytidine amidohydrolase (ac4C amidohydrolase) (EC 3.5.1.135)	0.349447	2	0.145631
	P67910	ADP-L-glycero-D-manno-heptose-6-epimerase (EC 5.1.3.20) (ADP-L-glycero-beta-D-manno-heptose-6-epimerase) (ADP-glyceromanno-heptose 6-epimerase) (ADP-hep 6-epimerase) (AGME)	1.04049	22	0.483871
	P68688	Glutaredoxin 1 (Grx1)	10.189	1	0.141176
	P68919	50S ribosomal protein L25 (Large ribosomal subunit protein bL25)	0.983717	10	0.446809
	P69222	Translation initiation factor IF-1	8.58849	5	0.416667
	P69441	Adenylate kinase (AK) (EC 2.7.4.3) (ATP-AMP transphosphorylase) (ATP:AMP phosphotransferase) (Adenylate monophosphate kinase)	4.21245	18	0.476636
	P69503	Adenine phosphoribosyltransferase (APRT) (EC 2.4.2.7)	8.07057	8	0.404372
	P69783	PTS system glucose-specific EIIA component (EIIA-Glc) (EIII-Glc) (Glucose-specific phosphotransferase enzyme IIA component)	8.48941	25	0.680473
	P69828	PTS system galactitol-specific EIIA component (EIIB-Gat) (Galactitol-specific phosphotransferase enzyme IIA component)	4.4241	10	0.38
	P69829	Nitrogen regulatory protein (Enzyme IIA-NTR) (PTS system EIIA component) (Phosphotransferase enzyme IIA component)	4.0161	3	0.159509
	P69910	Glutamate decarboxylase beta (GAD-beta) (EC 4.1.1.15)	4.3988	1	0.0193133
	P69924	Ribonucleoside-diphosphate reductase 1 subunit beta (EC 1.17.4.1) (Protein B2) (Protein R2) (Ribonucleotide reductase 1)	5.67598	4	0.0771277
	P75728	3-demethoxyubiquinol 3-hydroxylase (EC 1.14.99.60) (2-octaprenyl-3-methyl-6-methoxy-1,4-benzoquinol hydroxylase)	-13.6659	1	0.0409207
	P75745	5-oxoprolinase subunit C (5-OPase subunit C) (EC 3.5.2.9) (5-oxoprolinase (ATP-hydrolyzing) subunit C)	2.53675	1	0.0354839
	P75797	Glutathione-binding protein GsiB	4.26541	10	0.191406
	P75809	5-amino-6-(5-phospho-D-ribitylamino)uracil phosphatase YbjI (EC 3.1.3.104)	3.37504	2	0.110701
	P75823	Low specificity L-threonine aldolase (Low specificity L-TA) (EC 4.1.2.48)	5.88135	10	0.321321
	P75838	Ribosomal protein S12 methylthiotransferase accessory factor YcaO	9.61779	5	0.100683
	P75864	Ribosomal RNA large subunit methyltransferase K/L [Includes: 23S rRNA m2G2445 methyltransferase (EC 2.1.1.173) (rRNA (guanine-N(2)-)-methyltransferase RlmL); 23S rRNA m7G2069 methyltransferase (EC 2.1.1.264) (rRNA (guanine-N(7)-)-methyltransferase RlmK)]	6.50186	1	0.00997151
	P76014	PEP-dependent dihydroxyacetone kinase, ADP-binding subunit DhaL (EC 2.7.1.121)	7.93668	3	0.157143
	P76055	tRNA-cytidine(32) 2-sulfurtransferase (EC 2.8.1.-) (Two-thiocytidine biosynthesis protein A) (tRNA 2-thiocytidine biosynthesis protein TtcA)	9.7064	2	0.0482315
	P76113	NADPH-dependent curcumin reductase (EC 1.3.1.n3) (NADPH-dependent curcumin/dihydrocurcumin reductase)	2.95001	9	0.350725
	P76145	Trans-aconitate 2-methyltransferase (EC 2.1.1.144)	3.76134	1	0.0555556
	P76177	Protein YdgH	4.68576	13	0.388535
	P76243	Uncharacterized protein YeaO	7.56213	2	0.165217
	P76270	Free methionine-R-sulfoxide reductase (fRMsr) (EC 1.8.4.14)	21.6137	8	0.393939
	P76291	tRNA U34 carboxymethyltransferase (EC 2.5.1.-)	-6.85736	1	0.0371517
	P76402	UPF0339 protein YegP	1.33962	3	0.272727
	P76422	Hydroxymethylpyrimidine/phosphomethylpyrimidine kinase (EC 2.7.1.49) (EC 2.7.4.7) (Hydroxymethylpyrimidine kinase) (HMP kinase) (Hydroxymethylpyrimidine phosphate kinase) (HMP-P kinase) (HMP-phosphate kinase) (HMPP kinase)	5.52918	1	0.0300752
	P76446	Probable cyclic di-GMP phosphodiesterase PdeN (EC 3.1.4.52)	8.21457	1	0.0135135
	P76558	NADP-dependent malic enzyme (NADP-ME) (EC 1.1.1.40)	10.3076	22	0.291173
	P76658	Bifunctional protein HldE [Includes: D-beta-D-heptose 7-phosphate kinase (EC 2.7.1.167) (D-beta-D-heptose 7-phosphotransferase) (D-glycero-beta-D-manno-heptose-7-phosphate kinase); D-beta-D-heptose 1-phosphate adenylyltransferase (EC 2.7.7.70) (D-glycero-beta-D-manno-heptose 1-phosphate adenylyltransferase)]	1.32848	9	0.18239
	P77214	Cation efflux system protein CusF	10.9185	3	0.309091
	P77239	Cation efflux system protein CusB	5.29435	7	0.184275
	P77258	N-ethylmaleimide reductase (NEM reductase) (EC 1.3.1.-) (N-ethylmaleimide reducing enzyme)	4.07353	4	0.0986301
	P77285	Ion-translocating oxidoreductase complex subunit G (EC 7.-.-.-) (Rsx electron transport complex subunit G)	2.14179	2	0.0873786
	P77309	Uncharacterized HTH-type transcriptional regulator YneJ	-9.46017	1	0.0375427
	P77395	Chaperedoxin (Heat shock protein CnoX) (Trxsc)	11.4515	5	0.15493
	P77454	Glutaminase 1 (EC 3.5.1.2)	7.45297	1	0.0516129
	P77544	Glutathione S-transferase YfcF (EC 2.5.1.18)	4.1084	2	0.0747664
	P77625	Hexitol phosphatase A (Mannitol-1-phosphatase) (EC 3.1.3.22) (Sorbitol-6-phosphatase) (EC 3.1.3.50) (Sugar-phosphatase) (EC 3.1.3.23)	6.54131	3	0.199074
	P77808	NMN amidohydrolase-like protein YfaY	8.44993	3	0.0825
	Q2M7R5	Uncharacterized protein YibT	7.48059	2	0.405797
	Q46829	6-phospho-beta-glucosidase BglA (EC 3.2.1.86) (Phospho-beta-glucosidase A)	5.46895	11	0.206681
	Q46857	2,5-diketo-D-gluconic acid reductase A (2,5-DKG reductase A) (2,5-DKGR A) (25DKGR-A) (EC 1.1.1.274) (AKR5C)	7.69301	5	0.185455
	Q47690	Homocysteine S-methyltransferase (EC 2.1.1.10) (S-methylmethionine:homocysteine methyltransferase)	12.6628	2	0.0677419

## Sheet: Trehalose
Trehalose stabilisation
	UniprotID	Protein_name	Stabilisation_score	N_peptides	Coverage
	P00350	6-phosphogluconate dehydrogenase, decarboxylating (EC 1.1.1.44)	6.29094	74	0.794872
	P00370	NADP-specific glutamate dehydrogenase (NADP-GDH) (EC 1.4.1.4)	2.00166	51	0.525727
	P00490	Maltodextrin phosphorylase (EC 2.4.1.1)	2.62514	4	0.0627353
	P00509	Aspartate aminotransferase (AspAT) (EC 2.6.1.1) (Transaminase A)	6.91917	45	0.497475
	P00547	Homoserine kinase (HK) (HSK) (EC 2.7.1.39)	8.6645	13	0.319355
	P00561	Bifunctional aspartokinase/homoserine dehydrogenase 1 (Aspartokinase I/homoserine dehydrogenase I) (AKI-HDI) [Includes: Aspartokinase (EC 2.7.2.4); Homoserine dehydrogenase (EC 1.1.1.3)]	8.79125	81	0.579268
	P00562	Bifunctional aspartokinase/homoserine dehydrogenase 2 (Aspartokinase II/homoserine dehydrogenase II) (AKII-HDII) [Includes: Aspartokinase (EC 2.7.2.4); Homoserine dehydrogenase (EC 1.1.1.3)]	1.51768	29	0.404938
	P00579	RNA polymerase sigma factor RpoD (Sigma-70)	8.76399	20	0.247961
	P00582	DNA polymerase I (POL I) (EC 2.7.7.7)	10.6491	18	0.235991
	P00811	Beta-lactamase (EC 3.5.2.6) (Cephalosporinase)	2.9922	8	0.254642
	P00861	Diaminopimelate decarboxylase (DAP decarboxylase) (DAPDC) (EC 4.1.1.20)	9.53542	17	0.395238
	P00864	Phosphoenolpyruvate carboxylase (PEPC) (PEPCase) (EC 4.1.1.31)	4.95547	69	0.419026
	P00887	Phospho-2-dehydro-3-deoxyheptonate aldolase, Trp-sensitive (EC 2.5.1.54) (3-deoxy-D-arabino-heptulosonate 7-phosphate synthase) (DAHP synthase) (Phospho-2-keto-3-deoxyheptonate aldolase)	5.54968	14	0.350575
	P00888	Phospho-2-dehydro-3-deoxyheptonate aldolase, Tyr-sensitive (EC 2.5.1.54) (3-deoxy-D-arabino-heptulosonate 7-phosphate synthase) (DAHP synthase) (Phospho-2-keto-3-deoxyheptonate aldolase)	1.63876	8	0.216292
	P00893	Acetolactate synthase isozyme 3 large subunit (EC 2.2.1.6) (AHAS-III) (ALS-III) (Acetohydroxy-acid synthase III large subunit)	2.3568	19	0.287456
	P00894	Acetolactate synthase isozyme 3 small subunit (EC 2.2.1.6) (ALS-III) (Acetohydroxy-acid synthase III small subunit) (AHAS-III)	8.40303	9	0.613497
	P00895	Anthranilate synthase component 1 (AS) (ASI) (EC 4.1.3.27)	1.67121	14	0.263462
	P00909	Tryptophan biosynthesis protein TrpCF [Includes: Indole-3-glycerol phosphate synthase (IGPS) (EC 4.1.1.48); N-(5'-phospho-ribosyl)anthranilate isomerase (PRAI) (EC 5.3.1.24)]	10.355	19	0.344371
	P00926	D-serine dehydratase (EC 4.3.1.18) (D-serine deaminase) (DSD)	4.9495	5	0.142534
	P00934	Threonine synthase (TS) (EC 4.2.3.1)	1.1039	59	0.698598
	P00935	Cystathionine gamma-synthase (CGS) (EC 2.5.1.48) (O-succinylhomoserine (thiol)-lyase)	8.03142	20	0.401554
	P00936	Adenylate cyclase (EC 4.6.1.1) (ATP pyrophosphate-lyase) (Adenylyl cyclase)	3.71344	2	0.0353774
	P00946	Mannose-6-phosphate isomerase (EC 5.3.1.8) (Phosphohexomutase) (Phosphomannose isomerase) (PMI)	7.11926	22	0.44757
	P00954	Tryptophan--tRNA ligase (EC 6.1.1.2) (Tryptophanyl-tRNA synthetase) (TrpRS)	5.39029	24	0.416168
	P00956	Isoleucine--tRNA ligase (EC 6.1.1.5) (Isoleucyl-tRNA synthetase) (IleRS)	5.59119	75	0.623667
	P00957	Alanine--tRNA ligase (EC 6.1.1.7) (Alanyl-tRNA synthetase) (AlaRS)	7.3986	35	0.410959
	P00959	Methionine--tRNA ligase (EC 6.1.1.10) (Methionyl-tRNA synthetase) (MetRS)	5.43801	44	0.548006
	P00960	Glycine--tRNA ligase alpha subunit (EC 6.1.1.14) (Glycyl-tRNA synthetase alpha subunit) (GlyRS)	5.85972	12	0.353135
	P00961	Glycine--tRNA ligase beta subunit (EC 6.1.1.14) (Glycyl-tRNA synthetase beta subunit) (GlyRS)	7.72691	46	0.467344
	P00962	Glutamine--tRNA ligase (EC 6.1.1.18) (Glutaminyl-tRNA synthetase) (GlnRS)	3.32937	27	0.361011
	P00963	Aspartate--ammonia ligase (EC 6.3.1.1) (Asparagine synthetase A)	4.65161	10	0.351515
	P00968	Carbamoyl-phosphate synthase large chain (EC 6.3.5.5) (Carbamoyl-phosphate synthetase ammonia chain)	6.00709	93	0.546132
	P02358	30S ribosomal protein S6 (Small ribosomal subunit protein bS6) [Cleaved into: 30S ribosomal protein S6, fully modified isoform; 30S ribosomal protein S6, non-modified isoform]	2.80798	16	0.585185
	P02359	30S ribosomal protein S7 (Small ribosomal subunit protein uS7)	2.6287	35	0.586592
	P02413	50S ribosomal protein L15 (Large ribosomal subunit protein uL15)	5.27919	11	0.340278
	P02925	Ribose import binding protein RbsB	16.1776	11	0.293919
	P02930	Outer membrane protein TolC (Multidrug efflux pump subunit TolC) (Outer membrane factor TolC)	5.87618	11	0.332657
	P03018	DNA helicase II (EC 3.6.4.12)	4.99711	2	0.0361111
	P03813	Broad specificity amino-acid racemase YgeA (EC 5.1.1.10)	0.232932	4	0.152174
	P03817	Protein MioC	12.0876	3	0.142857
	P04079	GMP synthase [glutamine-hydrolyzing] (EC 6.3.5.2) (GMP synthetase) (GMPS) (Glutamine amidotransferase)	8.75242	52	0.651429
	P04335	Esterase FrsA (EC 3.1.1.1) (Fermentation/respiration switch protein)	5.35595	15	0.355072
	P04391	Ornithine carbamoyltransferase subunit I (OTCase-1) (EC 2.1.3.3)	3.04346	16	0.227545
	P04425	Glutathione synthetase (EC 6.3.2.3) (GSH synthetase) (GSH-S) (GSHase) (Glutathione synthase)	6.17549	16	0.408228
	P04805	Glutamate--tRNA ligase (EC 6.1.1.17) (Glutamyl-tRNA synthetase) (GluRS)	3.67888	28	0.407643
	P04816	Leucine-specific-binding protein (L-BP) (LS-BP)	8.49356	19	0.430894
	P04846	Lipoprotein 28	3.16986	7	0.319853
	P04951	3-deoxy-manno-octulosonate cytidylyltransferase (EC 2.7.7.38) (CMP-2-keto-3-deoxyoctulosonic acid synthase) (CKS) (CMP-KDO synthase)	2.00521	9	0.298387
	P05042	Fumarate hydratase class II (Fumarase C) (EC 4.2.1.2) (Aerobic fumarase) (Iron-independent fumarase)	9.65415	9	0.171306
	P05055	Polyribonucleotide nucleotidyltransferase (EC 2.7.7.8) (Polynucleotide phosphorylase) (PNPase)	5.19413	40	0.412096
	P05194	3-dehydroquinate dehydratase (3-dehydroquinase) (EC 4.2.1.10) (Type I DHQase) (Type I dehydroquinase) (DHQ1)	6.83433	14	0.583333
	P05458	Protease 3 (EC 3.4.24.55) (Pitrilysin) (Protease III) (Protease pi)	7.13262	19	0.214137
	P05459	Erythronate-4-phosphate dehydrogenase (EC 1.1.1.290)	6.13703	15	0.425926
	P05791	Dihydroxy-acid dehydratase (DAD) (EC 4.2.1.9)	0.587737	18	0.232143
	P05793	Ketol-acid reductoisomerase (NADP(+)) (KARI) (EC 1.1.1.86) (Acetohydroxy-acid isomeroreductase) (AHIR) (Alpha-keto-beta-hydroxylacyl reductoisomerase) (Ketol-acid reductoisomerase type 2) (Ketol-acid reductoisomerase type II)	8.25175	105	0.747454
	P05852	tRNA N6-adenosine threonylcarbamoyltransferase (EC 2.3.1.234) (N6-L-threonylcarbamoyladenine synthase) (t(6)A synthase) (t(6)A37 threonylcarbamoyladenosine biosynthesis protein TsaD) (tRNA threonylcarbamoyladenosine biosynthesis protein TsaD)	9.80034	7	0.207715
	P06610	Thioredoxin/glutathione peroxidase BtuE (EC 1.11.1.24) (EC 1.11.1.9)	4.29387	7	0.42623
	P06612	DNA topoisomerase 1 (EC 5.6.2.1) (DNA topoisomerase I) (Omega-protein) (Relaxing enzyme) (Swivelase) (Untwisting enzyme)	2.86312	11	0.176879
	P06616	GTPase Era (ERA) (GTP-binding protein Era)	6.25638	3	0.0930233
	P06709	Bifunctional ligase/repressor BirA (Biotin operon repressor) (Biotin--[acetyl-CoA-carboxylase] ligase) (EC 6.3.4.15) (Biotin--protein ligase) (Biotin-[acetyl-CoA carboxylase] synthetase)	2.21083	1	0.0436137
	P06721	Cystathionine beta-lyase MetC (CBL) (CL) (EC 4.4.1.13) (Beta-cystathionase MetC) (Cysteine desulfhydrase MetC) (CD) (EC 4.4.1.28) (Cysteine lyase MetC) (Cysteine-S-conjugate beta-lyase MetC)	8.36051	21	0.374684
	P06959	Dihydrolipoyllysine-residue acetyltransferase component of pyruvate dehydrogenase complex (EC 2.3.1.12) (Dihydrolipoamide acetyltransferase component of pyruvate dehydrogenase complex) (E2)	2.48545	44	0.47619
	P06960	Ornithine carbamoyltransferase subunit F (OTCase-2) (EC 2.1.3.3)	3.69301	6	0.212575
	P06968	Deoxyuridine 5'-triphosphate nucleotidohydrolase (dUTPase) (EC 3.6.1.23) (dUTP pyrophosphatase)	6.61874	5	0.390728
	P06988	Histidinol dehydrogenase (HDH) (EC 1.1.1.23)	2.6755	28	0.430876
	P06989	Histidine biosynthesis bifunctional protein HisIE [Includes: Phosphoribosyl-AMP cyclohydrolase (PRA-CH) (EC 3.5.4.19); Phosphoribosyl-ATP pyrophosphatase (PRA-PH) (EC 3.6.1.31)]	15.5137	12	0.300493
	P06999	ATP-dependent 6-phosphofructokinase isozyme 2 (ATP-PFK 2) (Phosphofructokinase 2) (EC 2.7.1.11) (6-phosphofructokinase isozyme II) (Phosphohexokinase 2)	4.54853	20	0.543689
	P07001	NAD(P) transhydrogenase subunit alpha (EC 7.1.1.1) (Nicotinamide nucleotide transhydrogenase subunit alpha) (Pyridine nucleotide transhydrogenase subunit alpha)	4.3353	19	0.358824
	P07003	Pyruvate dehydrogenase [ubiquinone] (EC 1.2.5.1) (Pyruvate oxidase) (POX) (Pyruvate:ubiquinone-8 oxidoreductase)	10.0883	17	0.307692
	P07004	Gamma-glutamyl phosphate reductase (GPR) (EC 1.2.1.41) (Glutamate-5-semialdehyde dehydrogenase) (Glutamyl-gamma-semialdehyde dehydrogenase) (GSA dehydrogenase)	3.28155	26	0.529976
	P07012	Peptide chain release factor RF2 (RF-2)	8.50659	26	0.526027
	P07023	T-protein [Includes: Chorismate mutase (CM) (EC 5.4.99.5); Prephenate dehydrogenase (PDH) (EC 1.3.1.12)]	5.49141	16	0.36193
	P07118	Valine--tRNA ligase (EC 6.1.1.9) (Valyl-tRNA synthetase) (ValRS)	5.34147	54	0.412198
	P07395	Phenylalanine--tRNA ligase beta subunit (EC 6.1.1.20) (Phenylalanyl-tRNA synthetase beta subunit) (PheRS)	8.80328	79	0.606289
	P07623	Homoserine O-succinyltransferase (HST) (EC 2.3.1.46) (Homoserine transsuccinylase) (HTS)	6.13988	14	0.446602
	P07649	tRNA pseudouridine synthase A (EC 5.4.99.12) (tRNA pseudouridine(38-40) synthase) (tRNA pseudouridylate synthase I) (PSU-I) (tRNA-uridine isomerase I)	5.73992	5	0.22963
	P07650	Thymidine phosphorylase (EC 2.4.2.4) (TdRPase)	7.57539	15	0.363636
	P07762	1,4-alpha-glucan branching enzyme GlgB (EC 2.4.1.18) (1,4-alpha-D-glucan:1,4-alpha-D-glucan 6-glucosyl-transferase) (Alpha-(1->4)-glucan branching enzyme) (Glycogen branching enzyme) (BE)	2.47766	11	0.162088
	P07813	Leucine--tRNA ligase (EC 6.1.1.4) (Leucyl-tRNA synthetase) (LeuRS)	6.92247	55	0.469767
	P07862	D-alanine--D-alanine ligase B (EC 6.3.2.4) (D-Ala-D-Ala ligase B) (D-alanylalanine synthetase B)	6.69521	10	0.333333
	P07913	L-threonine 3-dehydrogenase (TDH) (EC 1.1.1.103) (L-threonine dehydrogenase)	5.46679	5	0.13783
	P08142	Acetolactate synthase isozyme 1 large subunit (AHAS-I) (EC 2.2.1.6) (Acetohydroxy-acid synthase I large subunit) (ALS-I)	3.09317	37	0.498221
	P08178	Phosphoribosylformylglycinamidine cyclo-ligase (EC 6.3.3.1) (AIR synthase) (AIRS) (Phosphoribosyl-aminoimidazole synthetase)	16.6877	21	0.443478
	P08179	Phosphoribosylglycinamide formyltransferase (EC 2.1.2.2) (5'-phosphoribosylglycinamide transformylase) (GAR transformylase) (GART)	6.01877	5	0.221698
	P08192	Dihydrofolate synthase/folylpolyglutamate synthase (DHFS / FPGS) (EC 6.3.2.12) (EC 6.3.2.17) (Folylpoly-gamma-glutamate synthetase-dihydrofolate synthetase) (Folylpolyglutamate synthetase) (Tetrahydrofolylpolyglutamate synthase)	9.74188	9	0.281991
	P08200	Isocitrate dehydrogenase [NADP] (IDH) (EC 1.1.1.42) (IDP) (NADP(+)-specific ICDH) (Oxalosuccinate decarboxylase)	6.07095	65	0.622596
	P08244	Orotidine 5'-phosphate decarboxylase (EC 4.1.1.23) (OMP decarboxylase) (OMPDCase) (OMPdecase)	3.37064	16	0.62449
	P08312	Phenylalanine--tRNA ligase alpha subunit (EC 6.1.1.20) (Phenylalanyl-tRNA synthetase alpha subunit) (PheRS)	8.25479	35	0.648318
	P08373	UDP-N-acetylenolpyruvoylglucosamine reductase (EC 1.3.1.98) (UDP-N-acetylmuramate dehydrogenase)	11.0124	5	0.187135
	P08390	USG-1 protein	7.40468	8	0.160237
	P08660	Lysine-sensitive aspartokinase 3 (EC 2.7.2.4) (Aspartate kinase III) (AKIII) (Lysine-sensitive aspartokinase III)	9.44805	22	0.474388
	P08839	Phosphoenolpyruvate-protein phosphotransferase (EC 2.7.3.9) (Phosphotransferase system, enzyme I)	10.5567	64	0.593043
	P08957	Type I restriction enzyme EcoKI methylase subunit (M protein) (EC 2.1.1.72) (Type I methyltransferase M.EcoKI) (M.EcoKI)	8.76531	7	0.136106
	P08997	Malate synthase A (MSA) (EC 2.3.3.9)	7.23628	52	0.467167
	P09029	N5-carboxyaminoimidazole ribonucleotide synthase (N5-CAIR synthase) (EC 6.3.4.18) (5-(carboxyamino)imidazole ribonucleotide synthetase)	6.00269	12	0.267606
	P09030	Exodeoxyribonuclease III (EXO III) (Exonuclease III) (EC 3.1.11.2) (AP endonuclease VI)	3.87454	5	0.216418
	P09053	Valine--pyruvate aminotransferase (EC 2.6.1.66) (Alanine--valine transaminase) (Transaminase C)	12.3507	12	0.270983
	P09099	Xylulose kinase (XK) (Xylulokinase) (EC 2.7.1.17) (1-deoxy-D-xylulokinase) (EC 2.7.1.-)	8.18298	2	0.0702479
	P09147	UDP-glucose 4-epimerase (EC 5.1.3.2) (Galactowaldenase) (UDP-galactose 4-epimerase)	6.87723	10	0.284024
	P09148	Galactose-1-phosphate uridylyltransferase (Gal-1-P uridylyltransferase) (EC 2.7.7.12) (UDP-glucose--hexose-1-phosphate uridylyltransferase)	1.40977	2	0.0718391
	P09151	2-isopropylmalate synthase (EC 2.3.3.13) (Alpha-IPM synthase) (Alpha-isopropylmalate synthase)	7.44791	32	0.506692
	P09158	Polyamine aminopropyltransferase (Cadaverine aminopropyltransferase) (EC 2.5.1.-) (Putrescine aminopropyltransferase) (PAPT) (Spermidine aminopropyltransferase) (EC 2.5.1.79) (Spermidine synthase) (SPDS) (SPDSY) (EC 2.5.1.16) (Spermine synthase) (EC 2.5.1.22) (Thermospermine synthase)	5.29538	8	0.288194
	P09323	PTS system N-acetylglucosamine-specific EIICBA component (EIICBA-Nag) (EII-Nag) [Includes: N-acetylglucosamine permease IIC component (PTS system N-acetylglucosamine-specific EIIC component); N-acetylglucosamine-specific phosphotransferase enzyme IIB component (EC 2.7.1.193) (PTS system N-acetylglucosamine-specific EIIB component); N-acetylglucosamine-specific phosphotransferase enzyme IIA compon…	6.30467	1	0.0185185
	P09372	Protein GrpE (HSP-70 cofactor) (HSP24) (Heat shock protein B25.3)	6.30153	11	0.385787
	P09373	Formate acetyltransferase 1 (EC 2.3.1.54) (Pyruvate formate-lyase 1)	6.20504	65	0.498684
	P09424	Mannitol-1-phosphate 5-dehydrogenase (EC 1.1.1.17)	9.56179	13	0.295812
	P09546	Bifunctional protein PutA [Includes: Proline dehydrogenase (EC 1.5.5.2) (Proline oxidase); Delta-1-pyrroline-5-carboxylate dehydrogenase (P5C dehydrogenase) (EC 1.2.1.88) (L-glutamate gamma-semialdehyde dehydrogenase)]	1.83307	12	0.118939
	P09551	Lysine/arginine/ornithine-binding periplasmic protein (LAO-binding protein)	6.74243	15	0.415385
	P09831	Glutamate synthase [NADPH] large chain (EC 1.4.1.13) (Glutamate synthase subunit alpha) (GLTS alpha chain) (NADPH-GOGAT)	3.15064	123	0.603634
	P09832	Glutamate synthase [NADPH] small chain (EC 1.4.1.13) (Glutamate synthase subunit beta) (GLTS beta chain) (NADPH-GOGAT)	3.24646	38	0.654661
	P0A698	UvrABC system protein A (UvrA protein) (Excinuclease ABC subunit A)	3.81102	15	0.195745
	P0A6A3	Acetate kinase (EC 2.7.2.1) (Acetokinase)	6.23159	15	0.395
	P0A6A6	3-isopropylmalate dehydratase large subunit (EC 4.2.1.33) (Alpha-IPM isomerase) (IPMI) (Isopropylmalate isomerase)	4.60864	21	0.373391
	P0A6A8	Acyl carrier protein (ACP) (Cytosolic-activating factor) (CAF) (Fatty acid synthase acyl carrier protein)	7.17321	9	0.525641
	P0A6B4	Alanine racemase, biosynthetic (EC 5.1.1.1)	7.0694	9	0.295265
	P0A6B7	Cysteine desulfurase IscS (EC 2.8.1.7) (NifS protein homolog) (ThiI transpersulfidase) (TusA transpersulfidase)	1.57717	52	0.591584
	P0A6C1	Endonuclease 4 (EC 3.1.21.2) (Endodeoxyribonuclease IV) (Endonuclease IV)	0.725627	3	0.14386
	P0A6C8	Acetylglutamate kinase (EC 2.7.2.8) (N-acetyl-L-glutamate 5-phosphotransferase) (NAG kinase) (NAGK)	9.40738	20	0.531008
	P0A6D0	Arginine repressor	2.14858	2	0.0833333
	P0A6D3	3-phosphoshikimate 1-carboxyvinyltransferase (EC 2.5.1.19) (5-enolpyruvylshikimate-3-phosphate synthase) (EPSP synthase) (EPSPS)	6.58559	25	0.362998
	P0A6E4	Argininosuccinate synthase (EC 6.3.4.5) (Citrulline--aspartate ligase)	4.44412	47	0.592841
	P0A6E6	ATP synthase epsilon chain (ATP synthase F1 sector epsilon subunit) (F-ATPase epsilon subunit)	1.39651	1	0.057554
	P0A6F1	Carbamoyl-phosphate synthase small chain (EC 6.3.5.5) (Carbamoyl-phosphate synthetase glutamine chain)	5.97273	43	0.609948
	P0A6F3	Glycerol kinase (EC 2.7.1.30) (ATP:glycerol 3-phosphotransferase) (Glycerokinase) (GK)	4.18069	6	0.13745
	P0A6F5	Chaperonin GroEL (EC 5.6.1.7) (60 kDa chaperonin) (Chaperonin-60) (Cpn60) (GroEL protein)	7.16336	71	0.708029
	P0A6F9	Co-chaperonin GroES (10 kDa chaperonin) (Chaperonin-10) (Cpn10)	8.32254	4	0.371134
	P0A6G7	ATP-dependent Clp protease proteolytic subunit (EC 3.4.21.92) (Caseinolytic protease) (Endopeptidase Clp) (Heat shock protein F21.5) (Protease Ti)	8.34655	18	0.502415
	P0A6H1	ATP-dependent Clp protease ATP-binding subunit ClpX (ATP-dependent unfoldase ClpX)	5.28478	10	0.25
	P0A6H5	ATP-dependent protease ATPase subunit HslU (Heat shock protein HslU) (Unfoldase HslU)	6.31796	24	0.379233
	P0A6I0	Cytidylate kinase (CK) (EC 2.7.4.25) (Cytidine monophosphate kinase) (CMP kinase) (Protein MssA) (p25)	4.12015	5	0.22467
	P0A6I3	Pantothenate kinase (EC 2.7.1.33) (Pantothenic acid kinase) (Rts protein)	5.51541	8	0.25
	P0A6I9	Dephospho-CoA kinase (EC 2.7.1.24) (Dephosphocoenzyme A kinase)	4.10661	1	0.0631068
	P0A6J1	Adenylyl-sulfate kinase (EC 2.7.1.25) (APS kinase) (ATP adenosine-5'-phosphosulfate 3'-phosphotransferase) (Adenosine-5'-phosphosulfate kinase)	13.3839	3	0.169154
	P0A6J5	D-amino acid dehydrogenase (EC 1.4.99.-) (D-alanine dehydrogenase)	0.488333	10	0.284722
	P0A6J8	D-alanine--D-alanine ligase A (EC 6.3.2.4) (D-Ala-D-Ala ligase A) (D-alanylalanine synthetase A)	9.91699	10	0.293956
	P0A6K1	Diaminopimelate epimerase (DAP epimerase) (EC 5.1.1.7) (PLP-independent amino acid racemase)	4.12706	8	0.29562
	P0A6K6	Phosphopentomutase (EC 5.4.2.7) (Phosphodeoxyribomutase)	6.41068	21	0.429975
	P0A6L0	Deoxyribose-phosphate aldolase (DERA) (EC 4.1.2.4) (2-deoxy-D-ribose 5-phosphate aldolase) (Phosphodeoxyriboaldolase) (Deoxyriboaldolase)	4.07212	15	0.509653
	P0A6L2	4-hydroxy-tetrahydrodipicolinate synthase (HTPA synthase) (EC 4.3.3.7)	0.0603047	25	0.486301
	P0A6L9	Co-chaperone protein HscB (Hsc20)	7.9344	3	0.152047
	P0A6M4	D-aminoacyl-tRNA deacylase (DTD) (EC 3.1.1.96) (D-tyrosyl RNA deacylase) (D-tyrosyl-tRNA(Tyr) deacylase) (Gly-tRNA(Ala) deacylase) (Gly-tRNA(Gly) deacylase)	5.36865	2	0.117241
	P0A6M8	Elongation factor G (EF-G)	9.84854	111	0.659091
	P0A6N4	Elongation factor P (EF-P)	9.43987	12	0.473404
	P0A6N8	Elongation factor P-like protein	7.14284	14	0.552632
	P0A6P1	Elongation factor Ts (EF-Ts) (Bacteriophage Q beta RNA-directed RNA polymerase subunit IV)	5.11558	30	0.681979
	P0A6P9	Enolase (EC 4.2.1.11) (2-phospho-D-glycerate hydro-lyase) (2-phosphoglycerate dehydratase)	7.9194	52	0.675926
	P0A6Q3	3-hydroxydecanoyl-[acyl-carrier-protein] dehydratase (EC 4.2.1.59) (3-hydroxyacyl-[acyl-carrier-protein] dehydratase FabA) (Beta-hydroxydecanoyl thioester dehydrase) (Trans-2-decenoyl-[acyl-carrier-protein] isomerase) (EC 5.3.3.14)	1.23617	10	0.348837
	P0A6R0	3-oxoacyl-[acyl-carrier-protein] synthase 3 (EC 2.3.1.180) (3-oxoacyl-[acyl-carrier-protein] synthase III) (Beta-ketoacyl-ACP synthase III) (KAS III) (EcFabH)	13.4004	21	0.429022
	P0A6R3	DNA-binding protein Fis (Factor-for-inversion stimulation protein) (Hin recombinational enhancer-binding protein)	4.06851	1	0.0918367
	P0A6S7	Glycerol-3-phosphate dehydrogenase [NAD(P)+] (EC 1.1.1.94) (NAD(P)H-dependent glycerol-3-phosphate dehydrogenase)	10.704	5	0.179941
	P0A6T1	Glucose-6-phosphate isomerase (GPI) (EC 5.3.1.9) (Phosphoglucose isomerase) (PGI) (Phosphohexose isomerase) (PHI)	3.43	43	0.477231
	P0A6T3	Galactokinase (EC 2.7.1.6) (Galactose kinase)	10.9558	5	0.180628
	P0A6U3	tRNA uridine 5-carboxymethylaminomethyl modification enzyme MnmG (Glucose-inhibited division protein A)	7.63917	8	0.141494
	P0A6U8	Glycogen synthase (EC 2.4.1.21) (Starch [bacterial glycogen] synthase)	5.66087	17	0.266247
	P0A6V8	Glucokinase (EC 2.7.1.2) (Glucose kinase)	7.47721	7	0.214953
	P0A6W0	Glutaminase 2 (EC 3.5.1.2)	6.19106	3	0.12987
	P0A6W9	Glutamate--cysteine ligase (EC 6.3.2.2) (Gamma-ECS) (GCS) (Gamma-glutamylcysteine synthetase)	8.92757	18	0.289575
	P0A6X7	Integration host factor subunit alpha (IHF-alpha)	1.79113	10	0.474747
	P0A6Y1	Integration host factor subunit beta (IHF-beta)	1.89977	2	0.180851
	P0A6Y5	33 kDa chaperonin (Heat shock protein 33) (HSP33)	7.71669	10	0.304795
	P0A6Y8	Chaperone protein DnaK (HSP70) (Heat shock 70 kDa protein) (Heat shock protein 70)	8.56957	71	0.57837
	P0A6Z1	Chaperone protein HscA (Hsc66)	7.31357	16	0.258117
	P0A6Z3	Chaperone protein HtpG (Heat shock protein C62.5) (Heat shock protein HtpG) (High temperature protein G)	6.47958	27	0.391026
	P0A707	Translation initiation factor IF-3 [Cleaved into: Translation initiation factor IF-3, N-terminally processed; Translation initiation factor IF-3S]	9.48078	11	0.422222
	P0A715	2-dehydro-3-deoxyphosphooctonate aldolase (EC 2.5.1.55) (3-deoxy-D-manno-octulosonic acid 8-phosphate synthase) (KDO-8-phosphate synthase) (KDO 8-P synthase) (KDOPS) (Phospho-2-dehydro-3-deoxyoctonate aldolase)	5.45227	13	0.461268
	P0A717	Ribose-phosphate pyrophosphokinase (RPPK) (EC 2.7.6.1) (5-phospho-D-ribosyl alpha-1-diphosphate) (Phosphoribosyl diphosphate synthase) (Phosphoribosyl pyrophosphate synthase) (P-Rib-PP synthase) (PRPP synthase) (PRPPase)	3.37187	26	0.55873
	P0A720	Thymidylate kinase (EC 2.7.4.9) (Thymidine monophosphate kinase) (dTMP kinase) (TMPK)	4.46254	3	0.150235
	P0A722	Acyl-[acyl-carrier-protein]--UDP-N-acetylglucosamine O-acyltransferase (UDP-N-acetylglucosamine acyltransferase) (EC 2.3.1.129)	4.97253	11	0.282443
	P0A729	7-methyl-GTP pyrophosphatase (m(7)GTP pyrophosphatase) (EC 3.6.1.-)	4.57847	11	0.345361
	P0A731	Methylglyoxal synthase (MGS) (EC 4.2.3.3)	11.0706	6	0.486842
	P0A744	Peptide methionine sulfoxide reductase MsrA (Protein-methionine-S-oxide reductase) (EC 1.8.4.11) (Peptide-methionine (S)-S-oxide reductase) (Peptide Met(O) reductase)	5.55701	12	0.438679
	P0A749	UDP-N-acetylglucosamine 1-carboxyvinyltransferase (EC 2.5.1.7) (Enoylpyruvate transferase) (UDP-N-acetylglucosamine enolpyruvyl transferase) (EPT)	9.61824	12	0.23389
	P0A759	Glucosamine-6-phosphate deaminase (EC 3.5.99.6) (GlcN6P deaminase) (GNPDA) (Glucosamine-6-phosphate isomerase)	9.84203	7	0.296992
	P0A763	Nucleoside diphosphate kinase (NDK) (NDP kinase) (EC 2.7.4.6) (Nucleoside-2-P kinase)	7.06805	8	0.566434
	P0A780	Transcription antitermination protein NusB (Antitermination factor NusB) (N utilization substance protein B)	9.75444	6	0.453237
	P0A784	Oligoribonuclease (EC 3.1.15.-)	3.5367	4	0.248619
	P0A786	Aspartate carbamoyltransferase catalytic subunit (EC 2.1.3.2) (Aspartate transcarbamylase) (ATCase)	5.50166	34	0.639871
	P0A796	ATP-dependent 6-phosphofructokinase isozyme 1 (ATP-PFK 1) (Phosphofructokinase 1) (EC 2.7.1.11) (6-phosphofructokinase isozyme I) (Phosphohexokinase 1)	1.59643	22	0.490625
	P0A799	Phosphoglycerate kinase (EC 2.7.2.3)	8.6936	74	0.728682
	P0A7A5	Protein-L-isoaspartate O-methyltransferase (EC 2.1.1.77) (L-isoaspartyl protein carboxyl methyltransferase) (Protein L-isoaspartyl methyltransferase) (Protein-beta-aspartate methyltransferase) (PIMT)	0.312025	3	0.139423
	P0A7B3	NAD kinase (EC 2.7.1.23) (ATP-dependent NAD kinase)	7.28425	1	0.0479452
	P0A7B5	Glutamate 5-kinase (EC 2.7.2.11) (Gamma-glutamyl kinase) (GK)	6.4049	9	0.26703
	P0A7D1	Peptidyl-tRNA hydrolase (PTH) (EC 3.1.1.29)	4.74033	8	0.417526
	P0A7D4	Adenylosuccinate synthetase (AMPSase) (AdSS) (EC 6.3.4.4) (IMP--aspartate ligase)	9.80945	33	0.587963
	P0A7D7	Phosphoribosylaminoimidazole-succinocarboxamide synthase (EC 6.3.2.6) (SAICAR synthetase)	5.41584	16	0.413502
	P0A7E5	CTP synthase (EC 6.3.4.2) (Cytidine 5'-triphosphate synthase) (Cytidine triphosphate synthetase) (CTP synthetase) (CTPS) (UTP--ammonia ligase)	6.33327	36	0.517431
	P0A7E9	Uridylate kinase (UK) (EC 2.7.4.22) (Uridine monophosphate kinase) (UMP kinase) (UMPK)	4.61946	15	0.435685
	P0A7F3	Aspartate carbamoyltransferase regulatory chain	8.24929	32	0.751634
	P0A7F9	S-adenosylmethionine:tRNA ribosyltransferase-isomerase (EC 2.4.99.17) (Queuosine biosynthesis protein QueA)	7.70264	4	0.148876
	P0A7G6	Protein RecA (Recombinase A)	1.77574	10	0.269122
	P0A7H6	Recombination protein RecR	4.05936	3	0.174129
	P0A7I0	Peptide chain release factor RF1 (RF-1)	7.53332	4	0.141667
	P0A7I4	Peptide chain release factor RF3 (RF-3)	3.12762	19	0.378072
	P0A7J0	3,4-dihydroxy-2-butanone 4-phosphate synthase (DHBP synthase) (DHBPS) (EC 4.1.99.12)	8.55528	6	0.294931
	P0A7J3	50S ribosomal protein L10 (50S ribosomal protein L8) (Large ribosomal subunit protein uL10)	8.14401	25	0.557576
	P0A7J7	50S ribosomal protein L11 (Large ribosomal subunit protein uL11)	6.81321	12	0.535211
	P0A7K2	50S ribosomal protein L7/L12 (L8) (Large ribosomal subunit protein bL12)	1.61377	21	0.768595
	P0A7K6	50S ribosomal protein L19 (Large ribosomal subunit protein bL19)	0.170792	13	0.4
	P0A7L0	50S ribosomal protein L1 (Large ribosomal subunit protein uL1)	5.92453	34	0.555556
	P0A7L3	50S ribosomal protein L20 (Large ribosomal subunit protein bL20)	1.38031	3	0.161017
	P0A7L8	50S ribosomal protein L27 (Large ribosomal subunit protein bL27)	6.60676	7	0.364706
	P0A7M6	50S ribosomal protein L29 (Large ribosomal subunit protein uL29)	5.11323	10	0.555556
	P0A7M9	50S ribosomal protein L31 (Large ribosomal subunit protein bL31-A)	2.72064	6	0.528571
	P0A7N4	50S ribosomal protein L32 (Large ribosomal subunit protein bL32)	5.26376	3	0.473684
	P0A7N9	50S ribosomal protein L33 (Large ribosomal subunit protein bL33)	2.45016	2	0.418182
	P0A7R1	50S ribosomal protein L9 (Large ribosomal subunit protein bL9)	4.93105	17	0.684564
	P0A7R5	30S ribosomal protein S10 (Small ribosomal subunit protein uS10) (Transcription termination/antitermination protein NusE)	7.71581	7	0.495146
	P0A7R9	30S ribosomal protein S11 (Small ribosomal subunit protein uS11)	4.06892	12	0.426357
	P0A7S3	30S ribosomal protein S12 (Small ribosomal subunit protein uS12)	3.48539	8	0.322581
	P0A7S9	30S ribosomal protein S13 (Small ribosomal subunit protein uS13)	6.36776	15	0.542373
	P0A7T3	30S ribosomal protein S16 (Small ribosomal subunit protein bS16)	5.05231	8	0.52439
	P0A7U3	30S ribosomal protein S19 (Small ribosomal subunit protein uS19)	1.99877	10	0.51087
	P0A7U7	30S ribosomal protein S20 (Small ribosomal subunit protein bS20)	4.60736	4	0.264368
	P0A7V0	30S ribosomal protein S2 (Small ribosomal subunit protein uS2)	6.29199	24	0.547718
	P0A7V3	30S ribosomal protein S3 (Small ribosomal subunit protein uS3)	4.93948	33	0.587983
	P0A7V8	30S ribosomal protein S4 (Small ribosomal subunit protein uS4)	0.337682	16	0.378641
	P0A7W1	30S ribosomal protein S5 (Small ribosomal subunit protein uS5)	3.41312	15	0.45509
	P0A7W7	30S ribosomal protein S8 (Small ribosomal subunit protein uS8)	3.94746	13	0.5
	P0A7X3	30S ribosomal protein S9 (Small ribosomal subunit protein uS9)	5.95231	7	0.415385
	P0A7Z0	Ribose-5-phosphate isomerase A (EC 5.3.1.6) (Phosphoriboisomerase A) (PRI)	9.36275	13	0.570776
	P0A7Z4	DNA-directed RNA polymerase subunit alpha (RNAP subunit alpha) (EC 2.7.7.6) (RNA polymerase subunit alpha) (Transcriptase subunit alpha)	8.9121	31	0.604863
	P0A800	DNA-directed RNA polymerase subunit omega (RNAP omega subunit) (EC 2.7.7.6) (RNA polymerase omega subunit) (Transcriptase subunit omega)	8.32517	4	0.362637
	P0A805	Ribosome-recycling factor (RRF) (Ribosome-releasing factor)	7.96867	19	0.405405
	P0A812	Holliday junction ATP-dependent DNA helicase RuvB (EC 3.6.4.12)	0.752822	3	0.0892857
	P0A817	S-adenosylmethionine synthase (AdoMet synthase) (EC 2.5.1.6) (MAT) (Methionine adenosyltransferase)	11.9883	14	0.328125
	P0A823	Sugar fermentation stimulation protein A	-0.43534	1	0.0769231
	P0A836	Succinate--CoA ligase [ADP-forming] subunit beta (EC 6.2.1.5) (Succinyl-CoA synthetase subunit beta) (SCS-beta)	9.99023	53	0.755155
	P0A840	5'/3'-nucleotidase SurE (EC 3.1.3.5) (EC 3.1.3.6) (Exopolyphosphatase) (EC 3.6.1.11) (Nucleoside monophosphate phosphohydrolase) (Stationary-phase survival protein SurE)	8.56138	1	0.0592885
	P0A850	Trigger factor (TF) (EC 5.2.1.8) (PPIase)	7.78693	43	0.587963
	P0A855	Tol-Pal system protein TolB	5.85238	22	0.574419
	P0A858	Triosephosphate isomerase (TIM) (TPI) (EC 5.3.1.1) (Triose-phosphate isomerase)	6.77025	38	0.67451
	P0A862	Thiol peroxidase (Tpx) (EC 1.11.1.24) (Peroxiredoxin tpx) (Prx) (Scavengase p20) (Thioredoxin peroxidase) (Thioredoxin-dependent peroxiredoxin)	5.9607	40	0.958333
	P0A867	Transaldolase A (EC 2.2.1.2)	8.11246	14	0.310127
	P0A870	Transaldolase B (EC 2.2.1.2)	9.11507	35	0.523659
	P0A873	tRNA (guanine-N(1)-)-methyltransferase (EC 2.1.1.228) (M1G-methyltransferase) (tRNA [GM37] methyltransferase)	1.66727	3	0.0901961
	P0A877	Tryptophan synthase alpha chain (EC 4.2.1.20)	9.36711	32	0.764925
	P0A879	Tryptophan synthase beta chain (EC 4.2.1.20)	11.1624	33	0.594458
	P0A8A0	Probable transcriptional regulatory protein YebC	2.30036	3	0.109756
	P0A8A2	Probable transcriptional regulatory protein YeeN	9.55841	7	0.310924
	P0A8A4	Phosphoenolpyruvate synthase regulatory protein (PEP synthase regulatory protein) (PSRP) (EC 2.7.11.33) (EC 2.7.4.28) (Pyruvate, water dikinase regulatory protein)	3.20555	9	0.411552
	P0A8A8	Ribosome maturation factor RimP	7.18968	3	0.186667
	P0A8B5	Nucleoid-associated protein YbaB	6.6451	4	0.284404
	P0A8C1	UPF0145 protein YbjQ	8.26714	1	0.11215
	P0A8C4	UPF0149 protein YgfB	1.26641	5	0.177083
	P0A8D0	Transcriptional repressor NrdR	6.42179	6	0.322148
	P0A8D6	O-acetyl-ADP-ribose deacetylase (EC 3.1.1.106) (Regulator of RNase III activity)	4.22834	2	0.101695
	P0A8E1	UPF0227 protein YcfP	6.86548	12	0.616667
	P0A8E5	UPF0231 protein YacL	7.52127	5	0.358333
	P0A8E7	UPF0234 protein YajQ	10.6042	12	0.453988
	P0A8F0	Uracil phosphoribosyltransferase (EC 2.4.2.9) (UMP pyrophosphorylase) (UPRTase)	10.4003	24	0.682692
	P0A8F4	Uridine kinase (EC 2.7.1.48) (Cytidine monophosphokinase) (Uridine monophosphokinase)	2.80083	3	0.131455
	P0A8F8	UvrABC system protein B (Protein UvrB) (Excinuclease ABC subunit B)	1.99206	4	0.0594354
	P0A8G6	NAD(P)H dehydrogenase (quinone) (EC 1.6.5.2) (Flavoprotein WrbA) (NAD(P)H:quinone oxidoreductase) (NQO)	0.85892	13	0.570707
	P0A8I3	Peroxide stress resistance protein YaaA (UPF0246 protein YaaA)	5.65784	9	0.372093
	P0A8J2	Primosomal protein 1 (Primosomal protein I)	0.858328	2	0.128492
	P0A8J4	UPF0250 protein YbeD	9.38355	11	0.735632
	P0A8J8	ATP-dependent RNA helicase RhlB (EC 3.6.4.13)	5.53934	6	0.135392
	P0A8K5	UPF0253 protein YaeP	2.86802	3	0.30303
	P0A8L1	Serine--tRNA ligase (EC 6.1.1.11) (Seryl-tRNA synthetase) (SerRS) (Seryl-tRNA(Ser/Sec) synthetase)	9.17067	48	0.65814
	P0A8M0	Asparagine--tRNA ligase (EC 6.1.1.22) (Asparaginyl-tRNA synthetase) (AsnRS)	5.62916	35	0.502146
	P0A8M3	Threonine--tRNA ligase (EC 6.1.1.3) (Threonyl-tRNA synthetase) (ThrRS)	2.69866	23	0.333333
	P0A8M6	UPF0265 protein YeeX	0.880563	7	0.486239
	P0A8N3	Lysine--tRNA ligase (EC 6.1.1.6) (Lysyl-tRNA synthetase) (LysRS)	6.45695	25	0.352475
	P0A8N5	Lysine--tRNA ligase, heat inducible (EC 6.1.1.6) (Lysyl-tRNA synthetase) (LysRS)	6.21675	9	0.19802
	P0A8P3	Probable Fe(2+)-trafficking protein	4.61215	11	0.56044
	P0A8R0	Regulator of ribonuclease activity A	2.62137	11	0.546584
	P0A8S1	HTH-type transcriptional regulator ArgP (Inhibitor of chromosome initiation) (OriC replication inhibitor)	9.13497	5	0.185185
	P0A8T1	Ribosomal protein L11 methyltransferase (L11 Mtase) (EC 2.1.1.-)	7.18559	4	0.146758
	P0A8T7	DNA-directed RNA polymerase subunit beta' (RNAP subunit beta') (EC 2.7.7.6) (RNA polymerase subunit beta') (Transcriptase subunit beta')	11.7445	91	0.479744
	P0A8U2	UPF0294 protein YafD	4.13982	1	0.0300752
	P0A8V2	DNA-directed RNA polymerase subunit beta (RNAP subunit beta) (EC 2.7.7.6) (RNA polymerase subunit beta) (Transcriptase subunit beta)	10.6438	101	0.500745
	P0A8W2	Transcriptional regulator SlyA	3.03878	5	0.229167
	P0A8W5	UPF0301 protein YqgE	8.69902	8	0.379679
	P0A8W8	UPF0304 protein YfbU	3.15231	13	0.615854
	P0A8X0	UPF0307 protein YjgA (x96 protein)	5.46468	3	0.163934
	P0A8X2	Protein YceI	3.93344	3	0.188482
	P0A8Y3	Alpha-D-glucose 1-phosphate phosphatase YihX (Alpha-D-glucose-1-P phosphatase) (EC 3.1.3.10) (Alpha-D-glucose-1-phosphatase) (Haloacid dehalogenase-like phosphatase 4) (HAD4)	6.6548	2	0.0954774
	P0A8Y5	Sugar phosphatase YidA (EC 3.1.3.23)	7.56256	8	0.277778
	P0A910	Outer membrane protein A (OmpA) (Outer membrane porin A) (Outer membrane protein 3A) (Outer membrane protein B) (Outer membrane protein II*) (Outer membrane protein d)	0.175734	20	0.381503
	P0A917	Outer membrane protein X	0.301057	4	0.333333
	P0A940	Outer membrane protein assembly factor BamA (Omp85)	7.14197	7	0.0851852
	P0A951	Spermidine N(1)-acetyltransferase (SAT) (EC 2.3.1.57) (Spermidine/spermine N(1)-acetyltransferase) (SSAT)	11.9737	1	0.0483871
	P0A953	3-oxoacyl-[acyl-carrier-protein] synthase 1 (EC 2.3.1.41) (3-oxoacyl-[acyl-carrier-protein] synthase I) (Beta-ketoacyl-ACP synthase I) (KAS I)	10.3018	47	0.647783
	P0A962	L-asparaginase 1 (EC 3.5.1.1) (L-asparaginase I) (L-ASNase I) (L-asparagine amidohydrolase I)	5.56006	9	0.257396
	P0A972	Cold shock-like protein CspE (CSP-E)	5.5196	4	0.304348
	P0A988	Beta sliding clamp (Beta clamp) (Sliding clamp) (Beta-clamp processivity factor) (DNA polymerase III beta sliding clamp subunit)	5.01388	12	0.273224
	P0A993	Fructose-1,6-bisphosphatase class 1 (FBPase class 1) (EC 3.1.3.11) (D-fructose-1,6-bisphosphate 1-phosphohydrolase class 1)	3.84537	13	0.355422
	P0A9A9	Ferric uptake regulation protein (Ferric uptake regulator)	6.95384	8	0.398649
	P0A9B2	Glyceraldehyde-3-phosphate dehydrogenase A (GAPDH-A) (EC 1.2.1.12) (NAD-dependent glyceraldehyde-3-phosphate dehydrogenase)	6.38768	64	0.610272
	P0A9B6	D-erythrose-4-phosphate dehydrogenase (E4PDH) (EC 1.2.1.72)	7.12103	9	0.315634
	P0A9C3	Aldose 1-epimerase (EC 5.1.3.3) (Galactose mutarotase) (Type-1 mutarotase)	8.0736	20	0.549133
	P0A9C5	Glutamine synthetase (GS) (EC 6.3.1.2) (Glutamate--ammonia ligase) (Glutamine synthetase I beta) (GSI beta)	0.862562	38	0.530917
	P0A9C9	Fructose-1,6-bisphosphatase 1 class 2 (FBPase 1 class 2) (EC 3.1.3.11) (D-fructose-1,6-bisphosphate 1-phosphohydrolase 1 class 2)	11.9247	5	0.169643
	P0A9D4	Serine acetyltransferase (SAT) (EC 2.3.1.30)	4.17229	4	0.230769
	P0A9D8	2,3,4,5-tetrahydropyridine-2,6-dicarboxylate N-succinyltransferase (EC 2.3.1.117) (Succinyl-CoA: tetrahydrodipicolinate N-succinyltransferase) (Tetrahydrodipicolinate N-succinyltransferase) (THDP succinyltransferase) (THP succinyltransferase) (Tetrahydropicolinate succinylase)	2.0481	29	0.565693
	P0A9E5	Fumarate and nitrate reduction regulatory protein	1.41338	5	0.224
	P0A9G6	Isocitrate lyase (ICL) (EC 4.1.3.1) (Isocitrase) (Isocitratase)	1.99603	94	0.741935
	P0A9H5	Corrinoid adenosyltransferase (EC 2.5.1.17) (Cob(II)alamin adenosyltransferase) (Cob(II)yrinic acid a,c-diamide adenosyltransferase) (Cobinamide/cobalamin adenosyltransferase)	4.47459	1	0.0816327
	P0A9H7	Cyclopropane-fatty-acyl-phospholipid synthase (CFA synthase) (Cyclopropane fatty acid synthase) (EC 2.1.1.79)	2.75503	1	0.0314136
	P0A9I3	Glycine cleavage system transcriptional repressor (gcv operon repressor)	9.72529	3	0.178947
	P0A9J0	Ribonuclease G (RNase G) (EC 3.1.26.-) (Cytoplasmic axial filament protein) (CafA protein)	6.59681	6	0.151329
	P0A9J6	Ribokinase (RK) (EC 2.7.1.15)	4.84674	3	0.126214
	P0A9J8	Bifunctional chorismate mutase/prephenate dehydratase (Chorismate mutase-prephenate dehydratase) (P-protein) [Includes: Chorismate mutase (CM) (EC 5.4.99.5); Prephenate dehydratase (PDT) (EC 4.2.1.51)]	7.67441	11	0.26943
	P0A9K3	PhoH-like protein	11.1721	4	0.15896
	P0A9L3	FKBP-type 22 kDa peptidyl-prolyl cis-trans isomerase (FKBP22) (PPIase) (EC 5.2.1.8) (Rotamase)	8.01815	11	0.495146
	P0A9L8	Pyrroline-5-carboxylate reductase (P5C reductase) (P5CR) (EC 1.5.1.2) (PCA reductase)	3.92463	13	0.412639
	P0A9M2	Hypoxanthine phosphoribosyltransferase (HPRT) (EC 2.4.2.8) (6-oxopurine phosphoribosyltransferase) (6-oxopurine PRTase)	6.10597	11	0.449438
	P0A9M5	Xanthine-guanine phosphoribosyltransferase (XGPRT) (EC 2.4.2.-) (EC 2.4.2.22) (Xanthine phosphoribosyltransferase)	3.43368	5	0.282895
	P0A9M8	Phosphate acetyltransferase (EC 2.3.1.8) (Phosphotransacetylase)	10.6811	43	0.473389
	P0A9P4	Thioredoxin reductase (TRXR) (EC 1.8.1.9)	3.28906	23	0.619938
	P0A9Q5	Acetyl-coenzyme A carboxylase carboxyl transferase subunit beta (ACCase subunit beta) (Acetyl-CoA carboxylase carboxyltransferase subunit beta) (EC 2.1.3.15)	7.465	6	0.194079
	P0A9Q7	Bifunctional aldehyde-alcohol dehydrogenase AdhE (Alcohol dehydrogenase E) [Includes: Acetaldehyde dehydrogenase [acetylating] (ACDH) (EC 1.2.1.10); Alcohol dehydrogenase (ADH) (EC 1.1.1.1)]	4.74106	48	0.459035
	P0A9Q9	Aspartate-semialdehyde dehydrogenase (ASA dehydrogenase) (ASADH) (EC 1.2.1.11) (Aspartate-beta-semialdehyde dehydrogenase)	5.28059	66	0.762943
	P0A9R4	2Fe-2S ferredoxin	6.6533	8	0.711712
	P0A9R7	Cell division ATP-binding protein FtsE	5.84968	4	0.310811
	P0A9S3	Galactitol 1-phosphate 5-dehydrogenase (EC 1.1.1.251)	6.44315	5	0.17052
	P0A9T0	D-3-phosphoglycerate dehydrogenase (PGDH) (EC 1.1.1.95) (2-oxoglutarate reductase) (EC 1.1.1.399)	7.33005	47	0.617073
	P0A9T8	Uncharacterized ABC transporter ATP-binding protein YbbA	4.86775	1	0.0438596
	P0A9U3	Probable ATP-binding protein YbiT	2.73164	12	0.179245
	P0A9U6	HTH-type transcriptional regulator PuuR	1.82557	1	0.0756757
	P0A9V1	Lipopolysaccharide export system ATP-binding protein LptB (EC 7.5.2.-)	6.08835	3	0.141079
	P0A9W3	Energy-dependent translational throttle protein EttA (EC 3.6.1.-) (Translational regulatory factor EttA)	5.06332	24	0.410811
	P0A9W6	Acid stress protein IbaG	0.0450958	6	0.488095
	P0A9Y6	Cold shock-like protein CspC (CSP-C)	3.98542	5	0.521739
	P0AA04	Phosphocarrier protein HPr (Histidine-containing protein)	8.49912	5	0.494118
	P0AA16	DNA-binding dual transcriptional regulator OmpR (Transcriptional regulatory protein OmpR)	9.86141	12	0.548117
	P0AA25	Thioredoxin 1 (Trx-1)	0.706962	7	0.46789
	P0AA37	Dual-specificity RNA pseudouridine synthase RluA (EC 5.4.99.28) (EC 5.4.99.29) (23S rRNA pseudouridine(746) synthase) (Ribosomal large subunit pseudouridine synthase A) (rRNA pseudouridylate synthase A) (rRNA-uridine isomerase A) (tRNA pseudouridine(32) synthase)	-5.72986	1	0.114155
	P0AA57	Protein YobA	12.2296	1	0.112903
	P0AAB6	UTP--glucose-1-phosphate uridylyltransferase (EC 2.7.7.9) (Alpha-D-glucosyl-1-phosphate uridylyltransferase) (UDP-glucose pyrophosphorylase) (UDPGP) (Uridine diphosphoglucose pyrophosphorylase)	11.7788	23	0.639731
	P0AAC0	Universal stress protein E	7.88842	13	0.382911
	P0AAC8	Iron-binding protein IscA (Iron-sulfur cluster assembly protein)	7.17784	7	0.626168
	P0AAG0	Dipeptide transport ATP-binding protein DppD (EC 7.4.2.9)	4.45464	5	0.204893
	P0AAI3	ATP-dependent zinc metalloprotease FtsH (EC 3.4.24.-) (Cell division protease FtsH)	5.23042	12	0.217391
	P0AAI5	3-oxoacyl-[acyl-carrier-protein] synthase 2 (EC 2.3.1.179) (3-oxoacyl-[acyl-carrier-protein] synthase II) (Beta-ketoacyl-ACP synthase II) (KAS II)	1.97437	15	0.418886
	P0AAI9	Malonyl CoA-acyl carrier protein transacylase (MCT) (EC 2.3.1.39)	6.67098	30	0.656958
	P0AAN9	Anti-adapter protein IraP	13.0557	4	0.418605
	P0AAP3	Transcriptional repressor FrmR	4.27838	1	0.10989
	P0AAR3	Cys-tRNA(Pro)/Cys-tRNA(Cys) deacylase YbaK (EC 4.2.-.-)	6.63901	8	0.553459
	P0AAT6	Ribosomal silencing factor RsfS	16.3362	3	0.304762
	P0AAV6	Uncharacterized protein YbgS	6.8942	1	0.0952381
	P0AAX8	Probable L,D-transpeptidase YbiS (EC 2.-.-.-)	3.92459	21	0.473856
	P0AAZ4	Replication-associated recombination protein A	4.61819	4	0.107383
	P0AB14	Uncharacterized protein YccJ	3.9588	1	0.106667
	P0AB24	Iron uptake system component EfeO	7.92585	23	0.4
	P0AB43	Protein YcgL	6.40825	4	0.37963
	P0AB61	Protein YciN	4.90961	2	0.301205
	P0AB67	NAD(P) transhydrogenase subunit beta (EC 7.1.1.1) (Nicotinamide nucleotide transhydrogenase subunit beta) (Pyridine nucleotide transhydrogenase subunit beta)	2.58199	10	0.188312
	P0AB71	Fructose-bisphosphate aldolase class 2 (FBP aldolase) (FBPA) (EC 4.1.2.13) (Fructose-1,6-bisphosphate aldolase) (Fructose-bisphosphate aldolase class II)	4.24649	46	0.5961
	P0AB80	Branched-chain-amino-acid aminotransferase (BCAT) (EC 2.6.1.42) (Transaminase B)	11.3831	27	0.566343
	P0AB89	Adenylosuccinate lyase (ASL) (EC 4.3.2.2) (Adenylosuccinase) (ASase)	7.3138	30	0.491228
	P0AB91	Phospho-2-dehydro-3-deoxyheptonate aldolase, Phe-sensitive (EC 2.5.1.54) (3-deoxy-D-arabino-heptulosonate 7-phosphate synthase) (DAHP synthase) (Phospho-2-keto-3-deoxyheptonate aldolase)	9.31916	40	0.585714
	P0ABA0	ATP synthase subunit b (ATP synthase F(0) sector subunit b) (ATPase subunit I) (F-type ATPase subunit b) (F-ATPase subunit b)	2.33417	6	0.352564
	P0ABA4	ATP synthase subunit delta (ATP synthase F(1) sector subunit delta) (F-type ATPase subunit delta) (F-ATPase subunit delta)	5.92781	2	0.129944
	P0ABA6	ATP synthase gamma chain (ATP synthase F1 sector gamma subunit) (F-ATPase gamma subunit)	2.90795	11	0.355401
	P0ABB0	ATP synthase subunit alpha (EC 7.1.2.2) (ATP synthase F1 sector subunit alpha) (F-ATPase subunit alpha)	4.19392	34	0.444444
	P0ABB4	ATP synthase subunit beta (EC 7.1.2.2) (ATP synthase F1 sector subunit beta) (F-ATPase subunit beta)	3.22718	34	0.486957
	P0ABD5	Acetyl-coenzyme A carboxylase carboxyl transferase subunit alpha (ACCase subunit alpha) (Acetyl-CoA carboxylase carboxyltransferase subunit alpha) (EC 2.1.3.15)	6.98288	7	0.275862
	P0ABE2	DNA-binding transcriptional regulator BolA	4.06008	2	0.285714
	P0ABH7	Citrate synthase (EC 2.3.3.16)	6.04455	53	0.625293
	P0ABI4	Magnesium transport protein CorA	8.44195	1	0.0727848
	P0ABK5	Cysteine synthase A (CSase A) (EC 2.5.1.47) (O-acetylserine (thiol)-lyase A) (OAS-TL A) (O-acetylserine sulfhydrylase A) (S-carboxymethylcysteine synthase) (EC 4.5.1.5) (Sulfate starvation-induced protein 5) (SSI5)	2.84855	76	0.826625
	P0ABP8	Purine nucleoside phosphorylase DeoD-type (PNP) (EC 2.4.2.1)	0.0334943	20	0.60251
	P0ABQ0	Coenzyme A biosynthesis bifunctional protein CoaBC (DNA/pantothenate metabolism flavoprotein) (Phosphopantothenoylcysteine synthetase/decarboxylase) (PPCS-PPCDC) [Includes: Phosphopantothenoylcysteine decarboxylase (PPC decarboxylase) (PPC-DC) (EC 4.1.1.36) (CoaC); Phosphopantothenate--cysteine ligase (EC 6.3.2.5) (CoaB) (Phosphopantothenoylcysteine synthetase) (PPC synthetase) (PPC-S)]	8.23716	5	0.182266
	P0ABQ2	2-hydroxy-3-oxopropionate reductase (EC 1.1.1.60) (Tartronate semialdehyde reductase) (TSAR)	7.48353	2	0.0816327
	P0ABQ4	Dihydrofolate reductase (EC 1.5.1.3)	4.51467	5	0.36478
	P0ABS5	DNA primase (EC 2.7.7.101)	4.94381	2	0.0464716
	P0ABT2	DNA protection during starvation protein (EC 1.16.-.-)	3.82493	10	0.491018
	P0ABU0	1,4-dihydroxy-2-naphthoyl-CoA synthase (DHNA-CoA synthase) (EC 4.1.3.36)	5.44592	10	0.357895
	P0ABU2	Ribosome-binding ATPase YchF	3.61418	17	0.435262
	P0ABZ6	Chaperone SurA (Peptidyl-prolyl cis-trans isomerase SurA) (PPIase SurA) (EC 5.2.1.8) (Rotamase SurA) (Survival protein A)	6.5196	12	0.252336
	P0AC13	Dihydropteroate synthase (DHPS) (EC 2.5.1.15) (Dihydropteroate pyrophosphorylase)	14.6135	8	0.297872
	P0AC16	Dihydroneopterin aldolase (DHNA) (EC 4.1.2.25) (7,8-dihydroneopterin 2'-epimerase) (7,8-dihydroneopterin aldolase) (7,8-dihydroneopterin epimerase) (EC 5.1.99.8) (Dihydroneopterin epimerase)	2.96605	1	0.0983607
	P0AC33	Fumarate hydratase class I, aerobic (EC 4.2.1.2) (Fumarase A) (Oxaloacetate keto--enol-isomerase) (OAAKE isomerase) (Oxaloacetate tautomerase) (EC 5.3.2.2)	8.68071	15	0.260949
	P0AC38	Aspartate ammonia-lyase (Aspartase) (EC 4.3.1.1)	6.38974	6	0.112971
	P0AC41	Succinate dehydrogenase flavoprotein subunit (EC 1.3.5.1)	11.4003	23	0.428571
	P0AC53	Glucose-6-phosphate 1-dehydrogenase (G6PD) (EC 1.1.1.49) [Cleaved into: Extracellular death factor (EDF)]	5.66227	46	0.613035
	P0AC59	Glutaredoxin 2 (Grx2)	5.63653	18	0.595349
	P0AC62	Glutaredoxin 3 (Grx3)	6.77054	5	0.289157
	P0AC69	Glutaredoxin 4 (Grx4) (Monothiol glutaredoxin)	3.40378	9	0.547826
	P0AC86	Glycogen phosphorylase (EC 2.4.1.1)	2.05388	13	0.171779
	P0ACA3	Stringent starvation protein A	5.78131	6	0.287736
	P0ACA7	Glutathione S-transferase GstB (EC 2.5.1.18)	1.15504	9	0.293269
	P0ACB0	Replicative DNA helicase (EC 3.6.4.12)	10.7021	3	0.0785563
	P0ACB2	Delta-aminolevulinic acid dehydratase (ALAD) (ALADH) (EC 4.2.1.24) (Porphobilinogen synthase)	4.77485	28	0.555556
	P0ACB7	Protein HemY	10.4349	3	0.103015
	P0ACC7	Bifunctional protein GlmU [Includes: UDP-N-acetylglucosamine pyrophosphorylase (EC 2.7.7.23) (N-acetylglucosamine-1-phosphate uridyltransferase); Glucosamine-1-phosphate N-acetyltransferase (EC 2.3.1.157)]	8.27827	14	0.296053
	P0ACD4	Iron-sulfur cluster assembly scaffold protein IscU (Sulfur acceptor protein IscU)	7.05217	11	0.5
	P0ACE7	Purine nucleoside phosphoramidase (EC 3.9.1.-) (Histidine triad nucleotide binding protein HinT) (HIT protein)	5.67898	15	0.739496
	P0ACF0	DNA-binding protein HU-alpha (HU-2) (NS2)	7.91522	4	0.211111
	P0ACF4	DNA-binding protein HU-beta (HU-1) (NS1)	7.09369	2	0.222222
	P0ACF8	DNA-binding protein H-NS (Heat-stable nucleoid-structuring protein) (Histone-like protein HLP-II) (Protein B1) (Protein H1)	3.52608	9	0.277372
	P0ACJ8	cAMP-activated global transcriptional regulator CRP (Catabolite activator protein) (CAP) (Catabolite gene activator) (cAMP receptor protein) (CRP) (cAMP regulatory protein)	7.2462	5	0.238095
	P0ACK2	Putative aga operon transcriptional repressor	13.1482	2	0.100372
	P0ACP7	HTH-type transcriptional repressor PurR (Pur regulon repressor) (Purine nucleotide synthesis repressor)	6.29222	6	0.187683
	P0ACS7	HTH-type transcriptional regulator RpiR (Als operon repressor)	6.83712	2	0.108108
	P0ACU7	HTH-type transcriptional regulator YjdC	6.2471	6	0.308901
	P0ACY1	Putative NAD(P)H nitroreductase YdjA (EC 1.-.-.-)	3.1762	10	0.551913
	P0ACY3	Uncharacterized protein YeaG	4.93084	25	0.350932
	P0ACZ8	Transcriptional regulatory protein CusR	3.98689	2	0.092511
	P0AD05	Uncharacterized protein YecA	5.87214	4	0.199095
	P0AD10	Uncharacterized protein YecJ	3.77524	1	0.108434
	P0AD49	Ribosome-associated inhibitor A (Protein Y) (pY) (Ribosome associated factor Y) (Spot Y)	6.84337	8	0.575221
	P0AD57	Octaprenyl diphosphate synthase (EC 2.5.1.90) (All-trans-octaprenyl-diphosphate synthase) (Octaprenyl pyrophosphate synthase) (OPP synthase)	8.20229	8	0.25387
	P0AD59	Inhibitor of vertebrate lysozyme	3.80697	4	0.248408
	P0AD61	Pyruvate kinase I (EC 2.7.1.40) (PK-1)	8.83989	45	0.674468
	P0AD96	Leu/Ile/Val-binding protein (LIV-BP)	7.16558	37	0.591281
	P0ADA1	Thioesterase 1/protease 1/lysophospholipase L1 (TAP) (Acyl-CoA thioesterase 1) (TESA) (EC 3.1.2.2) (Acyl-CoA thioesterase I) (Arylesterase) (EC 3.1.1.2) (Lysophospholipase L1) (EC 3.1.1.5) (Oleoyl-[acyl-carrier-protein] hydrolase) (EC 3.1.2.14) (Phospholipid degradation C) (Pldc) (Protease 1) (EC 3.4.21.-) (Protease I) (Thioesterase I/protease I) (TEP-I)	7.67531	8	0.399038
	P0ADA3	Murein hydrolase activator NlpD	3.46801	5	0.129288
	P0ADB1	Osmotically-inducible putative lipoprotein OsmE (Activator of ntr-like gene protein)	3.83161	3	0.241071
	P0ADE8	tRNA-modifying protein YgfZ	6.45053	23	0.576687
	P0ADF8	Acetolactate synthase isozyme 1 small subunit (EC 2.2.1.6) (Acetohydroxy-acid synthase I small subunit) (AHAS-I) (ALS-I)	1.84026	8	0.572917
	P0ADG4	Nus factor SuhB (Inositol-1-monophosphatase) (I-1-Pase) (IMPase) (Inositol-1-phosphatase) (EC 3.1.3.25)	3.6722	4	0.202247
	P0ADG7	Inosine-5'-monophosphate dehydrogenase (IMP dehydrogenase) (IMPD) (IMPDH) (EC 1.1.1.205)	5.12875	18	0.237705
	P0ADI4	Enterobactin synthase component B (EC 6.3.2.14) (Enterobactin biosynthesis bifunctional protein EntB) (Enterochelin synthase B) [Includes: Isochorismatase (EC 3.3.2.1) (2,3-dihydro-2,3-dihydroxybenzoate synthase) (Isochorismate lyase); Aryl carrier protein (ArCP)]	8.18463	9	0.284211
	P0ADI7	Isochorismatase family protein YecD (EC 3.-.-.-)	1.97079	11	0.5
	P0ADN2	UPF0438 protein YifE	4.87129	4	0.223214
	P0ADP0	5-amino-6-(5-phospho-D-ribitylamino)uracil phosphatase YigB (EC 3.1.3.104)	6.15306	6	0.184874
	P0ADP9	Protein YihD	3.13995	3	0.292135
	P0ADQ2	Probable acyltransferase FabY (EC 2.3.1.-)	5.52085	3	0.130699
	P0ADR8	Pyrimidine/purine nucleotide 5'-monophosphate nucleosidase (EC 3.2.2.-) (EC 3.2.2.10) (AMP nucleosidase) (EC 3.2.2.4) (CMP nucleosidase) (GMP nucleosidase) (IMP nucleosidase) (UMP nucleosidase) (dTMP nucleosidase)	4.85219	16	0.400881
	P0ADT5	Putative acid--amine ligase YgiC (EC 6.3.1.-)	1.13991	4	0.0984456
	P0ADV1	Lipopolysaccharide export system protein LptA	8.26112	4	0.162162
	P0ADV5	Luciferase-like monooxygenase	9.31575	3	0.0895522
	P0ADV7	Intermembrane phospholipid transport system binding protein MlaC	3.15179	11	0.412322
	P0ADW3	Inner membrane protein YhcB	4.12312	6	0.484848
	P0ADY3	50S ribosomal protein L14 (Large ribosomal subunit protein uL14)	0.266798	10	0.341463
	P0ADY7	50S ribosomal protein L16 (Large ribosomal subunit protein uL16)	7.33623	9	0.308824
	P0ADZ0	50S ribosomal protein L23 (Large ribosomal subunit protein uL23)	1.28178	2	0.2
	P0ADZ4	30S ribosomal protein S15 (Small ribosomal subunit protein uS15)	1.92972	2	0.168539
	P0ADZ7	Sec translocon accessory complex subunit YajC	2.47274	3	0.218182
	P0AE01	tRNA (cytidine/uridine-2'-O-)-methyltransferase TrmJ (EC 2.1.1.200) (TrMet(Xm32)) (tRNA (cytidine(32)/uridine(32)-2'-O)-methyltransferase) (tRNA Cm32/Um32 methyltransferase)	12.5185	4	0.178862
	P0AE08	Alkyl hydroperoxide reductase C (EC 1.11.1.26) (Alkyl hydroperoxide reductase protein C22) (Peroxiredoxin) (SCRP-23) (Sulfate starvation-induced protein 8) (SSI8) (Thioredoxin peroxidase)	6.48566	42	0.727273
	P0AE12	AMP nucleosidase (EC 3.2.2.4)	7.09087	20	0.382231
	P0AE18	Methionine aminopeptidase (MAP) (MetAP) (EC 3.4.11.18) (Peptidase M)	6.3925	16	0.492424
	P0AE22	Class B acid phosphatase (CBAP) (EC 3.1.3.2)	4.48609	1	0.0675105
	P0AE48	Gamma-glutamylcyclotransferase family protein YtfP	3.82229	5	0.292035
	P0AE52	Peroxiredoxin Bcp (EC 1.11.1.24) (Bacterioferritin comigratory protein) (Thioredoxin peroxidase) (Thioredoxin-dependent peroxiredoxin Bcp)	9.55557	14	0.532051
	P0AEA8	Siroheme synthase [Includes: Uroporphyrinogen-III C-methyltransferase (Urogen III methylase) (EC 2.1.1.107) (SUMT) (Uroporphyrinogen III methylase) (UROM); Precorrin-2 dehydrogenase (EC 1.3.1.76); Sirohydrochlorin ferrochelatase (EC 4.99.1.4)]	6.55828	11	0.275711
	P0AEB2	D-alanyl-D-alanine carboxypeptidase DacA (DD-carboxypeptidase) (DD-peptidase) (EC 3.4.16.4) (Beta-lactamase) (EC 3.5.2.6) (Penicillin-binding protein 5) (PBP-5)	1.69468	5	0.153846
	P0AEC3	Aerobic respiration control sensor protein ArcB (EC 2.7.13.3)	7.74781	3	0.0244216
	P0AED7	Succinyl-diaminopimelate desuccinylase (SDAP desuccinylase) (EC 3.5.1.18) (N-succinyl-LL-2,6-diaminoheptanedioate amidohydrolase)	3.13887	14	0.397333
	P0AEE5	D-galactose-binding periplasmic protein (GBP) (D-galactose/ D-glucose-binding protein) (GGBP)	31.397	6	0.174699
	P0AEG1	Dipeptide transport system permease protein DppC	5.12061	1	0.02
	P0AEG4	Thiol:disulfide interchange protein DsbA	2.88729	15	0.514423
	P0AEG6	Thiol:disulfide interchange protein DsbC	1.34281	5	0.275424
	P0AEH3	Protein ElaA	5.9521	6	0.267974
	P0AEI1	tRNA-2-methylthio-N(6)-dimethylallyladenosine synthase (EC 2.8.4.3) ((Dimethylallyl)adenosine tRNA methylthiotransferase MiaB) (tRNA-i(6)A37 methylthiotransferase)	2.72028	18	0.436709
	P0AEI4	Ribosomal protein S12 methylthiotransferase RimO (S12 MTTase) (S12 methylthiotransferase) (EC 2.8.4.4) (Ribosomal protein S12 (aspartate(89)-C(3))-methylthiotransferase) (Ribosome maturation factor RimO)	7.27506	9	0.249433
	P0AEJ2	Isochorismate synthase EntC (EC 5.4.4.2) (Isochorismate mutase)	7.21236	10	0.340153
	P0AEK2	3-oxoacyl-[acyl-carrier-protein] reductase FabG (EC 1.1.1.100) (3-ketoacyl-acyl carrier protein reductase) (Beta-Ketoacyl-acyl carrier protein reductase) (Beta-ketoacyl-ACP reductase)	9.66659	12	0.586066
	P0AEK4	Enoyl-[acyl-carrier-protein] reductase [NADH] FabI (ENR) (EC 1.3.1.9) (NADH-dependent enoyl-ACP reductase)	10.8825	31	0.721374
	P0AEM9	L-cystine-binding protein TcyJ (CBP) (Protein FliY) (Sulfate starvation-induced protein 7) (SSI7)	6.11719	36	0.75188
	P0AEN1	NAD(P)H-flavin reductase (EC 1.5.1.41) (FMN reductase) (Ferrisiderophore reductase C) (NAD(P)H:flavin oxidoreductase) (Riboflavin reductase [NAD(P)H])	7.868	8	0.274678
	P0AEP3	UTP--glucose-1-phosphate uridylyltransferase (EC 2.7.7.9) (Alpha-D-glucosyl-1-phosphate uridylyltransferase) (UDP-Glc PPase) (UDP-glucose pyrophosphorylase) (UDPGP) (Uridine diphosphoglucose pyrophosphorylase)	9.24217	17	0.387417
	P0AEQ3	Glutamine-binding periplasmic protein (GlnBP)	6.64397	24	0.612903
	P0AES0	Bifunctional glutathionylspermidine synthetase/amidase (GspSA) [Includes: Glutathionylspermidine amidase (Gsp amidase) (EC 3.5.1.78) (Glutathionylspermidine amidohydrolase [spermidine-forming]); Glutathionylspermidine synthetase (Gsp synthetase) (EC 6.3.1.8) (Glutathione:spermidine ligase [ADP-forming]) (Gsp synthase)]	5.0887	33	0.515347
	P0AES2	Glucarate dehydratase (GDH) (GlucD) (EC 4.2.1.40) (D-glucarate dehydratase)	0.493582	4	0.123318
	P0AES4	DNA gyrase subunit A (EC 5.6.2.2)	6.98575	29	0.289143
	P0AES6	DNA gyrase subunit B (EC 5.6.2.2) (Type IIA topoisomerase subunit GyrB)	1.91652	22	0.337065
	P0AET2	Acid stress chaperone HdeB (10K-L protein)	2.46638	6	0.277778
	P0AET8	7alpha-hydroxysteroid dehydrogenase (7alpha-HSDH) (EC 1.1.1.159) (NAD-dependent 7alpha-hydroxysteroid dehydrogenase)	4.8195	14	0.45098
	P0AEU0	Histidine-binding periplasmic protein (HBP)	7.37988	24	0.542308
	P0AEU7	Chaperone protein Skp (DNA-binding 17 kDa protein) (Histone-like protein HLP-1) (Seventeen kilodalton protein)	3.45668	11	0.397516
	P0AEV9	Hydrogenase 3 maturation protease (EC 3.4.23.51) (HycI protease)	4.79672	2	0.128205
	P0AEW9	1-phosphofructokinase (EC 2.7.1.56) (Fructose 1-phosphate kinase) (Fru1PK)	11.027	3	0.0801282
	P0AEX9	Maltose/maltodextrin-binding periplasmic protein (MMBP) (Maltodextrin-binding protein) (Maltose-binding protein) (MBP)	10.6732	11	0.277778
	P0AEY5	NADPH:quinone oxidoreductase MdaB (EC 1.6.5.10) (Modulator of drug activity B)	4.27113	8	0.414508
	P0AEZ1	5,10-methylenetetrahydrofolate reductase (EC 1.5.1.20)	3.44521	24	0.641892
	P0AEZ3	Septum site-determining protein MinD (Cell division inhibitor MinD)	7.22239	11	0.433333
	P0AF08	Iron-sulfur cluster carrier protein	13.4663	10	0.260163
	P0AF12	5'-methylthioadenosine/S-adenosylhomocysteine nucleosidase (MTA/SAH nucleosidase) (MTAN) (EC 3.2.2.9) (5'-deoxyadenosine nucleosidase) (DOA nucleosidase) (dAdo nucleosidase) (5'-methylthioadenosine nucleosidase) (MTA nucleosidase) (S-adenosylhomocysteine nucleosidase) (AdoHcy nucleosidase) (SAH nucleosidase) (SRH nucleosidase)	8.21229	15	0.418103
	P0AF24	Ribonucleotide monophosphatase NagD (EC 3.1.3.5)	3.44276	5	0.236
	P0AF28	Nitrate/nitrite response regulator protein NarL	2.87499	3	0.194444
	P0AF36	Cell division protein ZapB	2.67738	5	0.444444
	P0AF50	Uncharacterized protein YjbR	4.14837	7	0.440678
	P0AF67	tRNA threonylcarbamoyladenosine biosynthesis protein TsaE (t(6)A37 threonylcarbamoyladenosine biosynthesis protein TsaE)	6.75314	2	0.176471
	P0AF90	Regulator of ribonuclease activity B	7.20668	4	0.282609
	P0AF96	Toxin-antitoxin biofilm protein TabA	3.8645	14	0.566667
	P0AFC7	NADH-quinone oxidoreductase subunit B (EC 7.1.1.-) (NADH dehydrogenase I subunit B) (NDH-1 subunit B) (NUO2)	15.305	2	0.1
	P0AFF6	Transcription termination/antitermination protein NusA (N utilization substance protein A) (Transcription termination/antitermination L factor)	10.8269	28	0.486869
	P0AFG3	2-oxoglutarate dehydrogenase E1 component (EC 1.2.4.2) (Alpha-ketoglutarate dehydrogenase)	5.4758	41	0.436227
	P0AFG6	Dihydrolipoyllysine-residue succinyltransferase component of 2-oxoglutarate dehydrogenase complex (EC 2.3.1.61) (2-oxoglutarate dehydrogenase complex component E2) (OGDC-E2) (Dihydrolipoamide succinyltransferase component of 2-oxoglutarate dehydrogenase complex)	4.47671	26	0.451852
	P0AFG8	Pyruvate dehydrogenase E1 component (PDH E1 component) (EC 1.2.4.1)	7.43738	87	0.62345
	P0AFL3	Peptidyl-prolyl cis-trans isomerase A (PPIase A) (EC 5.2.1.8) (Cyclophilin A) (Rotamase A)	2.37943	7	0.326316
	P0AFM2	Glycine betaine/proline betaine-binding periplasmic protein (GBBP)	8.07963	2	0.106061
	P0AFM6	Phage shock protein A	4.24022	6	0.22973
	P0AFP6	GTP cyclohydrolase 1 type 2 homolog (Radiation resistance protein YbgI)	-6.73088	1	0.048583
	P0AFR4	Uncharacterized protein YciO	9.04321	8	0.432039
	P0AFU8	Riboflavin synthase (RS) (EC 2.5.1.9)	7.0792	10	0.483568
	P0AFW0	Transcription antitermination protein RfaH	1.55794	1	0.0617284
	P0AFX0	Ribosome hibernation promoting factor (HPF) (Hibernation factor HPF)	6.45442	7	0.642105
	P0AFX9	Sigma-E factor regulatory protein RseB	0.325279	5	0.185535
	P0AFY8	Negative modulator of initiation of replication	8.3864	5	0.198895
	P0AFZ1	Protein SseB	12.5146	1	0.0736434
	P0AFZ3	Stringent starvation protein B (Adapter protein SspB) (Specificity-enhancing factor SspB)	7.32784	3	0.236364
	P0AG16	Amidophosphoribosyltransferase (ATase) (EC 2.4.2.14) (Glutamine phosphoribosylpyrophosphate amidotransferase) (GPATase)	7.70805	28	0.421782
	P0AG18	N5-carboxyaminoimidazole ribonucleotide mutase (N5-CAIR mutase) (EC 5.4.99.18) (5-(carboxyamino)imidazole ribonucleotide mutase)	4.12396	13	0.443787
	P0AG20	GTP pyrophosphokinase (EC 2.7.6.5) ((p)ppGpp synthase) (ATP:GTP 3'-pyrophosphotransferase) (ppGpp synthase I)	3.94281	6	0.0954301
	P0AG30	Transcription termination factor Rho (EC 3.6.4.-) (ATP-dependent helicase Rho)	6.2901	34	0.637232
	P0AG40	Bifunctional riboflavin kinase/FMN adenylyltransferase (Riboflavin biosynthesis protein RibF) [Includes: Riboflavin kinase (EC 2.7.1.26) (Flavokinase); FMN adenylyltransferase (EC 2.7.7.2) (FAD pyrophosphorylase) (FAD synthase)]	3.60172	9	0.335463
	P0AG44	50S ribosomal protein L17 (Large ribosomal subunit protein bL17)	0.084666	8	0.346457
	P0AG51	50S ribosomal protein L30 (Large ribosomal subunit protein uL30)	6.02342	1	0.169492
	P0AG55	50S ribosomal protein L6 (Large ribosomal subunit protein uL6)	5.87844	26	0.649718
	P0AG59	30S ribosomal protein S14 (Small ribosomal subunit protein uS14)	4.20801	11	0.386139
	P0AG63	30S ribosomal protein S17 (Small ribosomal subunit protein uS17)	7.10334	2	0.178571
	P0AG67	30S ribosomal protein S1 (Bacteriophage Q beta RNA-directed RNA polymerase subunit I) (Small ribosomal subunit protein bS1)	8.0687	64	0.502693
	P0AG78	Sulfate-binding protein (Sulfate starvation-induced protein 2) (SSI2)	8.04075	34	0.662614
	P0AG80	sn-glycerol-3-phosphate-binding periplasmic protein UgpB	6.4554	8	0.246575
	P0AG82	Phosphate-binding protein PstS (PBP)	0.545333	1	0.0289017
	P0AG86	Protein-export protein SecB (Chaperone SecB)	3.12448	15	0.625806
	P0AGB0	Phosphoserine phosphatase (PSP) (PSPase) (EC 3.1.3.3) (O-phosphoserine phosphohydrolase)	6.56009	3	0.127329
	P0AGC3	Soluble lytic murein transglycosylase (EC 4.2.2.n1) (Exomuramidase) (Peptidoglycan lytic exotransglycosylase) (Slt70)	3.4308	12	0.206202
	P0AGD1	Superoxide dismutase [Cu-Zn] (EC 1.15.1.1) (Bacteriocuprein)	2.07713	3	0.109827
	P0AGE6	Quinone reductase (EC 1.6.5.2) (Chromate reductase) (CHRR) (EC 1.6.-.-) (NAD(P)H dehydrogenase (quinone))	3.20784	11	0.547872
	P0AGE9	Succinate--CoA ligase [ADP-forming] subunit alpha (EC 6.2.1.5) (Succinyl-CoA synthetase subunit alpha) (SCS-alpha)	10.1581	24	0.519031
	P0AGF2	Sulfur acceptor protein CsdE	5.45405	4	0.278912
	P0AGG0	Thiamine-monophosphate kinase (TMP kinase) (Thiamine-phosphate kinase) (EC 2.7.4.16)	7.85849	5	0.150769
	P0AGG2	Acyl-CoA thioesterase 2 (EC 3.1.2.20) (Thioesterase II) (TEII)	2.7331	5	0.185315
	P0AGG8	Metalloprotease TldD (EC 3.4.-.-)	4.67955	10	0.343035
	P0AGJ9	Tyrosine--tRNA ligase (EC 6.1.1.1) (Tyrosyl-tRNA synthetase) (TyrRS)	6.67569	25	0.462264
	P0AGK8	HTH-type transcriptional regulator IscR	9.05949	10	0.493827
	P0C018	50S ribosomal protein L18 (Large ribosomal subunit protein uL18)	5.43641	3	0.136752
	P0C037	Pyrimidine/purine nucleoside phosphorylase (EC 2.4.2.1) (EC 2.4.2.2) (Adenosine phosphorylase) (Cytidine phosphorylase) (Guanosine phosphorylase) (Inosine phosphorylase) (Thymidine phosphorylase) (Uridine phosphorylase) (Xanthosine phosphorylase)	7.83534	1	0.117021
	P0C0L9	Protein IscX	1.31602	1	0.166667
	P0C0S1	Small-conductance mechanosensitive channel	0.629037	3	0.132867
	P0C0V0	Periplasmic serine endoprotease DegP (EC 3.4.21.107) (Heat shock protein DegP) (Protease Do)	4.64868	17	0.327004
	P0C8J6	D-tagatose-1,6-bisphosphate aldolase subunit GatY (TBPA) (TagBP aldolase) (EC 4.1.2.40) (D-tagatose-bisphosphate aldolase class II) (Tagatose-bisphosphate aldolase)	4.35462	22	0.429577
	P10378	Enterobactin synthase component E (EC 6.3.2.14) (2,3-dihydroxybenzoate-AMP ligase) (DHB-AMP ligase) (2,3-dihydroxybenzoate-AMP synthase) (EC 6.2.1.71) (Dihydroxybenzoic acid-activating enzyme) (Enterochelin synthase E)	4.30853	13	0.212687
	P10408	Protein translocase subunit SecA (EC 7.4.2.8)	3.5851	20	0.231964
	P10902	L-aspartate oxidase (LASPO) (EC 1.4.3.16) (L-aspartate:fumarate oxidoreductase) (EC 1.5.99.-) (Quinolinate synthetase B)	0.786544	5	0.0888889
	P10908	Glycerophosphodiester phosphodiesterase, cytoplasmic (Glycerophosphoryl diester phosphodiesterase, cytoplasmic) (EC 3.1.4.46)	11.6236	5	0.230769
	P11447	Argininosuccinate lyase (ASAL) (EC 4.3.2.1) (Arginosuccinase)	6.76631	41	0.595186
	P11454	Enterobactin synthase component F (EC 6.3.2.14) (Enterochelin synthase F) (Nonribosomal peptide synthetase EntF) [Includes: L-serine--[L-seryl-carrier protein] ligase (EC 6.2.1.72) (Serine-activating enzyme) (Seryl-AMP ligase)]	4.75208	16	0.146172
	P11875	Arginine--tRNA ligase (EC 6.1.1.19) (Arginyl-tRNA synthetase) (ArgRS)	2.73259	21	0.339688
	P11880	UDP-N-acetylmuramoyl-tripeptide--D-alanyl-D-alanine ligase (EC 6.3.2.10) (D-alanyl-D-alanine-adding enzyme) (UDP-MurNAc-pentapeptide synthetase)	6.23188	11	0.232301
	P12281	Molybdopterin molybdenumtransferase (MPT Mo-transferase) (EC 2.10.1.1)	6.02571	23	0.467153
	P12758	Uridine phosphorylase (UPase) (UrdPase) (EC 2.4.2.3)	5.15707	27	0.664032
	P12994	UPF0098 protein YbhB	7.75484	6	0.392405
	P12996	Biotin synthase (EC 2.8.1.6)	7.02934	2	0.0722543
	P13000	ATP-dependent dethiobiotin synthetase BioD 1 (EC 6.3.3.3) (DTB synthetase 1) (DTBS 1) (Dethiobiotin synthase 1)	7.73013	5	0.253333
	P13001	Pimeloyl-[acyl-carrier protein] methyl ester esterase (EC 3.1.1.85) (Biotin synthesis protein BioH) (Carboxylesterase BioH)	1.02959	4	0.15625
	P13009	Methionine synthase (EC 2.1.1.13) (5-methyltetrahydrofolate--homocysteine methyltransferase) (Methionine synthase, vitamin-B12-dependent) (MS)	5.21429	46	0.393643
	P13482	Periplasmic trehalase (EC 3.2.1.28) (Alpha,alpha-trehalase) (Alpha,alpha-trehalose glucohydrolase) (Tre37A)	-5.72054	1	0.019469
	P13857	Ribosomal-protein-serine acetyltransferase (EC 2.3.1.-) (Acetylating enzyme for N-terminal of ribosomal protein L7/L12)	6.67414	1	0.0670391
	P14081	Selenocysteine-specific elongation factor (SelB translation factor)	1.82407	12	0.254072
	P14900	UDP-N-acetylmuramoylalanine--D-glutamate ligase (EC 6.3.2.9) (D-glutamic acid-adding enzyme) (UDP-N-acetylmuramoyl-L-alanyl-D-glutamate synthetase)	4.33699	9	0.159817
	P15042	DNA ligase (EC 6.5.1.2) (Polydeoxyribonucleotide synthase [NAD(+)])	2.92706	2	0.0402385
	P15047	2,3-dihydro-2,3-dihydroxybenzoate dehydrogenase (DiDHB-DH) (EC 1.3.1.28) (Trans-2,3-dihydro-2,3-dihydroxybenzoate dehydrogenase)	10.4693	8	0.330645
	P15067	Glycogen debranching enzyme (EC 3.2.1.196) (Glycogen operon protein GlgX) (Limit dextrin alpha-1,6-maltotetraose-hydrolase)	5.21684	6	0.109589
	P15254	Phosphoribosylformylglycinamidine synthase (FGAM synthase) (FGAMS) (EC 6.3.5.3) (Formylglycinamide ribonucleotide amidotransferase) (FGAR amidotransferase) (FGAR-AT)	9.86271	87	0.583012
	P15288	Cytosol non-specific dipeptidase (EC 3.4.13.18) (Aminoacyl-histidine dipeptidase) (Beta-alanyl-histidine dipeptidase) (Carnosinase) (Cysteinylglycinase) (Peptidase D) (Xaa-His dipeptidase) (X-His dipeptidase)	5.99835	21	0.360825
	P15639	Bifunctional purine biosynthesis protein PurH [Includes: Phosphoribosylaminoimidazolecarboxamide formyltransferase (EC 2.1.2.3) (AICAR transformylase); IMP cyclohydrolase (EC 3.5.4.10) (ATIC) (IMP synthase) (Inosinicase)]	8.40405	48	0.714556
	P15640	Phosphoribosylamine--glycine ligase (EC 6.3.4.13) (GARS) (Glycinamide ribonucleotide synthetase) (Phosphoribosylglycinamide synthetase)	5.75592	26	0.501166
	P16456	Selenide, water dikinase (EC 2.7.9.3) (Selenium donor protein) (Selenophosphate synthase)	11.8343	17	0.475504
	P16659	Proline--tRNA ligase (EC 6.1.1.15) (Global RNA synthesis factor) (Prolyl-tRNA synthetase) (ProRS)	13.3073	54	0.632867
	P16700	Thiosulfate-binding protein	5.65438	27	0.497041
	P16703	Cysteine synthase B (CSase B) (EC 2.5.1.47) (O-acetylserine (thiol)-lyase B) (OAS-TL B) (O-acetylserine sulfhydrylase B)	1.64516	13	0.471947
	P17109	2-succinyl-5-enolpyruvyl-6-hydroxy-3-cyclohexene-1-carboxylate synthase (SEPHCHC synthase) (EC 2.2.1.9) (Menaquinone biosynthesis protein MenD)	4.40174	2	0.0719424
	P17115	Arabinose 5-phosphate isomerase GutQ (API) (G-API) (EC 5.3.1.13) (Phosphosugar aldol-ketol isomerase)	7.5557	2	0.0654206
	P17117	Oxygen-insensitive NADPH nitroreductase (EC 1.-.-.-) (Modulator of drug activity A)	2.77834	10	0.354167
	P17169	Glutamine--fructose-6-phosphate aminotransferase [isomerizing] (EC 2.6.1.16) (D-fructose-6-phosphate amidotransferase) (GFAT) (Glucosamine-6-phosphate synthase) (Hexosephosphate aminotransferase) (L-glutamine--D-fructose-6-phosphate amidotransferase)	7.13253	40	0.472906
	P17445	Betaine aldehyde dehydrogenase (BADH) (EC 1.2.1.8)	1.98658	13	0.344898
	P17846	Sulfite reductase [NADPH] hemoprotein beta-component (SiR-HP) (SiRHP) (EC 1.8.1.2)	2.17726	27	0.421053
	P17854	Phosphoadenosine 5'-phosphosulfate reductase (PAPS reductase) (EC 1.8.4.8) (3'-phosphoadenylylsulfate reductase) (PAPS reductase, thioredoxin dependent) (PAPS sulfotransferase) (PAdoPS reductase)	2.03831	9	0.385246
	P17993	Ubiquinone biosynthesis O-methyltransferase (2-octaprenyl-6-hydroxyphenol methylase) (EC 2.1.1.222) (3-demethylubiquinone-8 3-O-methyltransferase) (EC 2.1.1.64)	4.72579	9	0.329167
	P18133	Nicotinate phosphoribosyltransferase (NAPRTase) (EC 6.3.4.21)	0.0998321	9	0.2475
	P18196	Septum site-determining protein MinC	2.39048	4	0.121212
	P18335	Acetylornithine/succinyldiaminopimelate aminotransferase (ACOAT) (DapATase) (Succinyldiaminopimelate transferase) (EC 2.6.1.11) (EC 2.6.1.17)	7.36652	23	0.46798
	P18390	Uncharacterized protein YjjA (Protein P-18)	0.813241	3	0.158537
	P18843	NH(3)-dependent NAD(+) synthetase (EC 6.3.1.5) (Nicotinamide adenine dinucleotide synthetase) (NADS) (Nitrogen regulatory protein)	5.14502	24	0.650909
	P18956	Glutathione hydrolase proenzyme (EC 3.4.19.13) (Gamma-glutamyltranspeptidase proenzyme) (GGT) (EC 2.3.2.2) [Cleaved into: Glutathione hydrolase large chain; Glutathione hydrolase small chain]	2.46331	10	0.174138
	P19636	Ethanolamine ammonia-lyase small subunit (EAL small subunit) (EC 4.3.1.7) (Ethanolamine ammonia-lyase beta subunit) (Ethanolamine ammonia-lyase light chain) (Ethanolamine deaminase small subunit)	5.456	2	0.0474576
	P19926	Glucose-1-phosphatase (G1Pase) (EC 3.1.3.10)	7.81106	7	0.186441
	P21151	3-ketoacyl-CoA thiolase FadA (EC 2.3.1.16) (Acetyl-CoA acyltransferase) (Beta-ketothiolase) (Fatty acid oxidation complex subunit beta)	6.29498	2	0.0697674
	P21156	Sulfate adenylyltransferase subunit 2 (EC 2.7.7.4) (ATP-sulfurylase small subunit) (Sulfate adenylate transferase) (SAT)	3.13298	10	0.288079
	P21169	Constitutive ornithine decarboxylase (EC 4.1.1.17)	3.67731	2	0.0407876
	P21170	Biosynthetic arginine decarboxylase (ADC) (EC 4.1.1.19)	10.1688	18	0.200608
	P21177	Fatty acid oxidation complex subunit alpha [Includes: Enoyl-CoA hydratase/Delta(3)-cis-Delta(2)-trans-enoyl-CoA isomerase/3-hydroxybutyryl-CoA epimerase (EC 4.2.1.17) (EC 5.1.2.3) (EC 5.3.3.8); 3-hydroxyacyl-CoA dehydrogenase (EC 1.1.1.35)]	3.81325	2	0.037037
	P21338	Ribonuclease I (RNase I) (EC 4.6.1.21) (Enterobacter ribonuclease)	4.99194	7	0.335821
	P21367	Probable hydrolase YcaC (EC 4.-.-.-)	4.74924	13	0.475962
	P21369	Nicotinamidase (EC 3.5.1.19) (Nicotinamide deamidase) (NAMase) (Pyrazinamidase) (PZAase) (EC 3.5.1.-)	7.17077	4	0.234742
	P21507	ATP-dependent RNA helicase SrmB (EC 3.6.4.13)	7.54197	5	0.119369
	P21513	Ribonuclease E (RNase E) (EC 3.1.26.12)	2.2015	8	0.100848
	P21599	Pyruvate kinase II (EC 2.7.1.40) (PK-2)	9.84477	27	0.4625
	P21645	UDP-3-O-(3-hydroxymyristoyl)glucosamine N-acyltransferase (UDP-3-O-(3-OHC14)-GlcN N-acyltransferase) (EC 2.3.1.191) (Protein FirA) (Rifampicin resistance protein) (UDP-3-O-(3-hydroxytetradecanoyl)glucosamine N-acyltransferase)	4.69858	9	0.228739
	P21888	Cysteine--tRNA ligase (EC 6.1.1.16) (Cysteinyl-tRNA synthetase) (CysRS)	4.34419	13	0.245119
	P21889	Aspartate--tRNA ligase (EC 6.1.1.12) (Aspartyl-tRNA synthetase) (AspRS)	4.90094	42	0.471186
	P21893	Single-stranded-DNA-specific exonuclease RecJ (EC 3.1.-.-)	5.95843	6	0.119584
	P22106	Asparagine synthetase B [glutamine-hydrolyzing] (AS-B) (EC 6.3.5.4)	8.24572	30	0.449458
	P22188	UDP-N-acetylmuramoyl-L-alanyl-D-glutamate--2,6-diaminopimelate ligase (EC 6.3.2.13) (Meso-A2pm-adding enzyme) (Meso-diaminopimelate-adding enzyme) (UDP-MurNAc-L-Ala-D-Glu:meso-diaminopimelate ligase) (UDP-MurNAc-tripeptide synthetase) (UDP-N-acetylmuramyl-tripeptide synthetase)	7.33378	9	0.232323
	P22255	3'(2'),5'-bisphosphate nucleotidase CysQ (EC 3.1.3.7) (3'(2'),5-bisphosphonucleoside 3'(2')-phosphohydrolase) (3'-phosphoadenosine 5'-phosphate phosphatase) (PAP phosphatase) (DPNPase)	5.45119	9	0.378049
	P22259	Phosphoenolpyruvate carboxykinase (ATP) (PCK) (PEP carboxykinase) (PEPCK) (EC 4.1.1.49)	2.38772	19	0.355556
	P22525	Probable L,D-transpeptidase YcbB (EC 2.-.-.-)	7.20572	1	0.0178862
	P23003	tRNA/tmRNA (uracil-C(5))-methyltransferase (EC 2.1.1.-) (EC 2.1.1.35) (tRNA (uracil(54)-C(5))-methyltransferase) (tRNA(m5U54)-methyltransferase) (RUMT) (tmRNA (uracil(341)-C(5))-methyltransferase)	7.00623	9	0.259563
	P23325	Ankyrin repeat protein A (Ankyrin-like regulatory protein)	8.66497	1	0.00824176
	P23538	Phosphoenolpyruvate synthase (PEP synthase) (EC 2.7.9.2) (Pyruvate, water dikinase)	12.2971	55	0.478535
	P23827	Ecotin	2.28858	6	0.296296
	P23836	Transcriptional regulatory protein PhoP	2.54264	13	0.497758
	P23839	UPF0701 protein YicC	9.11905	18	0.550523
	P23843	Periplasmic oligopeptide-binding protein	6.99397	62	0.688766
	P23845	Sulfate adenylyltransferase subunit 1 (EC 2.7.7.4) (ATP-sulfurylase large subunit) (Sulfate adenylate transferase) (SAT)	4.63188	26	0.44
	P23847	Dipeptide-binding protein (DBP) (Periplasmic dipeptide transport protein)	8.65186	55	0.626168
	P23865	Tail-specific protease (EC 3.4.21.102) (C-terminal-processing peptidase) (PRC protein) (Protease Re)	4.51629	9	0.136364
	P23869	Peptidyl-prolyl cis-trans isomerase B (PPIase B) (EC 5.2.1.8) (Rotamase B)	0.505314	7	0.304878
	P23882	Methionyl-tRNA formyltransferase (EC 2.1.2.9) (Met-tRNA(fMet) formyltransferase)	4.25076	11	0.365079
	P23883	NADP/NAD-dependent aldehyde dehydrogenase PuuC (ALDH) (EC 1.2.1.5) (3-hydroxypropionaldehyde dehydrogenase) (Gamma-glutamyl-gamma-aminobutyraldehyde dehydrogenase) (Gamma-Glu-gamma-aminobutyraldehyde dehydrogenase)	9.35761	2	0.0626263
	P23893	Glutamate-1-semialdehyde 2,1-aminomutase (GSA) (EC 5.4.3.8) (Glutamate-1-semialdehyde aminotransferase) (GSA-AT)	3.56558	21	0.471831
	P23909	DNA mismatch repair protein MutS	5.36406	7	0.098476
	P23917	Fructokinase (EC 2.7.1.4) (D-fructose kinase) (Manno(fructo)kinase)	4.8005	7	0.261589
	P24178	Protein YffB	3.92527	5	0.313559
	P24182	Biotin carboxylase (EC 6.3.4.14) (Acetyl-coenzyme A carboxylase biotin carboxylase subunit A)	9.86318	21	0.420935
	P24186	Bifunctional protein FolD [Includes: Methylenetetrahydrofolate dehydrogenase (EC 1.5.1.5); Methenyltetrahydrofolate cyclohydrolase (EC 3.5.4.9)]	6.11616	11	0.392361
	P24188	tRNA uridine(34) hydroxylase (EC 1.14.-.-) (ORF39.9) (tRNA hydroxylation protein O)	1.97383	1	0.0171429
	P24203	P-loop guanosine triphosphatase YjiA (EC 3.6.-.-) (GTP-binding protein YjiA)	1.80208	5	0.122642
	P24224	Holo-[acyl-carrier-protein] synthase (Holo-ACP synthase) (EC 2.7.8.7) (4'-phosphopantetheinyl transferase AcpS)	7.45446	1	0.111111
	P24232	Flavohemoprotein (Flavohemoglobin) (HMP) (Hemoglobin-like protein) (Nitric oxide dioxygenase) (NO oxygenase) (NOD) (EC 1.14.12.17)	2.99207	12	0.247475
	P25397	Tellurite methyltransferase (EC 2.1.1.265) (Chalcogen-detoxifying protein TehB) (Selenite methyltransferase) (Tellurite resistance protein TehB)	7.48662	8	0.329949
	P25437	S-(hydroxymethyl)glutathione dehydrogenase (EC 1.1.1.284) (Alcohol dehydrogenase class-3) (EC 1.1.1.1) (Alcohol dehydrogenase class-III) (Glutathione-dependent formaldehyde dehydrogenase) (FALDH) (FDH) (GSH-FDH) (EC 1.1.1.-)	8.16395	14	0.346883
	P25516	Aconitate hydratase A (ACN) (Aconitase) (EC 4.2.1.3) (Iron-responsive protein-like) (IRP-like) (RNA-binding protein) (Stationary phase enzyme)	2.0755	29	0.344557
	P25519	GTPase HflX (GTP-binding protein HflX)	2.8977	4	0.140845
	P25526	Succinate-semialdehyde dehydrogenase [NADP(+)] GabD (SSDH) (EC 1.2.1.79) (Glutarate-semialdehyde dehydrogenase) (EC 1.2.1.-)	7.87403	21	0.439834
	P25539	Riboflavin biosynthesis protein RibD [Includes: Diaminohydroxyphosphoribosylaminopyrimidine deaminase (DRAP deaminase) (EC 3.5.4.26) (Riboflavin-specific deaminase); 5-amino-6-(5-phosphoribosylamino)uracil reductase (EC 1.1.1.193) (HTP reductase)]	8.52311	16	0.425068
	P25553	Lactaldehyde dehydrogenase (EC 1.2.1.22) (Aldehyde dehydrogenase A) (Glycolaldehyde dehydrogenase) (EC 1.2.1.21)	5.48748	19	0.39666
	P25665	5-methyltetrahydropteroyltriglutamate--homocysteine methyltransferase (EC 2.1.1.14) (Cobalamin-independent methionine synthase) (Methionine synthase, vitamin-B12 independent isozyme)	8.88586	147	0.743692
	P25738	Acidic protein MsyB	1.60352	7	0.556452
	P25745	tRNA-specific 2-thiouridylase MnmA (EC 2.8.1.13)	9.02812	6	0.149457
	P25906	Pyridoxine 4-dehydrogenase (EC 1.1.1.65)	7.24481	4	0.20979
	P26612	Cytoplasmic alpha-amylase (EC 3.2.1.1) (1,4-alpha-D-glucan glucanohydrolase)	1.36678	7	0.131313
	P26616	NAD-dependent malic enzyme (NAD-ME) (EC 1.1.1.38)	9.40493	18	0.299115
	P26646	Probable acrylyl-CoA reductase AcuI (EC 1.3.1.84) (Acryloyl-coenzyme A reductase AcuI)	8.47044	14	0.41358
	P26648	Cell division protein FtsP	5.97826	3	0.114894
	P27248	Aminomethyltransferase (EC 2.1.2.10) (Glycine cleavage system T protein)	7.20843	15	0.395604
	P27249	Bifunctional uridylyltransferase/uridylyl-removing enzyme (UTase/UR) (Bifunctional [protein-PII] modification enzyme) (Bifunctional nitrogen sensor protein) [Includes: [Protein-PII] uridylyltransferase (PII uridylyltransferase) (UTase) (EC 2.7.7.59); [Protein-PII]-UMP uridylyl-removing enzyme (UR) (EC 3.1.4.-)]	7.20686	3	0.041573
	P27250	Aldehyde reductase Ahr (EC 1.1.1.2) (Zinc-dependent alcohol dehydrogenase Ahr)	7.03252	8	0.227139
	P27278	Trifunctional NAD biosynthesis/regulator protein NadR [Includes: Transcriptional regulator NadR; Nicotinamide mononucleotide adenylyltransferase (NMN adenylyltransferase) (NMN-AT) (NMNAT) (EC 2.7.7.1) (Nicotinamide ribonucleotide adenylyltransferase) (Nicotinamide-nucleotide adenylyltransferase); Ribosylnicotinamide kinase (RNK) (EC 2.7.1.22) (Nicotinamide riboside kinase) (NRK) (NmR-K)]	1.94363	5	0.15122
	P27298	Oligopeptidase A (EC 3.4.24.70)	6.82369	30	0.391176
	P27302	Transketolase 1 (TK 1) (EC 2.2.1.1)	9.24906	46	0.494721
	P27306	Soluble pyridine nucleotide transhydrogenase (STH) (EC 1.6.1.1) (NAD(P)(+) transhydrogenase [B-specific])	2.90721	15	0.407725
	P27431	50S ribosomal protein L16 3-hydroxylase (EC 1.14.11.47) (Ribosomal oxygenase RoxA) (ROX)	7.96868	9	0.27882
	P27434	Cytoskeleton protein RodZ	14.9818	6	0.166172
	P27550	Acetyl-coenzyme A synthetase (AcCoA synthetase) (Acs) (EC 6.2.1.1) (Acetate--CoA ligase) (Acyl-activating enzyme)	6.57943	14	0.230061
	P27828	UDP-N-acetylglucosamine 2-epimerase (EC 5.1.3.14) (Bacteriophage N4 adsorption protein C) (UDP-GlcNAc-2-epimerase)	8.56719	5	0.154255
	P27829	UDP-N-acetyl-D-mannosamine dehydrogenase (EC 1.1.1.336) (UDP-ManNAc 6-dehydrogenase)	8.89378	6	0.180952
	P27830	dTDP-glucose 4,6-dehydratase 2 (EC 4.2.1.46)	2.21867	6	0.188732
	P27832	dTDP-fucosamine acetyltransferase (EC 2.3.1.210) (TDP-fucosamine acetyltransferase) (dTDP-4-amino-4,6-dideoxy-D-galactose acyltransferase)	4.30831	1	0.0803571
	P27848	Pyridoxal phosphate phosphatase YigL (EC 3.1.3.74) (PLP phosphatase) (Sugar phosphatase) (EC 3.1.3.23)	8.09701	5	0.172932
	P28304	Quinone oxidoreductase 1 (EC 1.6.5.5) (NADPH:quinone reductase 1) (Zeta-crystallin homolog protein)	7.68546	12	0.388379
	P28635	D-methionine-binding lipoprotein MetQ	4.30549	17	0.464945
	P29012	Alanine racemase, catabolic (EC 5.1.1.1)	1.80753	4	0.154494
	P29217	UPF0502 protein YceH (G20.3)	2.88575	7	0.269767
	P29745	Peptidase T (EC 3.4.11.4) (Aminotripeptidase) (Tripeptidase) (Tripeptide aminopeptidase)	0.43127	5	0.132353
	P30011	Nicotinate-nucleotide pyrophosphorylase [carboxylating] (EC 2.4.2.19) (Quinolinate phosphoribosyltransferase [decarboxylating]) (QAPRTase)	9.41721	9	0.360269
	P30014	Ribonuclease T (EC 3.1.13.-) (Exoribonuclease T) (RNase T)	2.4501	3	0.190698
	P30125	3-isopropylmalate dehydrogenase (EC 1.1.1.85) (3-IPM-DH) (Beta-IPM dehydrogenase) (IMDH)	1.58486	35	0.548209
	P30126	3-isopropylmalate dehydratase small subunit (EC 4.2.1.33) (Alpha-IPM isomerase) (IPMI) (Isopropylmalate isomerase)	5.01294	10	0.472637
	P30128	Transcription elongation factor GreB (Transcript cleavage factor GreB)	6.99685	2	0.132911
	P30177	Uncharacterized protein YbiB	2.36372	14	0.3625
	P30178	Hydroxycarboxylate dehydrogenase B (EC 1.1.1.-) (2-oxoglutarate reductase) (Hydroxyphenylpyruvate reductase) (EC 1.1.1.237) (Phenylpyruvate reductase)	1.68698	16	0.434903
	P30748	Molybdopterin synthase sulfur carrier subunit (MPT synthase subunit 1) (Molybdenum cofactor biosynthesis protein D) (Molybdopterin-converting factor small subunit) (Molybdopterin-converting factor subunit 1) (Sulfur carrier protein MoaD)	6.00296	5	0.703704
	P30750	Methionine import ATP-binding protein MetN (EC 7.4.2.11)	0.951172	8	0.271137
	P30850	Exoribonuclease 2 (EC 3.1.13.1) (Exoribonuclease II) (RNase II) (Ribonuclease II)	6.19801	22	0.312112
	P30859	Putative ABC transporter arginine-binding protein 2	5.9455	9	0.27572
	P30860	ABC transporter arginine-binding protein 1	4.94398	18	0.506173
	P30864	Uncharacterized HTH-type transcriptional regulator YafC	7.57163	2	0.0723684
	P30871	Inorganic triphosphatase (PPPase) (EC 3.6.1.25) (ORFXE)	3.27667	11	0.203233
	P31060	ABC transporter ATP-binding protein ModF (Photorepair protein PhrA)	7.35048	15	0.281633
	P31069	Voltage-gated potassium channel Kch	10.2353	1	0.0383693
	P31120	Phosphoglucosamine mutase (EC 5.4.2.10)	6.11939	22	0.510112
	P31133	Putrescine-binding periplasmic protein PotF	3.82521	21	0.481081
	P31142	3-mercaptopyruvate sulfurtransferase (MST) (EC 2.8.1.2) (Rhodanese-like protein)	3.60492	14	0.373665
	P31658	Protein/nucleic acid deglycase 1 (EC 3.1.2.-) (EC 3.5.1.-) (EC 3.5.1.124) (Glyoxalase III) (EC 4.2.1.130) (Holding molecular chaperone) (Hsp31) (Maillard deglycase)	7.7705	5	0.159011
	P31663	Pantothenate synthetase (PS) (EC 6.3.2.1) (Pantoate--beta-alanine ligase) (Pantoate-activating enzyme)	3.51541	22	0.547703
	P31677	Trehalose-6-phosphate synthase (TPS) (EC 2.4.1.15) (Alpha,alpha-trehalose-phosphate synthase [UDP-forming]) (Osmoregulatory trehalose synthesis protein A) (OtsA) (UDP-glucose-glucosephosphate glucosyltransferase)	2.94684	2	0.0400844
	P31697	Chaperone protein FimC	5.02986	2	0.112033
	P31802	Nitrate/nitrite response regulator protein NarP	8.00827	3	0.134884
	P31825	tRNA1(Val) (adenine(37)-N6)-methyltransferase (EC 2.1.1.223) (tRNA m6A37 methyltransferase)	6.35766	2	0.138776
	P31828	Probable zinc protease PqqL (EC 3.4.24.-)	2.19305	4	0.0515575
	P31992	Tautomerase PptA (EC 5.3.2.-)	14.9274	1	0.142857
	P32099	Lipoate-protein ligase A (EC 6.3.1.20) (Lipoate--protein ligase)	4.85615	6	0.171598
	P32131	Oxygen-independent coproporphyrinogen III oxidase (CPO) (EC 1.3.98.3) (Coproporphyrinogen III dehydrogenase) (CPDH)	4.06854	2	0.0525164
	P32132		5.78935	29	0.337727
	P32662	Phosphoglycolate phosphatase (PGP) (PGPase) (EC 3.1.3.18)	2.25959	7	0.361111
	P32680	Uncharacterized protein YjaG	1.76143	4	0.188776
	P33018	S-formylglutathione hydrolase YeiG (FGH) (EC 3.1.2.12)	6.75718	13	0.352518
	P33136	Glucans biosynthesis protein G	2.0446	11	0.215264
	P33195	Glycine dehydrogenase (decarboxylating) (EC 1.4.4.2) (Glycine cleavage system P-protein) (Glycine decarboxylase) (Glycine dehydrogenase (aminomethyl-transferring))	6.13206	34	0.401254
	P33218	Inner membrane protein YebE	5.68105	6	0.200913
	P33219	Protein YebF	7.03886	2	0.127119
	P33221	Formate-dependent phosphoribosylglycinamide formyltransferase (EC 6.3.1.21) (5'-phosphoribosylglycinamide transformylase 2) (Formate-dependent GAR transformylase) (GAR transformylase 2) (GART 2) (GAR transformylase T) (Non-folate glycinamide ribonucleotide transformylase) (Phosphoribosylglycinamide formyltransferase 2)	11.7412	27	0.538265
	P33232	L-lactate dehydrogenase (EC 1.1.-.-)	8.52312	2	0.0934343
	P33362	Glycine betaine-binding protein YehZ	8.45036	13	0.442623
	P33363	Periplasmic beta-glucosidase (EC 3.2.1.21) (Beta-D-glucoside glucohydrolase) (Cellobiase) (Gentiobiase)	10.8341	20	0.301961
	P33570	Transketolase 2 (TK 2) (EC 2.2.1.1)	8.59652	32	0.37931
	P33643	Ribosomal large subunit pseudouridine synthase D (EC 5.4.99.23) (23S rRNA pseudouridine(1911/1915/1917) synthase) (rRNA pseudouridylate synthase D) (rRNA-uridine isomerase D)	4.56215	2	0.0644172
	P33920	Nucleoid-associated protein YejK	7.37661	8	0.313433
	P33941	ABC transporter ATP-binding/permease protein YojI	9.66398	1	0.0127971
	P35340	Alkyl hydroperoxide reductase subunit F (EC 1.8.1.-) (Alkyl hydroperoxide reductase F52A protein)	4.31388	42	0.641075
	P36683	Aconitate hydratase B (ACN) (Aconitase) (EC 4.2.1.3) ((2R,3S)-2-methylisocitrate dehydratase) ((2S,3R)-3-hydroxybutane-1,2,3-tricarboxylate dehydratase) (2-methyl-cis-aconitate hydratase) (EC 4.2.1.99) (Iron-responsive protein-like) (IRP-like) (RNA-binding protein)	5.09799	79	0.660116
	P36938	Phosphoglucomutase (PGM) (EC 5.4.2.2) (Glucose phosphomutase)	9.84518	24	0.448718
	P37051	Formyltetrahydrofolate deformylase (EC 3.5.1.10) (Formyl-FH(4) hydrolase)	1.30224	12	0.392857
	P37052	UPF0225 protein YchJ	5.52233	1	0.0921053
	P37095	Peptidase B (EC 3.4.11.23) (Aminopeptidase B)	7.52272	37	0.660422
	P37188	PTS system galactitol-specific EIIB component (EIIB-Gat) (Galactitol-specific phosphotransferase enzyme IIB component) (EC 2.7.1.200)	6.7407	10	0.744681
	P37329	Molybdate-binding protein ModA (Molybdate/tungstate-binding protein ModA)	4.15384	6	0.249027
	P37330	Malate synthase G (MSG) (EC 2.3.3.9)	7.25731	17	0.260028
	P37349	PEP-dependent dihydroxyacetone kinase, phosphoryl donor subunit DhaM (EC 2.7.1.121) (Dihydroxyacetone kinase subunit M)	1.63641	17	0.491525
	P37440	Oxidoreductase UcpA (EC 1.-.-.-)	12.164	4	0.159696
	P37595	Isoaspartyl peptidase (EC 3.4.19.5) (Beta-aspartyl-peptidase) (EcAIII) (Isoaspartyl dipeptidase) [Cleaved into: Isoaspartyl peptidase subunit alpha; Isoaspartyl peptidase subunit beta]	3.43825	7	0.252336
	P37613	PanD regulatory factor	0.339047	2	0.165354
	P37631	Uncharacterized protein YhiN	0.472642	1	0.0325
	P37648	Protein YhjJ	5.49348	3	0.0883534
	P37666	Glyoxylate/hydroxypyruvate reductase B (EC 1.1.1.79) (EC 1.1.1.81) (2-ketoaldonate reductase) (2-ketogluconate reductase) (2KR) (EC 1.1.1.215)	8.95334	27	0.592593
	P37689	2,3-bisphosphoglycerate-independent phosphoglycerate mutase (BPG-independent PGAM) (Phosphoglyceromutase) (iPGM) (EC 5.4.2.12)	3.796	35	0.414397
	P37757	Uncharacterized isomerase YddE (EC 5.1.-.-) (ORFB)	0.80735	3	0.121212
	P37759	dTDP-glucose 4,6-dehydratase 1 (EC 4.2.1.46)	3.81858	22	0.512465
	P37760	dTDP-4-dehydrorhamnose reductase (EC 1.1.1.133) (dTDP-4-keto-L-rhamnose reductase) (dTDP-6-deoxy-L-lyxo-4-hexulose reductase) (dTDP-6-deoxy-L-mannose dehydrogenase) (dTDP-L-rhamnose synthase)	7.95309	12	0.337793
	P37902	Glutamate/aspartate import solute-binding protein	9.37507	21	0.463576
	P37903	Universal stress protein F	3.11817	7	0.354167
	P38038	Sulfite reductase [NADPH] flavoprotein alpha-component (SiR-FP) (EC 1.8.1.2)	0.79186	46	0.54424
	P38521	Uncharacterized protein YggL	5.27725	8	0.37037
	P39172	High-affinity zinc uptake system protein ZnuA	4.87799	6	0.254839
	P39173	Putative glucose-6-phosphate 1-epimerase (EC 5.1.3.15) (Putative D-hexose-6-phosphate mutarotase) (Unknown protein from 2D-page spots T26/PR37)	3.95834	15	0.472789
	P39176	Probable L,D-transpeptidase ErfK/SrfK (EC 2.-.-.-)	6.04996	1	0.0580645
	P39177	Universal stress protein UP12 (Universal stress protein G)	8.30261	3	0.239437
	P39180	Antigen 43 (AG43) (Fluffing protein) [Cleaved into: Antigen 43 alpha chain; Antigen 43 beta chain]	3.76696	1	0.0173244
	P39199	50S ribosomal protein L3 glutamine methyltransferase (L3 MTase) (EC 2.1.1.298) (N5-glutamine methyltransferase PrmB)	6.46589	4	0.106452
	P39274	Uncharacterized protein YjdJ	8.77289	2	0.177778
	P39286	Small ribosomal subunit biogenesis GTPase RsgA (EC 3.6.1.-)	2.61486	3	0.0942857
	P39298	Esterase YjfP (EC 3.1.-.-)	6.61517	3	0.160643
	P39315	Quinone oxidoreductase 2 (EC 1.6.5.2)	6.0032	6	0.199301
	P39325	Galactofuranose-binding protein YtfQ	11.4605	2	0.0597484
	P39342	Uncharacterized protein YjgR	8.15713	8	0.208
	P39401	Phosphoglycerol transferase I (EC 2.7.8.20) (Phosphatidylglycerol--membrane-oligosaccharide glycerophosphotransferase)	7.88961	1	0.0078637
	P39406	Ribosomal RNA small subunit methyltransferase C (EC 2.1.1.172) (16S rRNA m2G1207 methyltransferase) (rRNA (guanine-N(2)-)-methyltransferase RsmC)	7.73911	8	0.291545
	P39411	Inosine/xanthosine triphosphatase (ITPase/XTPase) (EC 3.6.1.73) (Non-canonical purine NTP phosphatase) (Non-standard purine NTP phosphatase) (Nucleoside-triphosphate phosphatase) (NTPase)	8.29225	6	0.388235
	P39452	Ribonucleoside-diphosphate reductase 2 subunit alpha (EC 1.17.4.1) (R1E protein) (Ribonucleotide reductase 2)	4.15411	11	0.184874
	P39831	NADP-dependent 3-hydroxy acid dehydrogenase YdfG (L-allo-threonine dehydrogenase) (EC 1.1.1.381) (Malonic semialdehyde reductase) (EC 1.1.1.298)	12.3039	16	0.447581
	P39838	Phosphotransferase RcsD (EC 2.7.2.-) (Phosphotransfer intermediate RcsD)	4.14467	1	0.0157303
	P40120	Glucans biosynthesis protein D	3.14789	17	0.333938
	P40191	Pyridoxine/pyridoxal/pyridoxamine kinase (PN/PL/PM kinase) (EC 2.7.1.35) (B6-vitamer kinase) (Pyridoxal kinase 1) (PL kinase 1)	6.63565	3	0.14841
	P40874	N-methyl-L-tryptophan oxidase (MTOX) (EC 1.5.3.-)	5.97247	17	0.413978
	P41407	FMN-dependent NADH:quinone oxidoreductase (EC 1.6.5.-) (Azo-dye reductase) (FMN-dependent NADH-azo compound oxidoreductase) (FMN-dependent NADH-azoreductase) (EC 1.7.1.17)	7.10883	17	0.507463
	P42593	2,4-dienoyl-CoA reductase [(2E)-enoyl-CoA-producing] (DCR) (EC 1.3.1.34) (2,4-dienoyl-coenzyme A reductase [NADPH])	4.42596	2	0.0342262
	P42599	Uncharacterized oxidoreductase YgjR (EC 1.-.-.-)	7.59237	8	0.27439
	P42641	GTPase ObgE/CgtA (EC 3.6.5.-) (GTP-binding protein Obg)	2.39528	6	0.217949
	P43672	ATP-binding protein Uup (EC 3.6.1.-)	3.29604	4	0.0724409
	P45395	Arabinose 5-phosphate isomerase KdsD (API) (L-API) (EC 5.3.1.13)	10.4295	8	0.182927
	P45470	Protein/nucleic acid deglycase 2 (EC 3.1.2.-) (EC 3.5.1.-) (EC 3.5.1.124) (Maillard deglycase)	13.195	4	0.232558
	P45523	FKBP-type peptidyl-prolyl cis-trans isomerase FkpA (PPIase) (EC 5.2.1.8) (Rotamase)	4.61188	9	0.181481
	P45550	Uncharacterized protein YhfX	9.54528	1	0.0155039
	P45577	RNA chaperone ProQ	7.25222	5	0.271552
	P45578	S-ribosylhomocysteine lyase (EC 4.4.1.21) (AI-2 synthesis protein) (Autoinducer-2 production protein LuxS)	3.72416	12	0.555556
	P45748	Threonylcarbamoyl-AMP synthase (TC-AMP synthase) (EC 2.7.7.87) (L-threonylcarbamoyladenylate synthase) (Ribosome maturation factor TsaC) (t(6)A37 threonylcarbamoyladenosine biosynthesis protein TsaC) (tRNA threonylcarbamoyladenosine biosynthesis protein TsaC)	8.79539	10	0.505263
	P45799	ADP compounds hydrolase NudE (EC 3.6.1.-)	10.2314	9	0.569892
	P46837	Protein YhgF	4.72556	12	0.184994
	P46852	Quercetin 2,3-dioxygenase (Quercetinase) (EC 1.13.11.24) (Pirin-like protein YhhW)	5.95607	4	0.199134
	P46853	Uncharacterized oxidoreductase YhhX (EC 1.-.-.-)	0.268717	14	0.423188
	P50465	Endonuclease 8 (DNA glycosylase/AP lyase Nei) (EC 3.2.2.-) (EC 4.2.99.18) (DNA-(apurinic or apyrimidinic site) lyase Nei) (Endonuclease VIII)	1.04071	1	0.0608365
	P52007	Protein YecM	5.4145	2	0.148936
	P52043	Propionyl-CoA:succinate CoA transferase (EC 2.8.3.-)	0.909483	1	0.0142276
	P52061	dITP/XTP pyrophosphatase (EC 3.6.1.66) (Deoxyribonucleoside triphosphate pyrophosphohydrolase) (Inosine triphosphate pyrophosphatase) (ITPase) (Non-canonical purine NTP pyrophosphatase) (Non-standard purine NTP pyrophosphatase) (Nucleoside-triphosphate diphosphatase) (Nucleoside-triphosphate pyrophosphatase) (NTPase)	4.12478	3	0.192893
	P52108	Transcriptional regulatory protein RstA	6.50322	2	0.083682
	P52647	Probable pyruvate-flavodoxin oxidoreductase (EC 1.2.7.-)	7.04335	6	0.0741056
	P52697	6-phosphogluconolactonase (6-P-gluconolactonase) (Pgl) (EC 3.1.1.31)	5.21315	23	0.610272
	P56262	Putative carboxymethylenebutenolidase (EC 3.1.1.45) (Dienelactone hydrolase) (DLH)	1.9151	10	0.354244
	P60240	RNA polymerase-associated protein RapA (EC 3.6.4.-) (ATP-dependent helicase HepA)	6.10046	23	0.234504
	P60390	Ribosomal RNA small subunit methyltransferase H (EC 2.1.1.199) (16S rRNA m(4)C1402 methyltransferase) (rRNA (cytosine-N(4)-)-methyltransferase RsmH)	6.14992	3	0.108626
	P60422	50S ribosomal protein L2 (Large ribosomal subunit protein uL2)	5.4233	32	0.465201
	P60546	Guanylate kinase (EC 2.7.4.8) (GMP kinase)	6.99449	3	0.164251
	P60560	GMP reductase (EC 1.7.1.7) (Guanosine 5'-monophosphate oxidoreductase) (Guanosine monophosphate reductase)	5.45296	18	0.409222
	P60595	Imidazole glycerol phosphate synthase subunit HisH (EC 4.3.2.10) (IGP synthase glutaminase subunit) (EC 3.5.1.2) (IGP synthase subunit HisH) (ImGP synthase subunit HisH) (IGPS subunit HisH)	3.72285	4	0.204082
	P60624	50S ribosomal protein L24 (Large ribosomal subunit protein uL24)	1.12972	12	0.538462
	P60651	Agmatinase (EC 3.5.3.11) (Agmatine ureohydrolase) (AUH)	4.40113	3	0.127451
	P60664	Imidazole glycerol phosphate synthase subunit HisF (EC 4.3.2.10) (IGP synthase cyclase subunit) (IGP synthase subunit HisF) (ImGP synthase subunit HisF) (IGPS subunit HisF)	5.62568	14	0.527132
	P60723	50S ribosomal protein L4 (Large ribosomal subunit protein uL4)	4.57644	28	0.487562
	P60757	ATP phosphoribosyltransferase (ATP-PRT) (ATP-PRTase) (EC 2.4.2.17)	8.84671	27	0.595318
	P60906	Histidine--tRNA ligase (EC 6.1.1.21) (Histidyl-tRNA synthetase) (HisRS)	4.84465	22	0.580189
	P61175	50S ribosomal protein L22 (Large ribosomal subunit protein uL22)	0.218133	18	0.436364
	P61316	Outer-membrane lipoprotein carrier protein (P20)	3.5159	7	0.270936
	P61517	Carbonic anhydrase 2 (EC 4.2.1.1) (Carbonate dehydratase 2)	3.74257	10	0.35
	P61889	Malate dehydrogenase (EC 1.1.1.37)	8.25024	63	0.894231
	P62399	50S ribosomal protein L5 (Large ribosomal subunit protein uL5)	4.46313	19	0.418994
	P62615	4-diphosphocytidyl-2-C-methyl-D-erythritol kinase (CMK) (EC 2.7.1.148) (4-(cytidine-5'-diphospho)-2-C-methyl-D-erythritol kinase)	5.46791	4	0.169611
	P62623	4-hydroxy-3-methylbut-2-enyl diphosphate reductase (HMBPP reductase) (EC 1.17.7.4) (1-hydroxy-2-methyl-2-(E)-butenyl 4-diphosphate reductase)	5.96987	5	0.177215
	P62707	2,3-bisphosphoglycerate-dependent phosphoglycerate mutase (BPG-dependent PGAM) (PGAM) (Phosphoglyceromutase) (dPGM) (EC 5.4.2.11)	5.90491	29	0.532
	P63224	Phosphoheptose isomerase (EC 5.3.1.28) (Sedoheptulose 7-phosphate isomerase)	1.03249	7	0.333333
	P63228	D-glycero-beta-D-manno-heptose-1,7-bisphosphate 7-phosphatase (EC 3.1.3.82) (D,D-heptose 1,7-bisphosphate phosphatase) (HBP phosphatase)	3.72499	7	0.256545
	P63389	Probable ATP-binding protein YheS	3.35315	5	0.102041
	P63417	Uncharacterized N-acetyltransferase YhbS (EC 2.3.1.-)	4.06378	4	0.221557
	P64429	Uncharacterized protein YpfJ	3.48264	2	0.101045
	P64463	Putative selenoprotein YdfZ	10.3077	2	0.283582
	P64483	Uncharacterized protein YeaK	5.32198	6	0.377246
	P64506	Uncharacterized protein YebY	1.55153	8	0.504425
	P64540	Uncharacterized protein YfcL	0.314788	2	0.195652
	P64554	7-carboxy-7-deazaguanine synthase (CDG synthase) (EC 4.3.99.3) (Queuosine biosynthesis protein QueE)	6.00509	5	0.255605
	P64596	Uncharacterized protein YraP	10.8132	8	0.39267
	P64624	Uncharacterized protein YheO	5.59902	2	0.075
	P65367	Flavodoxin YqcA	2.91869	5	0.342282
	P65556	Uncharacterized Nudix hydrolase YfcD (EC 3.6.-.-)	2.77005	5	0.261111
	P66948	Beta-barrel assembly-enhancing protease (EC 3.4.-.-)	3.16808	8	0.151951
	P67826	PF03932 family protein CutC (Putative copper homeostasis protein CutC)	3.47271	2	0.100806
	P67910	ADP-L-glycero-D-manno-heptose-6-epimerase (EC 5.1.3.20) (ADP-L-glycero-beta-D-manno-heptose-6-epimerase) (ADP-glyceromanno-heptose 6-epimerase) (ADP-hep 6-epimerase) (AGME)	3.58366	21	0.477419
	P68066	Autonomous glycyl radical cofactor	5.45436	6	0.551181
	P68679	30S ribosomal protein S21 (Small ribosomal subunit protein bS21)	2.84168	4	0.295775
	P68919	50S ribosomal protein L25 (Large ribosomal subunit protein bL25)	2.9393	11	0.361702
	P69222	Translation initiation factor IF-1	6.34633	8	0.569444
	P69228	Transcriptional regulatory protein BaeR	6.42304	5	0.191667
	P69441	Adenylate kinase (AK) (EC 2.7.4.3) (ATP-AMP transphosphorylase) (ATP:AMP phosphotransferase) (Adenylate monophosphate kinase)	0.840242	25	0.579439
	P69503	Adenine phosphoribosyltransferase (APRT) (EC 2.4.2.7)	3.27132	11	0.431694
	P69783	PTS system glucose-specific EIIA component (EIIA-Glc) (EIII-Glc) (Glucose-specific phosphotransferase enzyme IIA component)	5.39035	33	0.715976
	P69797	PTS system mannose-specific EIIAB component (EC 2.7.1.191) (EIIAB-Man) (EIII-Man) [Includes: Mannose-specific phosphotransferase enzyme IIA component (PTS system mannose-specific EIIA component); Mannose-specific phosphotransferase enzyme IIB component (PTS system mannose-specific EIIB component)]	7.20087	4	0.188854
	P69811	Multiphosphoryl transfer protein (MTP) (Diphosphoryl transfer protein) (DTP) (Phosphotransferase FPr protein) (Pseudo-HPr) [Includes: Phosphocarrier protein HPr (Protein H); PTS system fructose-specific EIIA component (EIIA-Fru) (EIII-Fru) (Fructose-specific phosphotransferase enzyme IIA component)]	3.16324	3	0.087766
	P69828	PTS system galactitol-specific EIIA component (EIIB-Gat) (Galactitol-specific phosphotransferase enzyme IIA component)	5.86547	17	0.673333
	P69924	Ribonucleoside-diphosphate reductase 1 subunit beta (EC 1.17.4.1) (Protein B2) (Protein R2) (Ribonucleotide reductase 1)	8.09696	4	0.0930851
	P75620	Uncharacterized protein YaaY	3.86796	1	0.0972222
	P75691	Aldehyde reductase YahK (EC 1.1.1.2) (Zinc-dependent alcohol dehydrogenase YahK)	1.86574	21	0.461318
	P75713	(S)-ureidoglycine aminohydrolase (UGHY) (UGlyAH) (EC 3.5.3.26)	1.67601	2	0.103448
	P75736	Esterase YbfF (EC 3.1.-.-)	2.17392	6	0.326772
	P75745	5-oxoprolinase subunit C (5-OPase subunit C) (EC 3.5.2.9) (5-oxoprolinase (ATP-hydrolyzing) subunit C)	5.07269	5	0.158065
	P75746	5-oxoprolinase subunit A (5-OPase subunit A) (EC 3.5.2.9) (5-oxoprolinase (ATP-hydrolyzing) subunit A)	8.3034	2	0.0860656
	P75779	PKHD-type hydroxylase YbiX (EC 1.14.11.-)	2.78647	1	0.04
	P75792	Sugar phosphatase YbiV (EC 3.1.3.23)	3.75483	2	0.103321
	P75797	Glutathione-binding protein GsiB	4.17142	19	0.353516
	P75809	5-amino-6-(5-phospho-D-ribitylamino)uracil phosphatase YbjI (EC 3.1.3.104)	7.62815	3	0.143911
	P75823	Low specificity L-threonine aldolase (Low specificity L-TA) (EC 4.1.2.48)	5.78432	13	0.417417
	P75838	Ribosomal protein S12 methylthiotransferase accessory factor YcaO	4.59813	12	0.216724
	P75864	Ribosomal RNA large subunit methyltransferase K/L [Includes: 23S rRNA m2G2445 methyltransferase (EC 2.1.1.173) (rRNA (guanine-N(2)-)-methyltransferase RlmL); 23S rRNA m7G2069 methyltransferase (EC 2.1.1.264) (rRNA (guanine-N(7)-)-methyltransferase RlmK)]	8.58103	2	0.031339
	P75874	Uncharacterized protein YccU	4.03685	9	0.49635
	P75915	Chaperone protein YcdY	0.857512	6	0.206522
	P75949	Beta-hexosaminidase (EC 3.2.1.52) (Beta-N-acetylhexosaminidase) (N-acetyl-beta-glucosaminidase)	3.14986	8	0.214076
	P75959	N-acetyl-D-glucosamine kinase (EC 2.7.1.59) (GlcNAc kinase)	7.06812	3	0.132013
	P76002	Inhibitor of g-type lysozyme	7.28069	2	0.240602
	P76004	Uncharacterized protein YcgM	5.65988	4	0.228311
	P76014	PEP-dependent dihydroxyacetone kinase, ADP-binding subunit DhaL (EC 2.7.1.121)	5.24208	6	0.285714
	P76015	PEP-dependent dihydroxyacetone kinase, dihydroxyacetone-binding subunit DhaK (EC 2.7.1.121)	5.82295	8	0.244382
	P76034	Uncharacterized HTH-type transcriptional regulator YciT	8.87888	3	0.128514
	P76038	Gamma-glutamyl-gamma-aminobutyrate hydrolase PuuD (Gamma-Glu-GABA hydrolase) (EC 3.5.1.94)	1.96603	5	0.220472
	P76076	Uncharacterized protein YdbL	2.16132	1	0.0648148
	P76113	NADPH-dependent curcumin reductase (EC 1.3.1.n3) (NADPH-dependent curcumin/dihydrocurcumin reductase)	9.72359	15	0.417391
	P76128	Probable D,D-dipeptide-binding periplasmic protein DdpA	4.73289	1	0.0348837
	P76149	Succinate semialdehyde dehydrogenase [NAD(P)+] Sad (SSADH) (SSDH) (EC 1.2.1.16)	4.62375	6	0.142857
	P76177	Protein YdgH	9.53862	25	0.512739
	P76193	Probable L,D-transpeptidase YnhG (EC 2.-.-.-)	6.45421	4	0.125749
	P76222	Uncharacterized protein YnjA	7.88967	1	0.032967
	P76223	Protein YnjB	6.36762	5	0.162371
	P76243	Uncharacterized protein YeaO	3.47873	4	0.226087
	P76256	tRNA threonylcarbamoyladenosine biosynthesis protein TsaB (t(6)A37 threonylcarbamoyladenosine biosynthesis protein TsaB)	8.6317	7	0.311688
	P76268	Transcriptional regulator KdgR	5.97306	18	0.532319
	P76270	Free methionine-R-sulfoxide reductase (fRMsr) (EC 1.8.4.14)	8.28329	18	0.569697
	P76290	Carboxy-S-adenosyl-L-methionine synthase (Cx-SAM synthase) (EC 2.1.3.-)	2.39735	5	0.287449
	P76346	Protein MtfA (Mlc titration factor A)	4.7105	3	0.132075
	P76403	tRNA hydroxylation protein P (EC 3.4.-.-)	7.6519	8	0.209713
	P76558	NADP-dependent malic enzyme (NADP-ME) (EC 1.1.1.40)	4.3103	37	0.475626
	P76569	Uncharacterized protein YfgD	5.12751	3	0.218487
	P76658	Bifunctional protein HldE [Includes: D-beta-D-heptose 7-phosphate kinase (EC 2.7.1.167) (D-beta-D-heptose 7-phosphotransferase) (D-glycero-beta-D-manno-heptose-7-phosphate kinase); D-beta-D-heptose 1-phosphate adenylyltransferase (EC 2.7.7.70) (D-glycero-beta-D-manno-heptose 1-phosphate adenylyltransferase)]	10.7407	18	0.402516
	P77173	Cell division protein ZipA (FtsZ interacting protein A)	1.09977	5	0.137195
	P77211	Cation efflux system protein CusC	3.5254	15	0.33698
	P77214	Cation efflux system protein CusF	6.242	7	0.472727
	P77239	Cation efflux system protein CusB	6.43465	17	0.44226
	P77247	Hexitol phosphatase B (2-deoxyglucose-6-phosphate phosphatase) (EC 3.1.3.68) (Mannitol-1-phosphatase) (EC 3.1.3.22) (Sorbitol-6-phosphatase) (EC 3.1.3.50) (Sugar-phosphatase) (EC 3.1.3.23)	3.60239	9	0.378378
	P77258	N-ethylmaleimide reductase (NEM reductase) (EC 1.3.1.-) (N-ethylmaleimide reducing enzyme)	6.53455	15	0.473973
	P77279	Probable iron export ATP-binding protein FetA (EC 7.2.2.-)	1.47354	2	0.115556
	P77348	Periplasmic murein peptide-binding protein	1.54961	4	0.0986965
	P77368	UPF0098 protein YbcL	-7.31651	1	0.0819672
	P77454	Glutaminase 1 (EC 3.5.1.2)	4.88619	6	0.325806
	P77488	1-deoxy-D-xylulose-5-phosphate synthase (EC 2.2.1.7) (1-deoxyxylulose-5-phosphate synthase) (DXP synthase) (DXPS)	7.15787	11	0.214516
	P77529	L-cystine transporter TcyP (S-sulfocysteine transporter)	2.32647	5	0.101512
	P77554	Uncharacterized protein YahJ	10.1728	6	0.158696
	P77625	Hexitol phosphatase A (Mannitol-1-phosphatase) (EC 3.1.3.22) (Sorbitol-6-phosphatase) (EC 3.1.3.50) (Sugar-phosphatase) (EC 3.1.3.23)	8.82815	8	0.361111
	P77667	Protein SufA	5.02631	4	0.278689
	P77695	Protein GnsB	4.50277	2	0.368421
	P77713	Putative beta-xylosidase (EC 3.2.1.37) (1,4-beta-D-xylan xylohydrolase) (Xylan 1,4-beta-xylosidase)	2.70527	4	0.126866
	P77718	tRNA sulfurtransferase (EC 2.8.1.4) (Sulfur carrier protein ThiS sulfurtransferase) (Thiamine biosynthesis protein ThiI) (tRNA 4-thiouridine synthase)	8.95328	10	0.215768
	P77754	Periplasmic chaperone Spy (Spheroplast protein Y)	2.92196	7	0.329193
	P77756	7-cyano-7-deazaguanine synthase (EC 6.3.4.20) (7-cyano-7-carbaguanine synthase) (PreQ(0) synthase) (Queuosine biosynthesis protein QueC)	7.54251	6	0.324675
	P77806	Methionine aminotransferase (EC 2.6.1.88) (Methionine-oxo-acid transaminase)	3.3007	4	0.103627
	P77808	NMN amidohydrolase-like protein YfaY	8.35651	13	0.27
	Q46829	6-phospho-beta-glucosidase BglA (EC 3.2.1.86) (Phospho-beta-glucosidase A)	5.58979	20	0.263048
	Q46845	Disulfide-bond oxidoreductase YghU (EC 1.8.4.-) (GSH-dependent disulfide-bond oxidoreductase YghU) (GST N2-2) (Organic hydroperoxidase) (EC 1.11.1.-)	8.03472	8	0.284722
	Q46856	Alcohol dehydrogenase YqhD (EC 1.1.1.2)	9.37357	40	0.609819
	Q46857	2,5-diketo-D-gluconic acid reductase A (2,5-DKG reductase A) (2,5-DKGR A) (25DKGR-A) (EC 1.1.1.274) (AKR5C)	6.72368	11	0.338182
	Q46863	Probable deoxycholate-binding periplasmic protein YgiS	4.39391	1	0.0280374
	Q46868	Ubiquinone biosynthesis accessory factor UbiK	3.13774	6	0.40625
	Q46893	2-C-methyl-D-erythritol 4-phosphate cytidylyltransferase (EC 2.7.7.60) (4-diphosphocytidyl-2C-methyl-D-erythritol synthase) (CDP-ME synthase) (MEP cytidylyltransferase) (MCT)	3.24419	1	0.0423729
	Q46948	Protein/nucleic acid deglycase 3 (EC 3.1.2.-) (EC 3.5.1.-) (EC 3.5.1.124) (Chaperone protein YajL) (Maillard deglycase)	5.92491	4	0.306122
	Q47083	HTH-type transcriptional regulator cbl	2.2662	2	0.0474684
	Q47622	Probable ABC transporter periplasmic-binding protein SapA	0.504201	1	0.0310786
	Q47679	Omega-amidase YafV (EC 3.5.1.3)	6.48179	3	0.195312
	Q47690	Homocysteine S-methyltransferase (EC 2.1.1.10) (S-methylmethionine:homocysteine methyltransferase)	6.85602	5	0.170968

## Sheet: Glucose
Glucose stabilisation
	UniprotID	Protein_name	Stabilisation_score	N_peptides	Coverage
	P00350	6-phosphogluconate dehydrogenase, decarboxylating (EC 1.1.1.44)	9.47653	60	0.690171
	P00370	NADP-specific glutamate dehydrogenase (NADP-GDH) (EC 1.4.1.4)	11.3037	27	0.404922
	P00490	Maltodextrin phosphorylase (EC 2.4.1.1)	4.85191	4	0.0564617
	P00509	Aspartate aminotransferase (AspAT) (EC 2.6.1.1) (Transaminase A)	5.27428	44	0.520202
	P00561	Bifunctional aspartokinase/homoserine dehydrogenase 1 (Aspartokinase I/homoserine dehydrogenase I) (AKI-HDI) [Includes: Aspartokinase (EC 2.7.2.4); Homoserine dehydrogenase (EC 1.1.1.3)]	12.7336	43	0.360976
	P00562	Bifunctional aspartokinase/homoserine dehydrogenase 2 (Aspartokinase II/homoserine dehydrogenase II) (AKII-HDII) [Includes: Aspartokinase (EC 2.7.2.4); Homoserine dehydrogenase (EC 1.1.1.3)]	12.3719	26	0.38642
	P00579	RNA polymerase sigma factor RpoD (Sigma-70)	7.27283	13	0.177814
	P00805	L-asparaginase 2 (EC 3.5.1.1) (L-asparaginase II) (L-ASNase II) (L-asparagine amidohydrolase II) (Colaspase)	8.76359	1	0.0402299
	P00811	Beta-lactamase (EC 3.5.2.6) (Cephalosporinase)	1.2932	3	0.0769231
	P00864	Phosphoenolpyruvate carboxylase (PEPC) (PEPCase) (EC 4.1.1.31)	0.514937	58	0.404304
	P00887	Phospho-2-dehydro-3-deoxyheptonate aldolase, Trp-sensitive (EC 2.5.1.54) (3-deoxy-D-arabino-heptulosonate 7-phosphate synthase) (DAHP synthase) (Phospho-2-keto-3-deoxyheptonate aldolase)	8.04564	11	0.307471
	P00888	Phospho-2-dehydro-3-deoxyheptonate aldolase, Tyr-sensitive (EC 2.5.1.54) (3-deoxy-D-arabino-heptulosonate 7-phosphate synthase) (DAHP synthase) (Phospho-2-keto-3-deoxyheptonate aldolase)	10.0797	10	0.238764
	P00893	Acetolactate synthase isozyme 3 large subunit (EC 2.2.1.6) (AHAS-III) (ALS-III) (Acetohydroxy-acid synthase III large subunit)	11.4596	14	0.188153
	P00894	Acetolactate synthase isozyme 3 small subunit (EC 2.2.1.6) (ALS-III) (Acetohydroxy-acid synthase III small subunit) (AHAS-III)	14.9581	12	0.699387
	P00895	Anthranilate synthase component 1 (AS) (ASI) (EC 4.1.3.27)	15.3843	12	0.257692
	P00909	Tryptophan biosynthesis protein TrpCF [Includes: Indole-3-glycerol phosphate synthase (IGPS) (EC 4.1.1.48); N-(5'-phospho-ribosyl)anthranilate isomerase (PRAI) (EC 5.3.1.24)]	12.6182	16	0.293598
	P00935	Cystathionine gamma-synthase (CGS) (EC 2.5.1.48) (O-succinylhomoserine (thiol)-lyase)	14.1275	11	0.217617
	P00946	Mannose-6-phosphate isomerase (EC 5.3.1.8) (Phosphohexomutase) (Phosphomannose isomerase) (PMI)	8.59279	19	0.365729
	P00954	Tryptophan--tRNA ligase (EC 6.1.1.2) (Tryptophanyl-tRNA synthetase) (TrpRS)	3.26685	16	0.302395
	P00956	Isoleucine--tRNA ligase (EC 6.1.1.5) (Isoleucyl-tRNA synthetase) (IleRS)	7.08282	40	0.369936
	P00957	Alanine--tRNA ligase (EC 6.1.1.7) (Alanyl-tRNA synthetase) (AlaRS)	6.24117	11	0.121005
	P00959	Methionine--tRNA ligase (EC 6.1.1.10) (Methionyl-tRNA synthetase) (MetRS)	3.30567	25	0.332349
	P00960	Glycine--tRNA ligase alpha subunit (EC 6.1.1.14) (Glycyl-tRNA synthetase alpha subunit) (GlyRS)	9.2406	9	0.290429
	P00961	Glycine--tRNA ligase beta subunit (EC 6.1.1.14) (Glycyl-tRNA synthetase beta subunit) (GlyRS)	10.69	39	0.476052
	P00962	Glutamine--tRNA ligase (EC 6.1.1.18) (Glutaminyl-tRNA synthetase) (GlnRS)	3.40265	14	0.296029
	P00963	Aspartate--ammonia ligase (EC 6.3.1.1) (Asparagine synthetase A)	11.3648	9	0.272727
	P00968	Carbamoyl-phosphate synthase large chain (EC 6.3.5.5) (Carbamoyl-phosphate synthetase ammonia chain)	0.861342	65	0.425909
	P02358	30S ribosomal protein S6 (Small ribosomal subunit protein bS6) [Cleaved into: 30S ribosomal protein S6, fully modified isoform; 30S ribosomal protein S6, non-modified isoform]	1.00033	16	0.562963
	P02359	30S ribosomal protein S7 (Small ribosomal subunit protein uS7)	2.70904	28	0.636872
	P02925	Ribose import binding protein RbsB	15.9259	12	0.327703
	P02930	Outer membrane protein TolC (Multidrug efflux pump subunit TolC) (Outer membrane factor TolC)	7.90652	9	0.257606
	P03018	DNA helicase II (EC 3.6.4.12)	5.59964	2	0.0319444
	P03817	Protein MioC	17.3628	4	0.217687
	P04079	GMP synthase [glutamine-hydrolyzing] (EC 6.3.5.2) (GMP synthetase) (GMPS) (Glutamine amidotransferase)	6.44759	37	0.512381
	P04335	Esterase FrsA (EC 3.1.1.1) (Fermentation/respiration switch protein)	6.51116	10	0.205314
	P04425	Glutathione synthetase (EC 6.3.2.3) (GSH synthetase) (GSH-S) (GSHase) (Glutathione synthase)	3.35285	14	0.43038
	P04805	Glutamate--tRNA ligase (EC 6.1.1.17) (Glutamyl-tRNA synthetase) (GluRS)	9.41709	20	0.380042
	P04816	Leucine-specific-binding protein (L-BP) (LS-BP)	10.0689	12	0.257453
	P04846	Lipoprotein 28	6.68509	6	0.290441
	P04951	3-deoxy-manno-octulosonate cytidylyltransferase (EC 2.7.7.38) (CMP-2-keto-3-deoxyoctulosonic acid synthase) (CKS) (CMP-KDO synthase)	8.12944	7	0.314516
	P05020	Dihydroorotase (DHOase) (EC 3.5.2.3)	5.39267	19	0.428161
	P05041	Aminodeoxychorismate synthase component 1 (ADC synthase) (ADCS) (EC 2.6.1.85) (4-amino-4-deoxychorismate synthase component 1)	2.35014	3	0.10596
	P05042	Fumarate hydratase class II (Fumarase C) (EC 4.2.1.2) (Aerobic fumarase) (Iron-independent fumarase)	2.37514	4	0.0877944
	P05055	Polyribonucleotide nucleotidyltransferase (EC 2.7.7.8) (Polynucleotide phosphorylase) (PNPase)	1.94903	19	0.236287
	P05194	3-dehydroquinate dehydratase (3-dehydroquinase) (EC 4.2.1.10) (Type I DHQase) (Type I dehydroquinase) (DHQ1)	2.91071	6	0.178571
	P05458	Protease 3 (EC 3.4.24.55) (Pitrilysin) (Protease III) (Protease pi)	1.83354	11	0.119543
	P05791	Dihydroxy-acid dehydratase (DAD) (EC 4.2.1.9)	25.136	15	0.233766
	P05793	Ketol-acid reductoisomerase (NADP(+)) (KARI) (EC 1.1.1.86) (Acetohydroxy-acid isomeroreductase) (AHIR) (Alpha-keto-beta-hydroxylacyl reductoisomerase) (Ketol-acid reductoisomerase type 2) (Ketol-acid reductoisomerase type II)	4.80541	74	0.643585
	P05852	tRNA N6-adenosine threonylcarbamoyltransferase (EC 2.3.1.234) (N6-L-threonylcarbamoyladenine synthase) (t(6)A synthase) (t(6)A37 threonylcarbamoyladenosine biosynthesis protein TsaD) (tRNA threonylcarbamoyladenosine biosynthesis protein TsaD)	4.00102	5	0.183976
	P06610	Thioredoxin/glutathione peroxidase BtuE (EC 1.11.1.24) (EC 1.11.1.9)	9.40536	8	0.333333
	P06616	GTPase Era (ERA) (GTP-binding protein Era)	6.94846	2	0.0664452
	P06720	Alpha-galactosidase (EC 3.2.1.22) (Melibiase)	11.1671	1	0.0221729
	P06721	Cystathionine beta-lyase MetC (CBL) (CL) (EC 4.4.1.13) (Beta-cystathionase MetC) (Cysteine desulfhydrase MetC) (CD) (EC 4.4.1.28) (Cysteine lyase MetC) (Cysteine-S-conjugate beta-lyase MetC)	11.8188	15	0.321519
	P06959	Dihydrolipoyllysine-residue acetyltransferase component of pyruvate dehydrogenase complex (EC 2.3.1.12) (Dihydrolipoamide acetyltransferase component of pyruvate dehydrogenase complex) (E2)	6.28563	34	0.430159
	P06968	Deoxyuridine 5'-triphosphate nucleotidohydrolase (dUTPase) (EC 3.6.1.23) (dUTP pyrophosphatase)	8.42132	6	0.284768
	P06986	Histidinol-phosphate aminotransferase (EC 2.6.1.9) (Imidazole acetol-phosphate transaminase) (HPAT) (HspAT)	5.31547	20	0.474719
	P06987	Histidine biosynthesis bifunctional protein HisB [Includes: Histidinol-phosphatase (EC 3.1.3.15); Imidazoleglycerol-phosphate dehydratase (IGPD) (EC 4.2.1.19)]	1.81118	8	0.2
	P06989	Histidine biosynthesis bifunctional protein HisIE [Includes: Phosphoribosyl-AMP cyclohydrolase (PRA-CH) (EC 3.5.4.19); Phosphoribosyl-ATP pyrophosphatase (PRA-PH) (EC 3.6.1.31)]	15.2537	7	0.211823
	P06999	ATP-dependent 6-phosphofructokinase isozyme 2 (ATP-PFK 2) (Phosphofructokinase 2) (EC 2.7.1.11) (6-phosphofructokinase isozyme II) (Phosphohexokinase 2)	9.7588	17	0.482201
	P07001	NAD(P) transhydrogenase subunit alpha (EC 7.1.1.1) (Nicotinamide nucleotide transhydrogenase subunit alpha) (Pyridine nucleotide transhydrogenase subunit alpha)	3.08603	15	0.313725
	P07003	Pyruvate dehydrogenase [ubiquinone] (EC 1.2.5.1) (Pyruvate oxidase) (POX) (Pyruvate:ubiquinone-8 oxidoreductase)	3.85682	13	0.236014
	P07012	Peptide chain release factor RF2 (RF-2)	11.8802	17	0.421918
	P07023	T-protein [Includes: Chorismate mutase (CM) (EC 5.4.99.5); Prephenate dehydrogenase (PDH) (EC 1.3.1.12)]	12.7664	8	0.152815
	P07024	Protein UshA [Includes: UDP-sugar hydrolase (EC 3.6.1.45) (UDP-sugar diphosphatase) (UDP-sugar pyrophosphatase); 5'-nucleotidase (5'-NT) (EC 3.1.3.5)]	8.01207	8	0.178182
	P07118	Valine--tRNA ligase (EC 6.1.1.9) (Valyl-tRNA synthetase) (ValRS)	6.07848	36	0.343849
	P07395	Phenylalanine--tRNA ligase beta subunit (EC 6.1.1.20) (Phenylalanyl-tRNA synthetase beta subunit) (PheRS)	7.41167	60	0.525786
	P07604	HTH-type transcriptional regulatory protein TyrR	12.1088	3	0.0779727
	P07623	Homoserine O-succinyltransferase (HST) (EC 2.3.1.46) (Homoserine transsuccinylase) (HTS)	9.57259	10	0.323625
	P07639	3-dehydroquinate synthase (DHQS) (EC 4.2.3.4)	3.71547	9	0.30663
	P07650	Thymidine phosphorylase (EC 2.4.2.4) (TdRPase)	1.66064	6	0.168182
	P07762	1,4-alpha-glucan branching enzyme GlgB (EC 2.4.1.18) (1,4-alpha-D-glucan:1,4-alpha-D-glucan 6-glucosyl-transferase) (Alpha-(1->4)-glucan branching enzyme) (Glycogen branching enzyme) (BE)	1.53318	5	0.0604396
	P07813	Leucine--tRNA ligase (EC 6.1.1.4) (Leucyl-tRNA synthetase) (LeuRS)	2.14536	36	0.343023
	P07862	D-alanine--D-alanine ligase B (EC 6.3.2.4) (D-Ala-D-Ala ligase B) (D-alanylalanine synthetase B)	6.46088	5	0.140523
	P07913	L-threonine 3-dehydrogenase (TDH) (EC 1.1.1.103) (L-threonine dehydrogenase)	7.3851	1	0.0439883
	P08142	Acetolactate synthase isozyme 1 large subunit (AHAS-I) (EC 2.2.1.6) (Acetohydroxy-acid synthase I large subunit) (ALS-I)	4.63412	24	0.364769
	P08178	Phosphoribosylformylglycinamidine cyclo-ligase (EC 6.3.3.1) (AIR synthase) (AIRS) (Phosphoribosyl-aminoimidazole synthetase)	5.51536	5	0.165217
	P08179	Phosphoribosylglycinamide formyltransferase (EC 2.1.2.2) (5'-phosphoribosylglycinamide transformylase) (GAR transformylase) (GART)	5.16244	5	0.301887
	P08192	Dihydrofolate synthase/folylpolyglutamate synthase (DHFS / FPGS) (EC 6.3.2.12) (EC 6.3.2.17) (Folylpoly-gamma-glutamate synthetase-dihydrofolate synthetase) (Folylpolyglutamate synthetase) (Tetrahydrofolylpolyglutamate synthase)	8.17309	2	0.0402844
	P08200	Isocitrate dehydrogenase [NADP] (IDH) (EC 1.1.1.42) (IDP) (NADP(+)-specific ICDH) (Oxalosuccinate decarboxylase)	4.76412	44	0.475962
	P08244	Orotidine 5'-phosphate decarboxylase (EC 4.1.1.23) (OMP decarboxylase) (OMPDCase) (OMPdecase)	12.5796	5	0.216327
	P08312	Phenylalanine--tRNA ligase alpha subunit (EC 6.1.1.20) (Phenylalanyl-tRNA synthetase alpha subunit) (PheRS)	8.00738	27	0.535168
	P08390	USG-1 protein	11.7019	8	0.237389
	P08660	Lysine-sensitive aspartokinase 3 (EC 2.7.2.4) (Aspartate kinase III) (AKIII) (Lysine-sensitive aspartokinase III)	4.97532	29	0.489978
	P08839	Phosphoenolpyruvate-protein phosphotransferase (EC 2.7.3.9) (Phosphotransferase system, enzyme I)	13.0478	42	0.408696
	P08957	Type I restriction enzyme EcoKI methylase subunit (M protein) (EC 2.1.1.72) (Type I methyltransferase M.EcoKI) (M.EcoKI)	8.56136	10	0.245747
	P08997	Malate synthase A (MSA) (EC 2.3.3.9)	0.765613	40	0.470919
	P09029	N5-carboxyaminoimidazole ribonucleotide synthase (N5-CAIR synthase) (EC 6.3.4.18) (5-(carboxyamino)imidazole ribonucleotide synthetase)	5.66119	9	0.169014
	P09030	Exodeoxyribonuclease III (EXO III) (Exonuclease III) (EC 3.1.11.2) (AP endonuclease VI)	10.2665	3	0.123134
	P09053	Valine--pyruvate aminotransferase (EC 2.6.1.66) (Alanine--valine transaminase) (Transaminase C)	3.30521	5	0.127098
	P09099	Xylulose kinase (XK) (Xylulokinase) (EC 2.7.1.17) (1-deoxy-D-xylulokinase) (EC 2.7.1.-)	14.3112	3	0.088843
	P09147	UDP-glucose 4-epimerase (EC 5.1.3.2) (Galactowaldenase) (UDP-galactose 4-epimerase)	10.8717	9	0.284024
	P09151	2-isopropylmalate synthase (EC 2.3.3.13) (Alpha-IPM synthase) (Alpha-isopropylmalate synthase)	6.55752	26	0.384321
	P09158	Polyamine aminopropyltransferase (Cadaverine aminopropyltransferase) (EC 2.5.1.-) (Putrescine aminopropyltransferase) (PAPT) (Spermidine aminopropyltransferase) (EC 2.5.1.79) (Spermidine synthase) (SPDS) (SPDSY) (EC 2.5.1.16) (Spermine synthase) (EC 2.5.1.22) (Thermospermine synthase)	9.56824	7	0.225694
	P09372	Protein GrpE (HSP-70 cofactor) (HSP24) (Heat shock protein B25.3)	12.5571	10	0.385787
	P09373	Formate acetyltransferase 1 (EC 2.3.1.54) (Pyruvate formate-lyase 1)	1.41793	71	0.468421
	P09424	Mannitol-1-phosphate 5-dehydrogenase (EC 1.1.1.17)	2.73988	9	0.23822
	P09551	Lysine/arginine/ornithine-binding periplasmic protein (LAO-binding protein)	1.19313	13	0.388462
	P0A698	UvrABC system protein A (UvrA protein) (Excinuclease ABC subunit A)	11.3337	6	0.0829787
	P0A6A3	Acetate kinase (EC 2.7.2.1) (Acetokinase)	11.266	15	0.3575
	P0A6A6	3-isopropylmalate dehydratase large subunit (EC 4.2.1.33) (Alpha-IPM isomerase) (IPMI) (Isopropylmalate isomerase)	9.80257	18	0.345494
	P0A6A8	Acyl carrier protein (ACP) (Cytosolic-activating factor) (CAF) (Fatty acid synthase acyl carrier protein)	7.21227	10	0.512821
	P0A6B4	Alanine racemase, biosynthetic (EC 5.1.1.1)	13.7855	8	0.256267
	P0A6C8	Acetylglutamate kinase (EC 2.7.2.8) (N-acetyl-L-glutamate 5-phosphotransferase) (NAG kinase) (NAGK)	12.2754	9	0.364341
	P0A6D3	3-phosphoshikimate 1-carboxyvinyltransferase (EC 2.5.1.19) (5-enolpyruvylshikimate-3-phosphate synthase) (EPSP synthase) (EPSPS)	9.48165	22	0.430913
	P0A6D7	Shikimate kinase 1 (SK 1) (EC 2.7.1.71) (Shikimate kinase I) (SKI)	5.67181	1	0.0462428
	P0A6E1	Shikimate kinase 2 (SK 2) (EC 2.7.1.71) (Shikimate kinase II) (SKII)	8.5846	1	0.0632184
	P0A6E4	Argininosuccinate synthase (EC 6.3.4.5) (Citrulline--aspartate ligase)	8.35476	31	0.485459
	P0A6F3	Glycerol kinase (EC 2.7.1.30) (ATP:glycerol 3-phosphotransferase) (Glycerokinase) (GK)	9.75799	5	0.123506
	P0A6F5	Chaperonin GroEL (EC 5.6.1.7) (60 kDa chaperonin) (Chaperonin-60) (Cpn60) (GroEL protein)	11.6716	56	0.505474
	P0A6H1	ATP-dependent Clp protease ATP-binding subunit ClpX (ATP-dependent unfoldase ClpX)	9.31054	9	0.25
	P0A6H5	ATP-dependent protease ATPase subunit HslU (Heat shock protein HslU) (Unfoldase HslU)	8.77321	31	0.494357
	P0A6I0	Cytidylate kinase (CK) (EC 2.7.4.25) (Cytidine monophosphate kinase) (CMP kinase) (Protein MssA) (p25)	7.62054	2	0.105727
	P0A6I3	Pantothenate kinase (EC 2.7.1.33) (Pantothenic acid kinase) (Rts protein)	7.88881	4	0.117089
	P0A6J1	Adenylyl-sulfate kinase (EC 2.7.1.25) (APS kinase) (ATP adenosine-5'-phosphosulfate 3'-phosphotransferase) (Adenosine-5'-phosphosulfate kinase)	10.4291	1	0.0348259
	P0A6J8	D-alanine--D-alanine ligase A (EC 6.3.2.4) (D-Ala-D-Ala ligase A) (D-alanylalanine synthetase A)	5.3477	13	0.315934
	P0A6K3	Peptide deformylase (PDF) (EC 3.5.1.88) (Polypeptide deformylase)	2.84829	4	0.260355
	P0A6K6	Phosphopentomutase (EC 5.4.2.7) (Phosphodeoxyribomutase)	1.21276	16	0.407862
	P0A6L0	Deoxyribose-phosphate aldolase (DERA) (EC 4.1.2.4) (2-deoxy-D-ribose 5-phosphate aldolase) (Phosphodeoxyriboaldolase) (Deoxyriboaldolase)	12.0365	13	0.494208
	P0A6L9	Co-chaperone protein HscB (Hsc20)	13.5022	2	0.0994152
	P0A6M4	D-aminoacyl-tRNA deacylase (DTD) (EC 3.1.1.96) (D-tyrosyl RNA deacylase) (D-tyrosyl-tRNA(Tyr) deacylase) (Gly-tRNA(Ala) deacylase) (Gly-tRNA(Gly) deacylase)	4.66072	1	0.0482759
	P0A6M8	Elongation factor G (EF-G)	10.0824	75	0.568182
	P0A6N4	Elongation factor P (EF-P)	6.64437	8	0.260638
	P0A6N8	Elongation factor P-like protein	10.6282	12	0.542105
	P0A6P1	Elongation factor Ts (EF-Ts) (Bacteriophage Q beta RNA-directed RNA polymerase subunit IV)	7.83146	22	0.558304
	P0A6P5	GTPase Der (Double era-like domain protein) (GTP-binding protein EngA)	7.81558	3	0.0795918
	P0A6P9	Enolase (EC 4.2.1.11) (2-phospho-D-glycerate hydro-lyase) (2-phosphoglycerate dehydratase)	4.4797	37	0.469907
	P0A6R0	3-oxoacyl-[acyl-carrier-protein] synthase 3 (EC 2.3.1.180) (3-oxoacyl-[acyl-carrier-protein] synthase III) (Beta-ketoacyl-ACP synthase III) (KAS III) (EcFabH)	1.48512	19	0.381703
	P0A6S7	Glycerol-3-phosphate dehydrogenase [NAD(P)+] (EC 1.1.1.94) (NAD(P)H-dependent glycerol-3-phosphate dehydrogenase)	14.7889	4	0.129794
	P0A6T1	Glucose-6-phosphate isomerase (GPI) (EC 5.3.1.9) (Phosphoglucose isomerase) (PGI) (Phosphohexose isomerase) (PHI)	2.5208	35	0.437158
	P0A6T3	Galactokinase (EC 2.7.1.6) (Galactose kinase)	7.06217	9	0.240838
	P0A6U3	tRNA uridine 5-carboxymethylaminomethyl modification enzyme MnmG (Glucose-inhibited division protein A)	4.56402	3	0.0524642
	P0A6U8	Glycogen synthase (EC 2.4.1.21) (Starch [bacterial glycogen] synthase)	4.50089	15	0.301887
	P0A6V8	Glucokinase (EC 2.7.1.2) (Glucose kinase)	14.3207	2	0.0623053
	P0A6W5	Transcription elongation factor GreA (Transcript cleavage factor GreA)	2.83955	8	0.436709
	P0A6W9	Glutamate--cysteine ligase (EC 6.3.2.2) (Gamma-ECS) (GCS) (Gamma-glutamylcysteine synthetase)	6.1475	16	0.281853
	P0A6X7	Integration host factor subunit alpha (IHF-alpha)	1.82762	9	0.373737
	P0A6Y1	Integration host factor subunit beta (IHF-beta)	2.76852	3	0.287234
	P0A6Y5	33 kDa chaperonin (Heat shock protein 33) (HSP33)	5.43958	10	0.297945
	P0A6Y8	Chaperone protein DnaK (HSP70) (Heat shock 70 kDa protein) (Heat shock protein 70)	3.07516	61	0.562696
	P0A6Z1	Chaperone protein HscA (Hsc66)	13.3826	6	0.099026
	P0A6Z3	Chaperone protein HtpG (Heat shock protein C62.5) (Heat shock protein HtpG) (High temperature protein G)	5.76649	21	0.307692
	P0A707	Translation initiation factor IF-3 [Cleaved into: Translation initiation factor IF-3, N-terminally processed; Translation initiation factor IF-3S]	3.23161	9	0.405556
	P0A722	Acyl-[acyl-carrier-protein]--UDP-N-acetylglucosamine O-acyltransferase (UDP-N-acetylglucosamine acyltransferase) (EC 2.3.1.129)	17.8263	7	0.179389
	P0A725	UDP-3-O-acyl-N-acetylglucosamine deacetylase (UDP-3-O-acyl-GlcNAc deacetylase) (EC 3.5.1.108) (Protein EnvA) (UDP-3-O-[R-3-hydroxymyristoyl]-N-acetylglucosamine deacetylase)	1.43551	6	0.206557
	P0A731	Methylglyoxal synthase (MGS) (EC 4.2.3.3)	8.13076	5	0.467105
	P0A744	Peptide methionine sulfoxide reductase MsrA (Protein-methionine-S-oxide reductase) (EC 1.8.4.11) (Peptide-methionine (S)-S-oxide reductase) (Peptide Met(O) reductase)	7.98662	11	0.45283
	P0A749	UDP-N-acetylglucosamine 1-carboxyvinyltransferase (EC 2.5.1.7) (Enoylpyruvate transferase) (UDP-N-acetylglucosamine enolpyruvyl transferase) (EPT)	14.2305	9	0.224344
	P0A763	Nucleoside diphosphate kinase (NDK) (NDP kinase) (EC 2.7.4.6) (Nucleoside-2-P kinase)	10.3461	10	0.58042
	P0A780	Transcription antitermination protein NusB (Antitermination factor NusB) (N utilization substance protein B)	8.5744	3	0.194245
	P0A784	Oligoribonuclease (EC 3.1.15.-)	1.22078	4	0.187845
	P0A786	Aspartate carbamoyltransferase catalytic subunit (EC 2.1.3.2) (Aspartate transcarbamylase) (ATCase)	1.76302	36	0.527331
	P0A794	Pyridoxine 5'-phosphate synthase (PNP synthase) (EC 2.6.99.2)	-3.43691	9	0.316872
	P0A796	ATP-dependent 6-phosphofructokinase isozyme 1 (ATP-PFK 1) (Phosphofructokinase 1) (EC 2.7.1.11) (6-phosphofructokinase isozyme I) (Phosphohexokinase 1)	11.1393	21	0.4125
	P0A799	Phosphoglycerate kinase (EC 2.7.2.3)	13.5161	56	0.599483
	P0A7A2	Probable phosphoglycerate mutase GpmB (EC 5.4.2.-) (PGAM) (Phosphoglyceromutase)	2.64986	6	0.24186
	P0A7A5	Protein-L-isoaspartate O-methyltransferase (EC 2.1.1.77) (L-isoaspartyl protein carboxyl methyltransferase) (Protein L-isoaspartyl methyltransferase) (Protein-beta-aspartate methyltransferase) (PIMT)	9.74091	1	0.0625
	P0A7A9	Inorganic pyrophosphatase (EC 3.6.1.1) (Pyrophosphate phospho-hydrolase) (PPase)	9.93366	2	0.102273
	P0A7B5	Glutamate 5-kinase (EC 2.7.2.11) (Gamma-glutamyl kinase) (GK)	6.94195	9	0.26703
	P0A7C2	LexA repressor (EC 3.4.21.88)	12.0324	2	0.123762
	P0A7C6	Peptidase E (EC 3.4.13.21) (Alpha-aspartyl dipeptidase) (Asp-specific dipeptidase) (Dipeptidase E)	2.88838	3	0.196507
	P0A7D4	Adenylosuccinate synthetase (AMPSase) (AdSS) (EC 6.3.4.4) (IMP--aspartate ligase)	8.15928	24	0.5
	P0A7D7	Phosphoribosylaminoimidazole-succinocarboxamide synthase (EC 6.3.2.6) (SAICAR synthetase)	14.0433	8	0.35865
	P0A7E5	CTP synthase (EC 6.3.4.2) (Cytidine 5'-triphosphate synthase) (Cytidine triphosphate synthetase) (CTP synthetase) (CTPS) (UTP--ammonia ligase)	4.24472	23	0.341284
	P0A7E9	Uridylate kinase (UK) (EC 2.7.4.22) (Uridine monophosphate kinase) (UMP kinase) (UMPK)	5.48337	7	0.257261
	P0A7F3	Aspartate carbamoyltransferase regulatory chain	17.9321	22	0.718954
	P0A7F6	S-adenosylmethionine decarboxylase proenzyme (AdoMetDC) (SAMDC) (EC 4.1.1.50) [Cleaved into: S-adenosylmethionine decarboxylase beta chain; S-adenosylmethionine decarboxylase alpha chain]	4.66169	6	0.17803
	P0A7F9	S-adenosylmethionine:tRNA ribosyltransferase-isomerase (EC 2.4.99.17) (Queuosine biosynthesis protein QueA)	12.5088	2	0.0646067
	P0A7G2	30S ribosome-binding factor (Protein P15B) (Ribosome-binding factor A) (RbfA)	11.5767	4	0.24812
	P0A7G6	Protein RecA (Recombinase A)	5.24735	8	0.21813
	P0A7I0	Peptide chain release factor RF1 (RF-1)	14.3616	3	0.0888889
	P0A7I7	GTP cyclohydrolase-2 (EC 3.5.4.25) (GTP cyclohydrolase II)	15.7006	2	0.0969388
	P0A7J0	3,4-dihydroxy-2-butanone 4-phosphate synthase (DHBP synthase) (DHBPS) (EC 4.1.99.12)	7.9468	5	0.230415
	P0A7J3	50S ribosomal protein L10 (50S ribosomal protein L8) (Large ribosomal subunit protein uL10)	5.11912	16	0.50303
	P0A7J7	50S ribosomal protein L11 (Large ribosomal subunit protein uL11)	1.88982	8	0.415493
	P0A7K2	50S ribosomal protein L7/L12 (L8) (Large ribosomal subunit protein bL12)	8.87416	18	0.619835
	P0A7L0	50S ribosomal protein L1 (Large ribosomal subunit protein uL1)	6.37157	25	0.491453
	P0A7L8	50S ribosomal protein L27 (Large ribosomal subunit protein bL27)	1.40018	5	0.282353
	P0A7M9	50S ribosomal protein L31 (Large ribosomal subunit protein bL31-A)	1.22306	6	0.471429
	P0A7R1	50S ribosomal protein L9 (Large ribosomal subunit protein bL9)	7.61811	17	0.718121
	P0A7R9	30S ribosomal protein S11 (Small ribosomal subunit protein uS11)	0.266392	8	0.395349
	P0A7S3	30S ribosomal protein S12 (Small ribosomal subunit protein uS12)	1.2144	5	0.225806
	P0A7S9	30S ribosomal protein S13 (Small ribosomal subunit protein uS13)	3.8968	10	0.449153
	P0A7T3	30S ribosomal protein S16 (Small ribosomal subunit protein bS16)	1.29323	6	0.439024
	P0A7U3	30S ribosomal protein S19 (Small ribosomal subunit protein uS19)	0.542529	9	0.467391
	P0A7U7	30S ribosomal protein S20 (Small ribosomal subunit protein bS20)	2.88162	1	0.137931
	P0A7V0	30S ribosomal protein S2 (Small ribosomal subunit protein uS2)	0.40934	18	0.419087
	P0A7V3	30S ribosomal protein S3 (Small ribosomal subunit protein uS3)	2.28125	27	0.562232
	P0A7X6	Ribosome maturation factor RimM (21K)	8.1034	7	0.291209
	P0A7Z0	Ribose-5-phosphate isomerase A (EC 5.3.1.6) (Phosphoriboisomerase A) (PRI)	8.71274	9	0.324201
	P0A7Z4	DNA-directed RNA polymerase subunit alpha (RNAP subunit alpha) (EC 2.7.7.6) (RNA polymerase subunit alpha) (Transcriptase subunit alpha)	10.4198	21	0.537994
	P0A805	Ribosome-recycling factor (RRF) (Ribosome-releasing factor)	10.3628	16	0.362162
	P0A817	S-adenosylmethionine synthase (AdoMet synthase) (EC 2.5.1.6) (MAT) (Methionine adenosyltransferase)	12.9859	13	0.255208
	P0A821	L-seryl-tRNA(Sec) selenium transferase (EC 2.9.1.1) (Selenocysteine synthase) (Sec synthase) (Selenocysteinyl-tRNA(Sec) synthase)	7.4811	16	0.37797
	P0A836	Succinate--CoA ligase [ADP-forming] subunit beta (EC 6.2.1.5) (Succinyl-CoA synthetase subunit beta) (SCS-beta)	13.6178	40	0.641753
	P0A840	5'/3'-nucleotidase SurE (EC 3.1.3.5) (EC 3.1.3.6) (Exopolyphosphatase) (EC 3.6.1.11) (Nucleoside monophosphate phosphohydrolase) (Stationary-phase survival protein SurE)	8.64803	2	0.0592885
	P0A850	Trigger factor (TF) (EC 5.2.1.8) (PPIase)	5.6574	33	0.543981
	P0A855	Tol-Pal system protein TolB	0.288709	16	0.383721
	P0A858	Triosephosphate isomerase (TIM) (TPI) (EC 5.3.1.1) (Triose-phosphate isomerase)	5.0059	22	0.411765
	P0A862	Thiol peroxidase (Tpx) (EC 1.11.1.24) (Peroxiredoxin tpx) (Prx) (Scavengase p20) (Thioredoxin peroxidase) (Thioredoxin-dependent peroxiredoxin)	0.585082	29	0.904762
	P0A867	Transaldolase A (EC 2.2.1.2)	9.41616	11	0.234177
	P0A870	Transaldolase B (EC 2.2.1.2)	6.06244	28	0.48265
	P0A877	Tryptophan synthase alpha chain (EC 4.2.1.20)	4.31892	27	0.835821
	P0A879	Tryptophan synthase beta chain (EC 4.2.1.20)	10.5656	25	0.639798
	P0A884	Thymidylate synthase (TS) (TSase) (EC 2.1.1.45)	7.36344	4	0.193182
	P0A898	Endoribonuclease YbeY (EC 3.1.-.-)	7.73626	6	0.374194
	P0A8A2	Probable transcriptional regulatory protein YeeN	6.00039	8	0.264706
	P0A8A4	Phosphoenolpyruvate synthase regulatory protein (PEP synthase regulatory protein) (PSRP) (EC 2.7.11.33) (EC 2.7.4.28) (Pyruvate, water dikinase regulatory protein)	4.9788	5	0.202166
	P0A8C4	UPF0149 protein YgfB	5.96503	5	0.25
	P0A8D0	Transcriptional repressor NrdR	3.85561	3	0.201342
	P0A8D6	O-acetyl-ADP-ribose deacetylase (EC 3.1.1.106) (Regulator of RNase III activity)	4.17172	1	0.0451977
	P0A8E1	UPF0227 protein YcfP	12.2581	10	0.488889
	P0A8E7	UPF0234 protein YajQ	10.3419	12	0.417178
	P0A8F0	Uracil phosphoribosyltransferase (EC 2.4.2.9) (UMP pyrophosphorylase) (UPRTase)	10.7486	18	0.552885
	P0A8F4	Uridine kinase (EC 2.7.1.48) (Cytidine monophosphokinase) (Uridine monophosphokinase)	5.30508	3	0.140845
	P0A8G6	NAD(P)H dehydrogenase (quinone) (EC 1.6.5.2) (Flavoprotein WrbA) (NAD(P)H:quinone oxidoreductase) (NQO)	1.81521	19	0.606061
	P0A8I3	Peroxide stress resistance protein YaaA (UPF0246 protein YaaA)	7.75449	6	0.248062
	P0A8J2	Primosomal protein 1 (Primosomal protein I)	5.91984	1	0.0726257
	P0A8J4	UPF0250 protein YbeD	6.23131	5	0.551724
	P0A8J8	ATP-dependent RNA helicase RhlB (EC 3.6.4.13)	9.1042	6	0.128266
	P0A8K1	Phosphatidylserine decarboxylase proenzyme (EC 4.1.1.65) [Cleaved into: Phosphatidylserine decarboxylase alpha chain; Phosphatidylserine decarboxylase beta chain]	7.94539	3	0.124224
	P0A8K5	UPF0253 protein YaeP	7.91273	1	0.166667
	P0A8L1	Serine--tRNA ligase (EC 6.1.1.11) (Seryl-tRNA synthetase) (SerRS) (Seryl-tRNA(Ser/Sec) synthetase)	16.5728	43	0.572093
	P0A8M6	UPF0265 protein YeeX	9.52157	5	0.275229
	P0A8P3	Probable Fe(2+)-trafficking protein	9.72792	9	0.461538
	P0A8S1	HTH-type transcriptional regulator ArgP (Inhibitor of chromosome initiation) (OriC replication inhibitor)	6.34833	3	0.121212
	P0A8T1	Ribosomal protein L11 methyltransferase (L11 Mtase) (EC 2.1.1.-)	13.4717	1	0.0204778
	P0A8T7	DNA-directed RNA polymerase subunit beta' (RNAP subunit beta') (EC 2.7.7.6) (RNA polymerase subunit beta') (Transcriptase subunit beta')	11.5524	55	0.326937
	P0A8U2	UPF0294 protein YafD	3.94595	1	0.0300752
	P0A8V2	DNA-directed RNA polymerase subunit beta (RNAP subunit beta) (EC 2.7.7.6) (RNA polymerase subunit beta) (Transcriptase subunit beta)	11.4855	72	0.360656
	P0A8W5	UPF0301 protein YqgE	1.76364	2	0.128342
	P0A8W8	UPF0304 protein YfbU	2.62789	10	0.493902
	P0A8Y1	Pyrimidine 5'-nucleotidase YjjG (EC 3.1.3.5) (House-cleaning nucleotidase) (Non-canonical pyrimidine nucleotide phosphatase) (Nucleoside 5'-monophosphate phosphohydrolase) (dUMP phosphatase)	7.85803	1	0.0666667
	P0A8Y3	Alpha-D-glucose 1-phosphate phosphatase YihX (Alpha-D-glucose-1-P phosphatase) (EC 3.1.3.10) (Alpha-D-glucose-1-phosphatase) (Haloacid dehalogenase-like phosphatase 4) (HAD4)	9.11547	3	0.145729
	P0A8Y5	Sugar phosphatase YidA (EC 3.1.3.23)	8.97428	6	0.185185
	P0A903	Outer membrane protein assembly factor BamC	8.99058	3	0.0988372
	P0A917	Outer membrane protein X	2.44418	2	0.140351
	P0A940	Outer membrane protein assembly factor BamA (Omp85)	5.39793	6	0.0666667
	P0A953	3-oxoacyl-[acyl-carrier-protein] synthase 1 (EC 2.3.1.41) (3-oxoacyl-[acyl-carrier-protein] synthase I) (Beta-ketoacyl-ACP synthase I) (KAS I)	6.41909	39	0.591133
	P0A972	Cold shock-like protein CspE (CSP-E)	6.37071	5	0.318841
	P0A991	Fructose-bisphosphate aldolase class 1 (EC 4.1.2.13) (Fructose-bisphosphate aldolase class I) (FBP aldolase)	2.65761	11	0.374286
	P0A993	Fructose-1,6-bisphosphatase class 1 (FBPase class 1) (EC 3.1.3.11) (D-fructose-1,6-bisphosphate 1-phosphohydrolase class 1)	3.71285	4	0.159639
	P0A9A6	Cell division protein FtsZ	5.88221	12	0.365535
	P0A9B2	Glyceraldehyde-3-phosphate dehydrogenase A (GAPDH-A) (EC 1.2.1.12) (NAD-dependent glyceraldehyde-3-phosphate dehydrogenase)	5.71237	56	0.549849
	P0A9B6	D-erythrose-4-phosphate dehydrogenase (E4PDH) (EC 1.2.1.72)	6.89192	8	0.292035
	P0A9C3	Aldose 1-epimerase (EC 5.1.3.3) (Galactose mutarotase) (Type-1 mutarotase)	16.0645	18	0.523121
	P0A9C5	Glutamine synthetase (GS) (EC 6.3.1.2) (Glutamate--ammonia ligase) (Glutamine synthetase I beta) (GSI beta)	3.42343	32	0.400853
	P0A9C9	Fructose-1,6-bisphosphatase 1 class 2 (FBPase 1 class 2) (EC 3.1.3.11) (D-fructose-1,6-bisphosphate 1-phosphohydrolase 1 class 2)	15.3978	6	0.190476
	P0A9D4	Serine acetyltransferase (SAT) (EC 2.3.1.30)	16.9655	2	0.131868
	P0A9D8	2,3,4,5-tetrahydropyridine-2,6-dicarboxylate N-succinyltransferase (EC 2.3.1.117) (Succinyl-CoA: tetrahydrodipicolinate N-succinyltransferase) (Tetrahydrodipicolinate N-succinyltransferase) (THDP succinyltransferase) (THP succinyltransferase) (Tetrahydropicolinate succinylase)	6.669	24	0.609489
	P0A9G6	Isocitrate lyase (ICL) (EC 4.1.3.1) (Isocitrase) (Isocitratase)	6.1306	56	0.582949
	P0A9H1	G/U mismatch-specific DNA glycosylase (EC 3.2.2.28) (Double-strand-specific uracil glycosylase) (Mismatch-specific uracil DNA-glycosylase) (MUG)	9.22208	2	0.136905
	P0A9J0	Ribonuclease G (RNase G) (EC 3.1.26.-) (Cytoplasmic axial filament protein) (CafA protein)	12.1995	3	0.0817996
	P0A9J6	Ribokinase (RK) (EC 2.7.1.15)	29.7023	3	0.139159
	P0A9J8	Bifunctional chorismate mutase/prephenate dehydratase (Chorismate mutase-prephenate dehydratase) (P-protein) [Includes: Chorismate mutase (CM) (EC 5.4.99.5); Prephenate dehydratase (PDT) (EC 4.2.1.51)]	6.20686	5	0.124352
	P0A9K3	PhoH-like protein	5.88661	2	0.0693642
	P0A9K9	FKBP-type peptidyl-prolyl cis-trans isomerase SlyD (PPIase) (EC 5.2.1.8) (Histidine-rich protein) (Metallochaperone SlyD) (Rotamase) (Sensitivity to lysis protein D) (WHP)	3.69359	6	0.30102
	P0A9L3	FKBP-type 22 kDa peptidyl-prolyl cis-trans isomerase (FKBP22) (PPIase) (EC 5.2.1.8) (Rotamase)	13.5818	7	0.281553
	P0A9L8	Pyrroline-5-carboxylate reductase (P5C reductase) (P5CR) (EC 1.5.1.2) (PCA reductase)	4.03201	8	0.275093
	P0A9M2	Hypoxanthine phosphoribosyltransferase (HPRT) (EC 2.4.2.8) (6-oxopurine phosphoribosyltransferase) (6-oxopurine PRTase)	3.4386	4	0.117978
	P0A9M5	Xanthine-guanine phosphoribosyltransferase (XGPRT) (EC 2.4.2.-) (EC 2.4.2.22) (Xanthine phosphoribosyltransferase)	4.82901	3	0.131579
	P0A9M8	Phosphate acetyltransferase (EC 2.3.1.8) (Phosphotransacetylase)	9.32339	40	0.408964
	P0A9P0	Dihydrolipoyl dehydrogenase (EC 1.8.1.4) (Dihydrolipoamide dehydrogenase) (E3 component of pyruvate and 2-oxoglutarate dehydrogenases complexes) (Glycine cleavage system L protein)	0.182114	10	0.14346
	P0A9P4	Thioredoxin reductase (TRXR) (EC 1.8.1.9)	0.811487	19	0.529595
	P0A9P6	ATP-dependent RNA helicase DeaD (EC 3.6.4.13) (Cold-shock DEAD box protein A) (Translation factor W2)	3.03739	3	0.0524642
	P0A9Q5	Acetyl-coenzyme A carboxylase carboxyl transferase subunit beta (ACCase subunit beta) (Acetyl-CoA carboxylase carboxyltransferase subunit beta) (EC 2.1.3.15)	7.90536	5	0.138158
	P0A9Q7	Bifunctional aldehyde-alcohol dehydrogenase AdhE (Alcohol dehydrogenase E) [Includes: Acetaldehyde dehydrogenase [acetylating] (ACDH) (EC 1.2.1.10); Alcohol dehydrogenase (ADH) (EC 1.1.1.1)]	5.59543	55	0.439955
	P0A9Q9	Aspartate-semialdehyde dehydrogenase (ASA dehydrogenase) (ASADH) (EC 1.2.1.11) (Aspartate-beta-semialdehyde dehydrogenase)	12.6073	48	0.623978
	P0A9R4	2Fe-2S ferredoxin	9.75125	7	0.711712
	P0A9S1	Lactaldehyde reductase (EC 1.1.1.77) (Propanediol oxidoreductase)	-0.325197	2	0.0863874
	P0A9T0	D-3-phosphoglycerate dehydrogenase (PGDH) (EC 1.1.1.95) (2-oxoglutarate reductase) (EC 1.1.1.399)	-2.19193	37	0.521951
	P0A9T4	Protein tas	9.22551	4	0.138728
	P0A9T8	Uncharacterized ABC transporter ATP-binding protein YbbA	12.6843	3	0.131579
	P0A9U3	Probable ATP-binding protein YbiT	8.54301	9	0.177358
	P0A9V1	Lipopolysaccharide export system ATP-binding protein LptB (EC 7.5.2.-)	7.72673	2	0.103734
	P0A9W3	Energy-dependent translational throttle protein EttA (EC 3.6.1.-) (Translational regulatory factor EttA)	9.03653	15	0.284685
	P0A9W6	Acid stress protein IbaG	13.1165	2	0.190476
	P0A9X4	Cell shape-determining protein MreB (Actin-like MreB protein) (Rod shape-determining protein MreB)	0.591695	12	0.334294
	P0A9Y6	Cold shock-like protein CspC (CSP-C)	5.60197	4	0.391304
	P0A9Z1	Nitrogen regulatory protein P-II 1	-1.27408	1	0.0714286
	P0AA04	Phosphocarrier protein HPr (Histidine-containing protein)	8.50073	4	0.411765
	P0AA16	DNA-binding dual transcriptional regulator OmpR (Transcriptional regulatory protein OmpR)	10.0353	4	0.217573
	P0AA31	Putative sulfur carrier protein YedF	6.99988	5	0.415584
	P0AA43	Ribosomal small subunit pseudouridine synthase A (EC 5.4.99.19) (16S pseudouridylate 516 synthase) (16S rRNA pseudouridine(516) synthase) (rRNA pseudouridylate synthase A) (rRNA-uridine isomerase A)	11.6751	7	0.376623
	P0AAB6	UTP--glucose-1-phosphate uridylyltransferase (EC 2.7.7.9) (Alpha-D-glucosyl-1-phosphate uridylyltransferase) (UDP-glucose pyrophosphorylase) (UDPGP) (Uridine diphosphoglucose pyrophosphorylase)	15.6569	12	0.37037
	P0AAC0	Universal stress protein E	4.46016	10	0.329114
	P0AAC8	Iron-binding protein IscA (Iron-sulfur cluster assembly protein)	5.2186	4	0.411215
	P0AAI5	3-oxoacyl-[acyl-carrier-protein] synthase 2 (EC 2.3.1.179) (3-oxoacyl-[acyl-carrier-protein] synthase II) (Beta-ketoacyl-ACP synthase II) (KAS II)	14.8054	11	0.322034
	P0AAI9	Malonyl CoA-acyl carrier protein transacylase (MCT) (EC 2.3.1.39)	10.2208	20	0.472492
	P0AAN3	Hydrogenase maturation factor HypB (Hydrogenase isoenzymes nickel incorporation protein HypB)	2.55883	3	0.117241
	P0AAQ2	Putative HNH nuclease YajD (EC 3.1.-.-)	6.60936	3	0.208696
	P0AAR3	Cys-tRNA(Pro)/Cys-tRNA(Cys) deacylase YbaK (EC 4.2.-.-)	9.88132	6	0.36478
	P0AAT6	Ribosomal silencing factor RsfS	11.1752	3	0.304762
	P0AAT9	Uncharacterized protein YbeL	12.2877	4	0.19375
	P0AAX8	Probable L,D-transpeptidase YbiS (EC 2.-.-.-)	0.4468	12	0.418301
	P0AAZ4	Replication-associated recombination protein A	6.71257	1	0.0223714
	P0AB14	Uncharacterized protein YccJ	6.27478	2	0.24
	P0AB24	Iron uptake system component EfeO	14.8549	6	0.136
	P0AB28	Large ribosomal RNA subunit accumulation protein YceD (23S rRNA accumulation protein YceD) (G30K)	14.466	6	0.265896
	P0AB43	Protein YcgL	9.46032	2	0.194444
	P0AB61	Protein YciN	8.09343	1	0.180723
	P0AB67	NAD(P) transhydrogenase subunit beta (EC 7.1.1.1) (Nicotinamide nucleotide transhydrogenase subunit beta) (Pyridine nucleotide transhydrogenase subunit beta)	12.5063	4	0.0909091
	P0AB71	Fructose-bisphosphate aldolase class 2 (FBP aldolase) (FBPA) (EC 4.1.2.13) (Fructose-1,6-bisphosphate aldolase) (Fructose-bisphosphate aldolase class II)	2.89505	45	0.571031
	P0AB80	Branched-chain-amino-acid aminotransferase (BCAT) (EC 2.6.1.42) (Transaminase B)	10.0907	17	0.436893
	P0AB91	Phospho-2-dehydro-3-deoxyheptonate aldolase, Phe-sensitive (EC 2.5.1.54) (3-deoxy-D-arabino-heptulosonate 7-phosphate synthase) (DAHP synthase) (Phospho-2-keto-3-deoxyheptonate aldolase)	5.12687	32	0.568571
	P0ABA0	ATP synthase subunit b (ATP synthase F(0) sector subunit b) (ATPase subunit I) (F-type ATPase subunit b) (F-ATPase subunit b)	0.95231	6	0.301282
	P0ABA6	ATP synthase gamma chain (ATP synthase F1 sector gamma subunit) (F-ATPase gamma subunit)	0.552158	8	0.313589
	P0ABB0	ATP synthase subunit alpha (EC 7.1.2.2) (ATP synthase F1 sector subunit alpha) (F-ATPase subunit alpha)	3.66196	33	0.450292
	P0ABB4	ATP synthase subunit beta (EC 7.1.2.2) (ATP synthase F1 sector subunit beta) (F-ATPase subunit beta)	4.85304	25	0.332609
	P0ABD5	Acetyl-coenzyme A carboxylase carboxyl transferase subunit alpha (ACCase subunit alpha) (Acetyl-CoA carboxylase carboxyltransferase subunit alpha) (EC 2.1.3.15)	11.6445	5	0.169279
	P0ABF6	Cytidine deaminase (EC 3.5.4.5) (Cytidine aminohydrolase) (CDA)	7.22246	6	0.207483
	P0ABH0	Cell division protein FtsA	11.0254	7	0.259524
	P0ABH7	Citrate synthase (EC 2.3.3.16)	9.33771	30	0.47541
	P0ABH9	ATP-dependent Clp protease ATP-binding subunit ClpA	5.21533	7	0.091029
	P0ABI4	Magnesium transport protein CorA	-3.29351	1	0.0727848
	P0ABK5	Cysteine synthase A (CSase A) (EC 2.5.1.47) (O-acetylserine (thiol)-lyase A) (OAS-TL A) (O-acetylserine sulfhydrylase A) (S-carboxymethylcysteine synthase) (EC 4.5.1.5) (Sulfate starvation-induced protein 5) (SSI5)	13.5317	66	0.743034
	P0ABP8	Purine nucleoside phosphorylase DeoD-type (PNP) (EC 2.4.2.1)	5.35734	12	0.364017
	P0ABQ0	Coenzyme A biosynthesis bifunctional protein CoaBC (DNA/pantothenate metabolism flavoprotein) (Phosphopantothenoylcysteine synthetase/decarboxylase) (PPCS-PPCDC) [Includes: Phosphopantothenoylcysteine decarboxylase (PPC decarboxylase) (PPC-DC) (EC 4.1.1.36) (CoaC); Phosphopantothenate--cysteine ligase (EC 6.3.2.5) (CoaB) (Phosphopantothenoylcysteine synthetase) (PPC synthetase) (PPC-S)]	6.82228	3	0.123153
	P0ABQ4	Dihydrofolate reductase (EC 1.5.1.3)	1.6988	5	0.295597
	P0ABS1	RNA polymerase-binding transcription factor DksA (DnaK suppressor protein)	3.93464	4	0.152318
	P0ABT2	DNA protection during starvation protein (EC 1.16.-.-)	7.30943	9	0.431138
	P0ABU0	1,4-dihydroxy-2-naphthoyl-CoA synthase (DHNA-CoA synthase) (EC 4.1.3.36)	4.77006	6	0.217544
	P0ABU2	Ribosome-binding ATPase YchF	8.84962	14	0.363636
	P0ABU5	Glyoxalase ElbB (EC 4.2.1.-) (Sigma cross-reacting protein 27A) (SCRP-27A)	0.364967	6	0.271889
	P0ABZ6	Chaperone SurA (Peptidyl-prolyl cis-trans isomerase SurA) (PPIase SurA) (EC 5.2.1.8) (Rotamase SurA) (Survival protein A)	8.61813	10	0.25
	P0AC13	Dihydropteroate synthase (DHPS) (EC 2.5.1.15) (Dihydropteroate pyrophosphorylase)	13.5043	5	0.219858
	P0AC28	5-formyltetrahydrofolate cyclo-ligase (5-FCL) (EC 6.3.3.2) (5,10-methenyltetrahydrofolate synthetase) (MTHFS)	6.53749	1	0.0989011
	P0AC33	Fumarate hydratase class I, aerobic (EC 4.2.1.2) (Fumarase A) (Oxaloacetate keto--enol-isomerase) (OAAKE isomerase) (Oxaloacetate tautomerase) (EC 5.3.2.2)	2.93932	7	0.155109
	P0AC38	Aspartate ammonia-lyase (Aspartase) (EC 4.3.1.1)	5.7873	8	0.161088
	P0AC41	Succinate dehydrogenase flavoprotein subunit (EC 1.3.5.1)	11.6655	13	0.238095
	P0AC53	Glucose-6-phosphate 1-dehydrogenase (G6PD) (EC 1.1.1.49) [Cleaved into: Extracellular death factor (EDF)]	2.91475	28	0.468432
	P0AC55	Nitrogen regulatory protein GlnK (Nitrogen regulatory protein P-II 2) (PII-like protein)	4.21813	3	0.392857
	P0AC59	Glutaredoxin 2 (Grx2)	1.62247	14	0.469767
	P0AC62	Glutaredoxin 3 (Grx3)	2.68494	4	0.180723
	P0AC69	Glutaredoxin 4 (Grx4) (Monothiol glutaredoxin)	12.2569	8	0.530435
[truncated: 476 more rows]

## Sheet: Correlation
Spearman correlation to proteome
	UniprotID	Protein_name	Spearman_correlation	N_stabilised
[truncated: 497 more rows]
