# Supplementary material for: In situ analysis of osmolyte mechanisms of proteome thermal stabilization
Source: Nat Chem Biol. 2024 Feb 29;20(8):1053–65. doi: 10.1038/s41589-024-01568-7 (PMC11288892; doi:10.1038/s41589-024-01568-7)
Supplement: Supplementary file 4 — Binding analysis following the addition of osmolytes. [file 41589_2024_1568_MOESM4_ESM.xlsx]

## Sheet: Description
Binding analysis upon addition of osmolytes
TMAO_binding	Changes in protein native structures upon addition of 1 M TMAO
Column	Description
UniprotID	Uniprot unique entry identifier of assigned protein
Protein_name	Protein description
Peptide	Peptide sequence
adj. p-value	p-values (two-sided t-test) adjusted for multiple testing with the Benjamini-Hochberg method
log2(FC)	differential peptide abundance at high temperatures (fold difference between osmolytes and control)
Betaine_binding	Changes in protein native structures upon addition of 1 M betaine
Column	Description
UniprotID	Uniprot unique entry identifier of assigned protein
Protein_name	Protein description
Peptide	Peptide sequence
adj. p-value	p-values (two-sided t-test) adjusted for multiple testing with the Benjamini-Hochberg method
log2(FC)	differential peptide abundance at high temperatures (fold difference between osmolytes and control)
Glycerol_binding	Changes in protein native structures upon addition of 1 M glycerol
Column	Description
UniprotID	Uniprot unique entry identifier of assigned protein
Protein_name	Protein description
Peptide	Peptide sequence
adj. p-value	p-values (two-sided t-test) adjusted for multiple testing with the Benjamini-Hochberg method
log2(FC)	differential peptide abundance at high temperatures (fold difference between osmolytes and control)
Proline_binding	Changes in protein native structures upon addition of 1 M proline
Column	Description
UniprotID	Uniprot unique entry identifier of assigned protein
Protein_name	Protein description
Peptide	Peptide sequence
adj. p-value	p-values (two-sided t-test) adjusted for multiple testing with the Benjamini-Hochberg method
log2(FC)	differential peptide abundance at high temperatures (fold difference between osmolytes and control)
Trehalose_binding	Changes in protein native structures upon addition of 0.5 M trehalose
Column	Description
UniprotID	Uniprot unique entry identifier of assigned protein
Protein_name	Protein description
Peptide	Peptide sequence
adj. p-value	p-values (two-sided t-test) adjusted for multiple testing with the Benjamini-Hochberg method
log2(FC)	differential peptide abundance at high temperatures (fold difference between osmolytes and control)
Glucose_binding	Changes in protein native structures upon addition of 1 M glucose
Column	Description
UniprotID	Uniprot unique entry identifier of assigned protein
Protein_name	Protein description
Peptide	Peptide sequence
adj. p-value	p-values (two-sided t-test) adjusted for multiple testing with the Benjamini-Hochberg method
log2(FC)	differential peptide abundance at high temperatures (fold difference between osmolytes and control)

## Sheet: TMAO_binding
TMAO binding
	UniprotID	Protein_name	Peptide	adj. p-value	log2(FC)
	P27306	Soluble pyridine nucleotide transhydrogenase	AAEIIHIGQAIMEQK	3.5198e-05	1.51601
	P0A879	Tryptophan synthase beta chain	AAGPHPYPTIVR	5.33561e-05	-1.93682
	P0A6P9	Enolase	AAGYELGK	2.32862e-08	2.39004
	P00960	Glycine--tRNA ligase alpha subunit	AAHSFNLLDAR	7.12924e-08	3.14246
	P08200	Isocitrate dehydrogenase [NADP]	AAIEYAIANDRDSVTLVHK	0.000137606	1.77382
	P0ACF0	DNA-binding protein HU-alpha	AALESTLA	0.000392306	2.1204
	P09372	Protein GrpE	AAMVTVAK	9.57299e-11	1.86464
	P0A6M8	Elongation factor G	AASIAFK	5.58215e-05	-1.5252
	P0A794	Pyridoxine 5'-phosphate synthase	AATFAASLGLK	0.00297915	1.78589
	P0A858	Triosephosphate isomerase	ADAFAVIVK	9.40545e-08	2.26176
	P0AG67	30S ribosomal protein S1	AEDPFNNWVALNK	0.0061436	2.576
	P0AEK2	3-oxoacyl-[acyl-carrier-protein] reductase FabG	AEFGEVDILVNNAGITR	2.51671e-09	2.81535
	P08660	Lysine-sensitive aspartokinase 3	AEGLEPGER	0.00213547	-1.61908
	P08660	Lysine-sensitive aspartokinase 3	AEGLEPGERFEK	8.48322e-05	-1.74766
	P08142	Acetolactate synthase isozyme 1 large subunit	AEWHQLVADLQR	0.000343652	1.88159
	P0AA10	50S ribosomal protein L13	AEYTPHVDTGDYIIVLNADK	9.13784e-05	1.54997
	P07003	Pyruvate dehydrogenase [ubiquinone]	AFSIDGPVLVDVVVAK	0.000473512	1.68757
	P00893	Acetolactate synthase isozyme 3 large subunit	AFWLAASGRPGPVVVDLPK	0.000117131	2.65454
	P0AG18	N5-carboxyaminoimidazole ribonucleotide mutase	AGAANAALLAAQILATHDK	1.32297e-05	1.63127
	P15639	Bifunctional purine biosynthesis protein PurH	AGIVEFAQALSAR	0.000328735	2.5371
	P0A6F5	60 kDa chaperonin	AGKPLLIIA	5.73571e-08	-1.6582
	P0A6F5	60 kDa chaperonin	AGKPLLIIAE	1.79119e-09	-2.05438
	P0A6F5	60 kDa chaperonin	AGKPLLIIAEDVEGEAL	0.00622112	-1.98853
	P0A6F5	60 kDa chaperonin	AGKPLLIIAEDVEGEALAT	0.00011	-3.17945
	P0AEK2	3-oxoacyl-[acyl-carrier-protein] reductase FabG	AGLIGFSK	1.79119e-09	1.97728
	P61889	Malate dehydrogenase	AGTEVVEAK	5.48779e-07	5.14939
	P27302	Transketolase 1	AGTHDSHGAPLGDAEIALTR	0.00156871	1.64652
	P41407	FMN-dependent NADH-azoreductase	AHDVIVIA	2.08759e-05	-1.83866
	P0A794	Pyridoxine 5'-phosphate synthase	AIAAIPEMHELNIGHAIIGR	0.00519077	1.54975
	P0A8N3	Lysine--tRNA ligase	AIAESIGIHVEK	0.00811523	1.56486
	P0AEK2	3-oxoacyl-[acyl-carrier-protein] reductase FabG	AIAETLAAR	0.0080503	2.25583
	P0A7W7	30S ribosomal protein S8	AIANVLK	0.00332951	1.79416
	P00864	Phosphoenolpyruvate carboxylase	AIPWIFAWTQNR	6.01859e-05	1.6257
	P0A9P0	Dihydrolipoyl dehydrogenase	ALAEHGIVF	0.00186217	1.56274
	P0ABK5	Cysteine synthase A	ALAGEEIKPGPHK	0.00694689	-2.02548
	P00968	Carbamoyl-phosphate synthase large chain	ALEAAGVPVIGTSPDAIDR	0.000115103	3.30614
	P0ABK5	Cysteine synthase A	ALFADLFTEK	0.00400833	-2.45673
	P37759	dTDP-glucose 4,6-dehydratase 1	ALGWKPQETFESGIR	0.00320168	1.71821
	P0A6G7	ATP-dependent Clp protease proteolytic subunit	ALHTGQSLEQIER	1.17632e-05	1.74492
	P0A7R9	30S ribosomal protein S11	ALNAAGFR	9.54134e-06	1.79964
	P0A6F5	60 kDa chaperonin	ALSVPCSDSK	0.00569618	1.78636
	P00968	Carbamoyl-phosphate synthase large chain	AMEIVYDEADLRR	0.00788779	2.99675
	P22256	4-aminobutyrate aminotransferase GabT	ANDLGQK	0.00902879	1.90695
	P00490	Maltodextrin phosphorylase	ANVEIAEK	0.00187005	2.79624
	P05055	Polyribonucleotide nucleotidyltransferase	APEAPAAEQGE	0.00551926	2.84041
	P0ACY1	Putative NAD(P)H nitroreductase YdjA	APLIITVVAK	0.00143593	1.67473
	P15254	Phosphoribosylformylglycinamidine synthase	APVALLDFAASA	5.64e-06	-2.03631
	P0ABU5	Glyoxalase ElbB	AQADAAELDALIVPGGFGAAK	6.28042e-05	-1.50431
	P16659	Proline--tRNA ligase	AQGIEVLLDDRK	5.31316e-05	2.08429
	P0A879	Tryptophan synthase beta chain	ASALLGLK	4.89466e-07	-2.80766
	P0A786	Aspartate carbamoyltransferase catalytic subunit	ASDLHNAK	0.00368889	2.04228
	P00893	Acetolactate synthase isozyme 3 large subunit	ASGRPGPVVVDLPK	0.000154763	-1.9376
	P00968	Carbamoyl-phosphate synthase large chain	ATGVPLAK	2.44335e-11	2.56511
	P0AG51	50S ribosomal protein L30	ATLLGLGLRR	0.00289343	2.07543
	P00960	Glycine--tRNA ligase alpha subunit	AVAEAYYASR	0.00135331	1.75693
	P0AES4	DNA gyrase subunit A	AVAEYPTK	1.24295e-05	-1.54169
	P77689	FeS cluster assembly protein SufD	AVFNGLINVAQHAIK	0.00144965	2.18775
	Q46856	Alcohol dehydrogenase YqhD	AVGGGSVLDGTK	2.11417e-06	-1.63052
	P0AAB6	UTP--glucose-1-phosphate uridylyltransferase	AVIPVAGLGMHMLPATK	7.17868e-07	1.73368
	P0A817	S-adenosylmethionine synthase	AVLSAIGK	1.2557e-07	-1.82678
	P60438	50S ribosomal protein L3	AVPGATGSDLIVKPAVK	0.000394048	1.61394
	P0A800	DNA-directed RNA polymerase subunit omega	AVTAIAEGR	6.97278e-05	-2.08789
	P08244	Orotidine 5'-phosphate decarboxylase	AVTNSPVVVALDYHNR	1.54353e-06	2.29186
	P26616	NAD-dependent malic enzyme	AWIQYQGFK	0.00184606	1.68835
	P31057	3-methyl-2-oxobutanoate hydroxymethyltransferase	AYDYSFAK	5.26034e-05	-1.75133
	P0ADU2	Probable quinol monooxygenase YgiN	AYSEAVK	3.71306e-07	1.57264
	P0A9P4	Thioredoxin reductase	CATCDGFFYR	6.04459e-05	-1.72803
	P0AC53	Glucose-6-phosphate 1-dehydrogenase	CSEVVVY	0.00115854	-1.6728
	P25665	5-methyltetrahydropteroyltriglutamate--homocysteine methyltransferase	CVKPPIVIGDISRPAPITVEWAK	0.00798849	2.16746
	P0C018	50S ribosomal protein L18	DAAAAVGKA	8.67274e-07	1.89109
	P16703	Cysteine synthase B	DAENTMR	0.0049129	2.597
	P0A9M8	Phosphate acetyltransferase	DAEVVLVEGLVPTRK	0.000133399	2.28623
	P00968	Carbamoyl-phosphate synthase large chain	DAGADRIWYIADAFR	1.12317e-05	3.3167
	P0AGK8	HTH-type transcriptional regulator IscR	DASSIAVGEVISAVDESVDAT	0.00093796	2.45634
	P0AGK8	HTH-type transcriptional regulator IscR	DASSIAVGEVISAVDESVDATR	6.00387e-06	1.90684
	P0AEK2	3-oxoacyl-[acyl-carrier-protein] reductase FabG	DEEWNDIIETNLSSVFR	0.00689507	2.2394
	P76658	Bifunctional protein HldE	DFEEGFEGVDPQPLHER	2.52492e-05	-1.57755
	P0AEZ1	5,10-methylenetetrahydrofolate reductase	DFHFYTLNR	0.00274092	1.68949
	P04391	Ornithine carbamoyltransferase subunit I	DFTPAELNSLLQLAAK	0.00329815	-1.68793
	P05793	Ketol-acid reductoisomerase (NADP(+))	DGAALGYSHGFNIVEVGEQIR	0.00115955	2.00148
	P0A858	Triosephosphate isomerase	DIGAQYIIIGHSER	8.99967e-05	2.91727
	P25665	5-methyltetrahydropteroyltriglutamate--homocysteine methyltransferase	DIHSPNVPSVEWIEALLK	0.00605538	1.79343
	P0A9H5	Corrinoid adenosyltransferase	DILELADTVSELRPVK	0.00106554	1.57537
	P00961	Glycine--tRNA ligase beta subunit	DKLEPYFTEGR	0.00099371	1.61292
	P08142	Acetolactate synthase isozyme 1 large subunit	DLNNEADPQASLQEIINRPGPALIHVR	0.00191985	2.21714
	P12758	Uridine phosphorylase	DLQGATLAIVPGDPDRVEK	5.02111e-06	1.91635
	P0AFR4	Uncharacterized protein YciO	DLSELSTYSFVDNVAFR	0.000406099	1.96197
	P0A6H5	ATP-dependent protease ATPase subunit HslU	DLTDAAVK	0.000166774	2.60634
	P36683	Aconitate hydratase B	DLVHAIPL	0.000175564	-1.78922
	P0AE08	Alkyl hydroperoxide reductase C	DNMREDEGLADR	0.00263694	1.71522
	P0ABH7	Citrate synthase	DSHPMAVMC	3.72014e-06	-2.09011
	P0A9P0	Dihydrolipoyl dehydrogenase	DSTDALELK	0.000916681	-1.57483
	P0AF24	Ribonucleotide monophosphatase NagD	DVNPDFVIVGETR	0.000137191	-1.68065
	P0A6S7	Glycerol-3-phosphate dehydrogenase [NAD(P)+]	EAALTLLGR	0.0015536	1.55946
	P0ABU9	Tol-Pal system protein TolQ	EAEAFEDK	0.007295	3.3001
	P75874	Uncharacterized protein YccU	EAIAIGAK	0.00354652	-1.56579
	P00909	Tryptophan biosynthesis protein TrpCF	EALPAHVA	1.42341e-06	-2.25469
	P00960	Glycine--tRNA ligase alpha subunit	EAQQLLALENPLPLPAYER	6.50629e-10	2.66366
	P05055	Polyribonucleotide nucleotidyltransferase	EATEQSQPAAAPEAPAAEQGE	0.00701113	-2.60063
	P15288	Cytosol non-specific dipeptidase	EAVPAGFETF	0.00480387	-1.6135
	P30011	Nicotinate-nucleotide pyrophosphorylase [carboxylating]	EFAETGVDFISVGALTK	0.000914731	2.3298
	P26616	NAD-dependent malic enzyme	EFPLLNK	0.000548301	-2.14506
	P0ACG1	DNA-binding protein StpA	EFSIDVLEEMLEK	0.00383191	1.97177
	P0ACF0	DNA-binding protein HU-alpha	EGDAVQLVGF	8.71774e-09	2.1027
	P0A8T7	DNA-directed RNA polymerase subunit beta'	EGLNVLQYFISTHGAR	0.000393753	2.52513
	P05055	Polyribonucleotide nucleotidyltransferase	EGLVHISQIADK	4.92857e-06	2.08363
	P0AGE9	Succinate--CoA ligase [ADP-forming] subunit alpha	EHVTKPVVGYIAGVTAPK	0.00317257	3.56242
	P00968	Carbamoyl-phosphate synthase large chain	EIGYPLVVRPSYVLGGR	2.51671e-09	4.96877
	P27306	Soluble pyridine nucleotide transhydrogenase	EILGIHCFGER	1.29899e-06	1.83954
	P0ACE7	Purine nucleoside phosphoramidase	EIPSDIVYQDDLVTAFR	4.65541e-06	1.72616
	P00968	Carbamoyl-phosphate synthase large chain	EIVYDEADLR	0.00851646	-1.7928
	P0A825	Serine hydroxymethyltransferase	ELAGWMCDVLDSINDEAVIER	0.00923021	1.65856
	P0A850	Trigger factor	ELVNVAK	5.48779e-07	-2.03826
	P0A6Y1	Integration host factor subunit beta	EMLEHMASTLAQGER	0.000619502	1.64234
	P07639	3-dehydroquinate synthase	EMSAQAYLPHMLR	0.000891427	1.85804
	P15254	Phosphoribosylformylglycinamidine synthase	EMTSPLSLVISAFAR	0.000119341	1.96043
	P30126	3-isopropylmalate dehydratase small subunit	ENFGCGSSR	0.0020929	1.69572
	P17846	Sulfite reductase [NADPH] hemoprotein beta-component	ENITEPEILASLDELIGR	0.00012186	1.5144
	P26616	NAD-dependent malic enzyme	ENLSDWDTDSDVLSLLDVVR	0.00149659	1.89605
	P0A9C5	Glutamine synthetase	EQHVTIPAHQVNAEFFEEGK	0.00353329	1.51589
	P0A9W3	Energy-dependent translational throttle protein EttA	ESIEEAVSEVVNALK	0.000660888	1.68962
	P0A9T0	D-3-phosphoglycerate dehydrogenase	ESIRDAHFIGLR	0.00244185	2.22636
	P77689	FeS cluster assembly protein SufD	ESLAQSVTHIAVK	0.00416199	1.61251
	P05020	Dihydroorotase	ESSCGCAGCF	0.00957566	-1.68639
	P0A8M6	UPF0265 protein YeeX	ETTKPSFQDVLEFVR	9.60123e-05	1.70335
	P00893	Acetolactate synthase isozyme 3 large subunit	ETVEALNLPVVCSLMGLGAFPATHR	0.00297046	2.06166
	P0A6H5	ATP-dependent protease ATPase subunit HslU	EVDSIIRDL	0.000399231	-1.7408
	P06959	Dihydrolipoyllysine-residue acetyltransferase component of pyruvate dehydrogenase complex	EVEGAAPAAAPAK	0.00355955	-2.94375
	P0AGK8	HTH-type transcriptional regulator IscR	EVLDVSGR	5.71042e-05	-2.89805
	P0A8T7	DNA-directed RNA polymerase subunit beta'	EVQDVYR	8.94073e-06	-1.65849
	P0ABK5	Cysteine synthase A	FADLFTEK	0.000181821	-2.19229
	P0A862	Thiol peroxidase	FCGAEGL	0.00430329	-1.71347
	P0A862	Thiol peroxidase	FCGAEGLNNVITLSTFR	2.51671e-09	1.63065
	P0AEK4	Enoyl-[acyl-carrier-protein] reductase [NADH] FabI	FDGFVHSIGFAPGDQLDGDYVNAVTR	0.00143567	1.61517
	P0A6A8	Acyl carrier protein	FDTEIPDEEAEK	0.00798849	1.75531
	P0A763	Nucleoside diphosphate kinase	FEAAGFK	0.000358061	2.71136
	P27302	Transketolase 1	FEAYGWHVIR	0.000926336	1.9402
	P0A6P9	Enolase	FGANAILAVSLANAK	0.00471218	4.11693
	P00561	Bifunctional aspartokinase/homoserine dehydrogenase 1	FGGTSVANAER	0.00933765	2.92035
	P52007	Protein YecM	FIHALDELSR	0.00866604	1.98212
	P0A6F5	60 kDa chaperonin	FINKPETGAVELESPFILLADKK	0.00259131	2.32521
	P0A9Y6	Cold shock-like protein CspC	FITPADGSK	0.000914731	-1.96902
	P0A972	Cold shock-like protein CspE	FITPEDGSK	0.00245429	-1.59059
	P00961	Glycine--tRNA ligase beta subunit	FLAVPAEALVYTMK	0.00481417	3.2565
	P0A6G7	ATP-dependent Clp protease proteolytic subunit	FLSAPEAVEY	4.01895e-06	-2.06717
	P0A6G7	ATP-dependent Clp protease proteolytic subunit	FLSAPEAVEYGLVDSILTHR	3.49879e-05	2.02591
	P0A6G7	ATP-dependent Clp protease proteolytic subunit	FLSAPEAVEYGLVDSILTHRN	0.00167756	1.74245
	P61714	6,7-dimethyl-8-ribityllumazine synthase	FNNFINDSLLEGAIDALKR	0.000621437	2.02455
	P0A9C5	Glutamine synthetase	FPDPAANPYLCF	0.00312236	-2.58492
	P0AEK4	Enoyl-[acyl-carrier-protein] reductase [NADH] FabI	FTYQNDK	0.00840965	-1.83844
	P27306	Soluble pyridine nucleotide transhydrogenase	FVDEHTLAL	0.00336664	-1.59451
	P61889	Malate dehydrogenase	GAAGGIGQALALLLK	0.00477848	1.5627
	P0A6N8	Elongation factor P-like protein	GAATLYK	0.000297503	2.10325
	P0A862	Thiol peroxidase	GAEGLNNVITLSTFR	0.00167612	1.62682
	P0A879	Tryptophan synthase beta chain	GAEVIPVHSGSATLK	3.43681e-11	-2.51237
	P08997	Malate synthase A	GAFAMGGMAAFIPSKDEEHNNQVLNK	0.0054377	1.54421
	P0ABK5	Cysteine synthase A	GANLVLTEGAK	8.44561e-06	-3.57678
	P0AFF6	Transcription termination/antitermination protein NusA	GAQLFVTR	3.16535e-07	2.06344
	P26646	Probable acrylyl-CoA reductase AcuI	GASGGVGSTAVALLHK	0.00295235	2.05672
	P61949	Flavodoxin 1	GATIVGHWPTAGYHFEASK	0.00269937	2.08883
	P76177	Protein YdgH	GAYSFYIVR	5.63088e-05	2.28116
	P32162	UPF0381 protein YiiS	GCAIDIGTVIDNDNCTSK	0.00193838	-1.50241
	P0A7I7	GTP cyclohydrolase-2	GDISGHTPVLAR	1.53e-06	-1.77813
	P0A836	Succinate--CoA ligase [ADP-forming] subunit beta	GDLICLDGK	0.00103077	-1.68936
	P00561	Bifunctional aspartokinase/homoserine dehydrogenase 1	GELVVLGR	1.27529e-05	1.79725
	P10408	Protein translocase subunit SecA	GEVLENLIPEAFAVVR	5.06837e-05	1.51094
	P0A972	Cold shock-like protein CspE	GFGFITPEDGSK	0.00466823	1.9651
	P0A6Y1	Integration host factor subunit beta	GFGSFSLHYR	0.00248601	3.6136
	P0ABK5	Cysteine synthase A	GFIPANLDLK	3.71306e-07	-1.93058
	P07003	Pyruvate dehydrogenase [ubiquinone]	GFSLYMLR	0.000346642	2.14207
	P0A953	3-oxoacyl-[acyl-carrier-protein] synthase 1	GGGMVVVEELEHALAR	0.00105638	1.89684
	P15288	Cytosol non-specific dipeptidase	GGHSGGEIHVGLGNANK	0.000971138	2.03856
	P0A9M8	Phosphate acetyltransferase	GIATCVLLGNPAEINR	0.000239883	3.62717
	P0A7W7	30S ribosomal protein S8	GIAVVSTSK	0.000175609	-2.14603
	P0ABK5	Cysteine synthase A	GIGAGFIPANLDLK	0.00840965	-1.50213
	P60757	ATP phosphoribosyltransferase	GIIGENVLEEELLNR	0.00012186	-1.81704
	P60757	ATP phosphoribosyltransferase	GIIGENVLEEELLNRR	7.7619e-05	-1.9021
	P05458	Protease 3	GIIIHYVPALPR	1.31011e-05	1.79786
	P0A6B7	Cysteine desulfurase IscS	GIIYHVD	1.6432e-07	-1.80859
	P0A6E4	Argininosuccinate synthase	GIYEAPGMALLHIAYER	0.0048617	1.68472
	P0ABK5	Cysteine synthase A	GKTDLISVAVEPTDSPVIAQAL	0.00196802	-1.92453
	P0AEK2	3-oxoacyl-[acyl-carrier-protein] reductase FabG	GLIGFSK	0.00754945	1.5983
	P0A6W5	Transcription elongation factor GreA	GLIGKEEDDVVVIK	0.00979564	2.74377
	P07118	Valine--tRNA ligase	GLLEEIKPHDLTVPYGDR	0.00121372	1.58005
	P0AEK2	3-oxoacyl-[acyl-carrier-protein] reductase FabG	GLMLNVTDPASIESVLEK	0.00508706	2.90737
	P00968	Carbamoyl-phosphate synthase large chain	GLMNVQFAVK	0.00103904	3.48873
	P0A9B2	Glyceraldehyde-3-phosphate dehydrogenase A	GLMTTVHATTATQK	0.0012934	-2.75211
	P0A7J7	50S ribosomal protein L11	GLPIPVVITVYADR	1.7101e-07	2.00702
	P0A8T7	DNA-directed RNA polymerase subunit beta'	GLPYSIVNQALGKK	0.00293939	1.99021
	P0A6G7	ATP-dependent Clp protease proteolytic subunit	GLVDSILTHR	8.55678e-05	-1.55825
	P25665	5-methyltetrahydropteroyltriglutamate--homocysteine methyltransferase	GMLTGPVTILCWSFPR	1.78902e-08	2.32225
	P0A6P9	Enolase	GMNTAVGDEGGYAPNLGSNAEALAVIAEAVK	0.000110639	3.32642
	P15254	Phosphoribosylformylglycinamidine synthase	GMVGSQMPIAVSHGEGR	0.00398873	-2.16984
	P0AGK8	HTH-type transcriptional regulator IscR	GPGGGYLLGK	8.04616e-08	1.61324
	P0A972	Cold shock-like protein CspE	GPSAANVIAL	9.03229e-05	2.04172
	P0A7K2	50S ribosomal protein L7/L12	GPVEAAEEK	0.000405331	-2.71141
	P0A9Q7	Aldehyde-alcohol dehydrogenase	GSLPIALDEVITDGHKR	0.00107589	2.50223
	P0AF08	Iron-sulfur cluster carrier protein	GTPTVISRPESEFTAIYR	4.27995e-05	1.77331
	P60560	GMP reductase	GTSDADFEK	5.94095e-08	-3.44005
	P0AFH8	Osmotically-inducible protein Y	GVEGVTSVSDK	0.00084417	1.52059
	P0ABK5	Cysteine synthase A	GVGTGGTLTGVSR	0.00920459	-2.46631
	P0ABK5	Cysteine synthase A	GVLKPGVELVEPTSGNTGIAL	0.000430814	-3.26314
	P0ABK5	Cysteine synthase A	GVLKPGVELVEPTSGNTGIALAYVAAAR	4.58658e-05	1.50478
	P0ACA3	Stringent starvation protein A	GVSFEIEHVEK	5.27476e-06	1.5528
	P30178	Hydroxycarboxylate dehydrogenase B	GYALAAMCEILGGALSGGK	0.00153396	1.88328
	P00894	Acetolactate synthase isozyme 3 small subunit	GYNIESLTVAPTDDPTLSR	0.000345727	3.40136
	P04693	Aromatic-amino-acid aminotransferase	HAIAPLLFGADHPVLK	0.00432567	2.17656
	P08142	Acetolactate synthase isozyme 1 large subunit	HEQGAGFIAQGMAR	5.48779e-07	2.47116
	P15254	Phosphoribosylformylglycinamidine synthase	HFDNQPIDLPLDVLLGK	0.00341486	1.8446
	P08142	Acetolactate synthase isozyme 1 large subunit	HIEELPQVMSDAFR	0.000444123	1.72127
	P0AEM9	L-cystine-binding protein TcyJ	HLGVEASLKPTK	0.00250195	1.55502
	P0A877	Tryptophan synthase alpha chain	HPTIPIGLL	8.23885e-05	-2.23965
	P0A877	Tryptophan synthase alpha chain	HPTIPIGLLM	0.00119419	-1.83342
	P31060	ABC transporter ATP-binding protein ModF	HPTLLILDEPLQGLDPLNR	0.00361925	1.67914
	P04825	Aminopeptidase N	HQQGQPLSLPVHVADAFR	0.0062166	3.07374
	P00893	Acetolactate synthase isozyme 3 large subunit	HSFLVK	0.000194449	1.85049
	P00864	Phosphoenolpyruvate carboxylase	HTEALGELT	0.00977632	-2.15335
	P0A8M0	Asparagine--tRNA ligase	HTLAQAL	9.00488e-06	-1.77752
	P07012	Peptide chain release factor RF2	HTSFSSA	0.00735046	1.86194
	P23538	Phosphoenolpyruvate synthase	HVFASLFNDR	0.00142195	2.32629
	P00561	Bifunctional aspartokinase/homoserine dehydrogenase 1	HVLHGISLLGQCPDSINAA	0.00231737	1.55655
	P0ACF4	DNA-binding protein HU-beta	IAAGADISK	4.33507e-07	2.32827
	P0ACF4	DNA-binding protein HU-beta	IAAGADISKA	1.93362e-08	2.52713
	P0A6H5	ATP-dependent protease ATPase subunit HslU	IAEAAWQVNESTENIGAR	1.30806e-05	2.47499
	P07003	Pyruvate dehydrogenase [ubiquinone]	IAEACGITGIR	0.00290479	1.665
	P0ABK5	Cysteine synthase A	IAGVGTGGTLTGVSR	0.0064321	-2.18428
	P0AEK2	3-oxoacyl-[acyl-carrier-protein] reductase FabG	IALVTGASR	0.00644494	1.86595
	P0ABU5	Glyoxalase ElbB	IAPAMLPK	3.3295e-06	-2.71367
	P08142	Acetolactate synthase isozyme 1 large subunit	IAQSGRPGPVWIDIPK	5.64e-06	2.1819
	P0A9T0	D-3-phosphoglycerate dehydrogenase	IEADEDVAEK	6.00387e-06	-1.51559
	P31057	3-methyl-2-oxobutanoate hydroxymethyltransferase	IEGGEWLVETVQMLTER	8.51765e-06	1.72264
	P00968	Carbamoyl-phosphate synthase large chain	IEPIHWEVVR	0.000475237	-2.67511
	P00887	Phospho-2-dehydro-3-deoxyheptonate aldolase, Trp-sensitive	IESLVTPAELALR	0.000132988	2.38791
	P00561	Bifunctional aspartokinase/homoserine dehydrogenase 1	IFAELLTGLAAAQPGFPLAQLK	8.4145e-06	2.98284
	P0A836	Succinate--CoA ligase [ADP-forming] subunit beta	IFMGLATIFLER	0.00329453	2.10045
	P00968	Carbamoyl-phosphate synthase large chain	IGQGIEFDYCCVH	0.000536874	1.95986
	P09151	2-isopropylmalate synthase	IHTFIATSPMHIATK	0.00360987	2.78
	P0A877	Tryptophan synthase alpha chain	IIDTLIEAGAD	4.34845e-05	-1.50171
	P08142	Acetolactate synthase isozyme 1 large subunit	IIHVDIDRAELGK	0.00297305	1.70611
	P0A9M8	Phosphate acetyltransferase	IIMLIPT	0.00231357	-1.95024
	P13024	Protein FdhE	IIPQDELGSSEK	0.000487449	-1.57264
	P07023	T-protein	ILEQHDWDR	0.00244185	1.74663
	P21507	ATP-dependent RNA helicase SrmB	ILILTPTR	3.54331e-05	1.711
	P0A840	5'/3'-nucleotidase SurE	ILNINVPDLPLDQIK	0.00022674	1.81557
	P08179	Phosphoribosylglycinamide formyltransferase	ILSPAFVSHYAGR	0.00355128	2.68725
	P00894	Acetolactate synthase isozyme 3 small subunit	ILSVLLENESGALSR	0.00988049	2.06491
	P0A707	Translation initiation factor IF-3	IMDYGK	5.70382e-08	2.38529
	P0A6N4	Elongation factor P	IMLDGEPYAVEASEFVK	0.00702892	1.65665
	P25665	5-methyltetrahydropteroyltriglutamate--homocysteine methyltransferase	INAAVAK	0.00647044	2.13316
	P00561	Bifunctional aspartokinase/homoserine dehydrogenase 1	IPCLIK	2.10081e-05	-1.58725
	P0A9X9	Cold shock protein CspA	IQNDGYK	0.000788472	-2.57801
	P08200	Isocitrate dehydrogenase [NADP]	IRFPEHCGIGIKPCSEEGTK	0.0057444	2.27456
	P60624	50S ribosomal protein L24	IRRDDEVIVL	0.00273907	2.80828
	P60624	50S ribosomal protein L24	IRRDDEVIVLTGK	0.00138101	1.5492
	P07012	Peptide chain release factor RF2	ISGDYAYGWLR	0.00262671	2.00638
	P0A8F0	Uracil phosphoribosyltransferase	ISVVGMYR	0.00588442	2.18712
	P00561	Bifunctional aspartokinase/homoserine dehydrogenase 1	ITNHLVAMIEK	0.006489	2.41113
	P00954	Tryptophan--tRNA ligase	IVDQHAITVR	0.00106554	-1.8067
	P60560	GMP reductase	IVEENGEKF	0.000191449	-1.90995
	P0A6W5	Transcription elongation factor GreA	IVGDDEADFK	0.000487449	1.53614
	P0A817	S-adenosylmethionine synthase	IVGIDAVVL	0.000675011	-1.79094
	P0AE01	tRNA (cytidine/uridine-2'-O-)-methyltransferase TrmJ	IVLVETSHTGNMGSVAR	0.00224118	1.92546
	P0A725	UDP-3-O-acyl-N-acetylglucosamine deacetylase	IVQATGVGLHTGK	0.00216975	1.74126
	P76177	Protein YdgH	IVQSPDVIPADSEAGR	0.00213093	-2.53751
	P00968	Carbamoyl-phosphate synthase large chain	IWYIADAFR	0.000502046	1.50499
	P04079	GMP synthase [glutamine-hydrolyzing]	KADLYDK	0.0083471	2.64916
	P0ABK5	Cysteine synthase A	KAEEIVASNPEK	0.00183569	-2.03254
	P23721	Phosphoserine aminotransferase	KAELLYGVIDNSDFYR	5.38096e-05	1.59047
	P00350	6-phosphogluconate dehydrogenase, decarboxylating	KDEDGNYLVDVILDEAANK	0.0036145	1.77262
	P05793	Ketol-acid reductoisomerase (NADP(+))	KDITVVMVAPK	0.0022048	3.43136
	P30178	Hydroxycarboxylate dehydrogenase B	KDNFPLLL	0.000651657	-2.19425
	P0A877	Tryptophan synthase alpha chain	KEGAFVPFVTLGDPGIEQSLK	5.48779e-07	2.27635
	P0A9A6	Cell division protein FtsZ	KEPDYLDIPAFLR	0.0031078	2.53482
	P0AFR4	Uncharacterized protein YciO	KGGVIVYPTDSGYALGCK	0.000404283	2.31354
	P0A6A8	Acyl carrier protein	KIIGEQLGVKQEEVTNN	0.000160164	1.56521
	P0ADV7	Intermembrane phospholipid transport system binding protein MlaC	KITLEEK	0.00943456	2.28614
	P16659	Proline--tRNA ligase	KLASGLYTWLPTGVR	0.000664257	1.56228
	P0A825	Serine hydroxymethyltransferase	KLNSAVFPGGQGGPLMHVIAGK	0.00356902	1.84608
	P0ABK5	Cysteine synthase A	KLQEDESFTNK	0.000393753	-2.07648
	P0ABK5	Cysteine synthase A	KLTLTMPETMSIER	8.80655e-05	-3.00537
	P27298	Oligopeptidase A	KLVAVVPSPSWGR	0.000161065	1.55266
	P22564	Non-specific ribonucleoside hydrolase RihC	KPLGIPAFLAIR	0.00394587	2.16285
	P0A7R9	30S ribosomal protein S11	KSTPFAAQVAAER	3.79933e-06	1.56448
	P0ACF0	DNA-binding protein HU-alpha	KTQLIDVIAEK	0.000313408	2.22265
	P0AAV6	Uncharacterized protein YbgS	KVQTGDGINNDVDTK	0.00738595	-1.59102
	P0A7L0	50S ribosomal protein L1	KVSISTTM	0.00409033	-1.89503
	P61175	50S ribosomal protein L22	KVSQALDIL	2.72874e-05	-1.77459
	P0A8N3	Lysine--tRNA ligase	KWDLGDILGAK	0.000297491	1.56549
	P0AD61	Pyruvate kinase I	KYFPDATILALTTNEK	0.0016397	2.45914
	P0A6M8	Elongation factor G	LAASIAFK	0.000286641	1.56387
	P75874	Uncharacterized protein YccU	LADVPEK	0.000601451	-1.93067
	P11880	UDP-N-acetylmuramoyl-tripeptide--D-alanyl-D-alanine ligase	LAFGELAAWVR	0.00659209	3.37202
	P0ADG7	Inosine-5'-monophosphate dehydrogenase	LAGTEESPGEIELYQGR	0.00813022	1.76333
	P07118	Valine--tRNA ligase	LAHPIIPFITETIWQR	4.19309e-05	1.69916
	P27833	dTDP-4-amino-4,6-dideoxygalactose transaminase	LALWQNYYDALAPLAK	7.05828e-05	2.22432
	P0A6H5	ATP-dependent protease ATPase subunit HslU	LANAPFIK	9.29019e-09	2.0039
	P60757	ATP phosphoribosyltransferase	LATPVDEAWDGPLSLNGK	0.00985448	-1.69199
	P0AGE0	Single-stranded DNA-binding protein	LATSESWR	0.000551593	-2.28293
	P15254	Phosphoribosylformylglycinamidine synthase	LAVGEALTNIAATQIGDIKR	2.04677e-05	1.55552
	P00894	Acetolactate synthase isozyme 3 small subunit	LDAFLASIR	2.54355e-06	2.79835
	P0A6M8	Elongation factor G	LDIIVDR	0.00792694	-1.93185
	P0A717	Ribose-phosphate pyrophosphokinase	LDNPIVVSPDIGGVVR	0.00062951	-2.72515
	P75874	Uncharacterized protein YccU	LDQGYHVIPVSPK	2.59784e-08	-1.85046
	P31060	ABC transporter ATP-binding protein ModF	LEFVPDGGLYR	0.000242673	1.62084
	P76558	NADP-dependent malic enzyme	LEPTFGGINLEDIK	0.00169668	-1.85936
	P23839	UPF0701 protein YicC	LEQELVLLAQR	0.00130057	1.55856
	P0ABK5	Cysteine synthase A	LFADLFTEK	8.98677e-06	-2.28552
	P23538	Phosphoenolpyruvate synthase	LFIVQARPETVR	0.000856114	1.58086
	P0AEK2	3-oxoacyl-[acyl-carrier-protein] reductase FabG	LGGAQEIANA	0.0013712	2.37779
	P0AEK2	3-oxoacyl-[acyl-carrier-protein] reductase FabG	LGGAQEIANAV	6.27781e-07	2.24762
	P0AC41	Succinate dehydrogenase flavoprotein subunit	LGGNSLLDLVVFGR	0.000748824	1.52008
	P30011	Nicotinate-nucleotide pyrophosphorylase [carboxylating]	LGLSDAFLIK	0.00108117	2.23622
	P05852	tRNA N6-adenosine threonylcarbamoyltransferase	LHADYGGVVPELASR	0.00471738	1.96658
	P05055	Polyribonucleotide nucleotidyltransferase	LHILGVMEQAINAPR	0.000323082	2.53581
	P0AG63	30S ribosomal protein S17	LHVHDENNECGIGDVVEIR	0.000278347	2.33704
	P76658	Bifunctional protein HldE	LIAGILPDLLVK	0.00162359	2.50403
	P0ABD8	Biotin carboxyl carrier protein of acetyl-CoA carboxylase	LIELVEES	0.00882036	-2.009
	P07395	Phenylalanine--tRNA ligase beta subunit	LIGHHIADEQVTDILR	6.47985e-05	2.12787
	P0AFU8	Riboflavin synthase	LIPETLER	0.00478232	-1.65904
	P0A8E1	UPF0227 protein YcfP	LISYSTR	0.00361862	1.719
	P60723	50S ribosomal protein L4	LIVVEKF	1.59191e-05	-1.67196
	P00968	Carbamoyl-phosphate synthase large chain	LKQPANAT	0.00468934	-2.06944
	P23843	Periplasmic oligopeptide-binding protein	LLAEAGYTADKPLTINLLYNTSDLHK	0.00933765	1.85155
	P22106	Asparagine synthetase B [glutamine-hydrolyzing]	LLALHMYDCAR	4.30172e-07	1.95388
	P00561	Bifunctional aspartokinase/homoserine dehydrogenase 1	LLAVGHY	0.00378463	2.08287
	P00561	Bifunctional aspartokinase/homoserine dehydrogenase 1	LLAVGHYLESTVDIA	0.000756807	2.72541
	P00561	Bifunctional aspartokinase/homoserine dehydrogenase 1	LLAVGHYLESTVDIAESTR	0.00020557	3.42291
	P67087	Ribosomal RNA small subunit methyltransferase I	LLDSLEDIVAVLGESR	1.12184e-05	1.61846
	P05852	tRNA N6-adenosine threonylcarbamoyltransferase	LLGLDYPGGPLLSK	0.000828049	1.50081
	P00961	Glycine--tRNA ligase beta subunit	LLPNFIF	0.00371622	1.54252
	P00961	Glycine--tRNA ligase beta subunit	LLPNFIFVA	1.6681e-06	2.16219
	P00887	Phospho-2-dehydro-3-deoxyheptonate aldolase, Trp-sensitive	LLVIIGPC	0.000992482	-2.15071
	P0AB91	Phospho-2-dehydro-3-deoxyheptonate aldolase, Phe-sensitive	LLVVIGPC	3.26832e-06	-1.98101
	P0ABK5	Cysteine synthase A	LMEEEGILAGISSGAAVAA	0.00428971	-2.49733
	P0ABA4	ATP synthase subunit delta	LNALPDVLEQFIHLR	0.00273224	1.84681
	P0ABH7	Citrate synthase	LNGEKPTQEQYDEFK	6.23985e-05	-1.86463
	P0A6B7	Cysteine desulfurase IscS	LPIDLS	0.00417974	-1.67273
	P0A6B7	Cysteine desulfurase IscS	LPIDLSQL	4.80816e-07	-1.63533
	P0AG86	Protein-export protein SecB	LQQQAGEGTEEHQDA	0.00172692	-2.09847
	P00961	Glycine--tRNA ligase beta subunit	LQTVLFQQQLGTLR	0.000268596	3.36373
	P30126	3-isopropylmalate dehydratase small subunit	LSDAEVDELFALVK	0.00146116	1.94013
	P0A9M8	Phosphate acetyltransferase	LSVFKPIAQPR	2.0128e-06	2.87793
	P33920	Nucleoid-associated protein YejK	LTEWETNPESTR	0.00162835	-1.88892
	P0A707	Translation initiation factor IF-3	LTGLEGEQLGIVSLR	0.000955617	2.11778
	P25665	5-methyltetrahydropteroyltriglutamate--homocysteine methyltransferase	LTGPVTILCWSFPR	0.00245359	1.98358
	P36683	Aconitate hydratase B	LTVTVFK	6.75967e-06	2.11479
	P69441	Adenylate kinase	LVTDELVIALVK	0.00299572	3.10598
	P0A6S7	Glycerol-3-phosphate dehydrogenase [NAD(P)+]	LVWATK	4.08917e-05	2.27599
	P27550	Acetyl-coenzyme A synthetase	MAQVVDK	0.00201606	2.1844
	P0ABK5	Cysteine synthase A	MIWDAEK	0.00896553	-2.33136
	P60651	Agmatinase	MLSFGGDHFVTLPLLR	0.00282063	1.56599
	P0A862	Thiol peroxidase	NAEFLQAYGVAIADGPLK	1.33144e-10	1.90691
	P0A9M8	Phosphate acetyltransferase	NATIINEGDINTR	0.0050108	-1.80931
	P37666	Glyoxylate/hydroxypyruvate reductase B	NCVNPHVAD	0.000952456	-2.05567
	P0A717	Ribose-phosphate pyrophosphokinase	NDTDMAIIDK	0.00349586	-1.9294
	P0ABK5	Cysteine synthase A	NEEAISTAR	6.53848e-05	-1.61354
	P0A6S7	Glycerol-3-phosphate dehydrogenase [NAD(P)+]	NILVVVPSHVFGEVLR	4.28183e-05	2.42706
	P0A717	Ribose-phosphate pyrophosphokinase	NLDNPIVVSPDIGGVVR	0.00141224	-2.89553
	P0ABK5	Cysteine synthase A	NLVLTEGAK	4.80816e-07	-1.57413
	P00968	Carbamoyl-phosphate synthase large chain	NNEVYLIE	0.00275818	-3.76123
	P00968	Carbamoyl-phosphate synthase large chain	NNEVYLIEVNPR	0.00015905	1.7582
	P0ADX7	Uncharacterized protein YhhA	NNPNQPGYQIPSQQR	0.00318961	-1.97607
	P0AF36	Cell division protein ZapB	NNSLSQEVQNAQHQR	0.00136419	3.33506
	P0ADI4	Enterobactin synthase component B	NPTIDAWWK	0.00219817	1.65186
	P00957	Alanine--tRNA ligase	NQLGSTIIVLATVVEGK	0.000125875	2.08756
	P60560	GMP reductase	NSSADVLK	3.69265e-05	-4.63821
	P0A717	Ribose-phosphate pyrophosphokinase	NSVIDEVVVCDTIPLSDEIK	2.49224e-05	1.70457
	P00561	Bifunctional aspartokinase/homoserine dehydrogenase 1	NTGNPQAPGTLIGASR	0.00193031	2.1039
	P0A9M8	Phosphate acetyltransferase	NTNITGVIVN	0.00700883	2.23532
	P60624	50S ribosomal protein L24	NVAIFNAATGK	0.00306957	-1.50326
	P0A763	Nucleoside diphosphate kinase	NVIGNIFAR	0.000346623	2.97467
	P60906	Histidine--tRNA ligase	NVLGSYGYSEIR	0.000271662	2.23766
	P0AGK4	RNA-binding protein YhbY	NVQVIGK	0.000149065	-2.42657
	P0AEK2	3-oxoacyl-[acyl-carrier-protein] reductase FabG	NVTDPASIESVLEK	0.0098014	1.50986
	P0A720	Thymidylate kinase	NVVVETLEQLGIR	0.00439283	1.91979
	P0A879	Tryptophan synthase beta chain	NYAGRPTAL	0.0001171	-1.62264
	P00961	Glycine--tRNA ligase beta subunit	PATILGIQSDR	0.000945155	3.97715
	P33221	Formate-dependent phosphoribosylglycinamide formyltransferase	PHYIVPEIEAIAT	0.00947768	-2.1065
	P00561	Bifunctional aspartokinase/homoserine dehydrogenase 1	PIAQFQIPCLIK	0.00677061	2.41747
	P0A7J7	50S ribosomal protein L11	PIPVVITVYADR	4.4946e-08	2.01699
	P0A6F5	60 kDa chaperonin	PLLIIAE	0.000146465	-2.31629
	P00864	Phosphoenolpyruvate carboxylase	PWIFAWTQNR	0.00105226	1.70557
	P0A7W7	30S ribosomal protein S8	QAGLGGEIICY	0.00160762	-1.51208
	P0AG30	Transcription termination factor Rho	QDGFGFLR	0.0055566	-1.78013
	P0AG30	Transcription termination factor Rho	QDIIFAILK	0.00153404	1.64741
	P06959	Dihydrolipoyllysine-residue acetyltransferase component of pyruvate dehydrogenase complex	QEAAAPAPAAK	0.00019273	-1.50799
	P06959	Dihydrolipoyllysine-residue acetyltransferase component of pyruvate dehydrogenase complex	QEAAAPAPAAKA	0.000177838	-2.26013
	P0AG67	30S ribosomal protein S1	QEDANFSNNA	0.00198203	-1.83907
	P0A8R0	Regulator of ribonuclease activity A	QEDVNVVEPLFSNFGGR	0.000131987	-1.72627
	P00968	Carbamoyl-phosphate synthase large chain	QEIQDVMR	0.00605538	-3.10737
	P08142	Acetolactate synthase isozyme 1 large subunit	QFCPNAK	1.99347e-05	-1.64977
	P39831	NADP-dependent 3-hydroxy acid dehydrogenase YdfG	QFSLNLR	0.00505785	1.99457
	P0ABK5	Cysteine synthase A	QFSNPANPEIHEK	2.63674e-05	-2.77976
	P0AAB6	UTP--glucose-1-phosphate uridylyltransferase	QGEPLGLGHSILCAR	0.000117671	2.9444
	P00561	Bifunctional aspartokinase/homoserine dehydrogenase 1	QGQVATVLSAPAK	0.0097921	2.97674
	P08200	Isocitrate dehydrogenase [NADP]	QGTPSPVK	0.00188359	-1.64919
	P0A7U3	30S ribosomal protein S19	QHVPVFVTDEMVGHKL	0.00895298	2.70849
	P39404	Transcriptional activator protein BglJ	QIAEQLK	0.00568754	2.31122
	P07862	D-alanine--D-alanine ligase B	QLAEISALGLPVIVKPSR	1.86042e-07	1.8303
	P21156	Sulfate adenylyltransferase subunit 2	QLEAESIHIIR	0.00011569	1.50762
	P18843	NH(3)-dependent NAD(+) synthetase	QLLAALACPEHLYK	2.46635e-06	2.19328
	P0AET8	7-alpha-hydroxysteroid dehydrogenase	QLVAPEMEK	6.2948e-06	-1.80623
	P30178	Hydroxycarboxylate dehydrogenase B	QMGSEEQEAK	0.005825	1.9007
	P0AFG6	Dihydrolipoyllysine-residue succinyltransferase component of 2-oxoglutarate dehydrogenase complex	QQASLEEQNNDALSPAIR	0.000340346	-2.50299
	P0ABK5	Cysteine synthase A	QQFSNPANPEIHEK	2.47586e-05	-2.95733
	P69828	PTS system galactitol-specific EIIA component	QQPDIVETLITLPETQLK	6.00387e-06	-1.64897
	P00893	Acetolactate synthase isozyme 3 large subunit	QTEDIPQVLKK	4.18989e-05	1.86841
	P17846	Sulfite reductase [NADPH] hemoprotein beta-component	QTFQFHGILK	0.00494729	1.63594
	P11557	Cell division protein DamX	QVQADLK	0.0062476	3.19666
	P02358	30S ribosomal protein S6	RDDFANETADDA	0.00778249	-2.65296
	P0A800	DNA-directed RNA polymerase subunit omega	REIEEGLINNQILDVR	0.0016703	2.41401
	P0A910	Outer membrane protein A	RFGQGEAAPVVAPAPAPAPEVQTK	0.00135367	-1.65272
	P0A9T0	D-3-phosphoglycerate dehydrogenase	RGIPVFNAPFSNT	0.00795945	-2.43486
	P0A7F3	Aspartate carbamoyltransferase regulatory chain	RGTVIDHIPAQIGFK	0.00297915	1.96865
	P0ABK5	Cysteine synthase A	RGVLKPGVELVEPTSGNTGIAL	0.000322501	-3.47698
	P75914	Probable phosphatase YcdX	RLLNFLESR	0.00347876	3.08934
	P0ABK5	Cysteine synthase A	RLMEEEGILA	0.00347904	-1.71539
	P0A7W1	30S ribosomal protein S5	RNMINVALNNGTLQHPVK	0.000100198	1.99903
	P0A9B2	Glyceraldehyde-3-phosphate dehydrogenase A	RSDIEIV	0.00064682	-2.00653
	P0A8M6	UPF0265 protein YeeX	RVLLLDNL	0.00342579	-1.75657
	P0A8M6	UPF0265 protein YeeX	RVLLLDNLSDYIK	0.000509097	2.49674
	P0ADV1	Lipopolysaccharide export system protein LptA	RVTTVLVPSQLQDK	0.000268596	-1.81144
	P37692	ADP-heptose--LPS heptosyltransferase 2	SALVPFFAGIPHR	0.00079225	1.92655
	P0A8Y5	Sugar phosphatase YidA	SAPYFLEILDKR	0.00809315	6.26162
	P0AEZ1	5,10-methylenetetrahydrofolate reductase	SAQADLLNLK	0.000910212	1.65863
	P0A9B2	Glyceraldehyde-3-phosphate dehydrogenase A	SDIEIVAIN	1.63191e-06	-1.73298
	P15047	2,3-dihydro-2,3-dihydroxybenzoate dehydrogenase	SDLASHITLQDIVVDGGSTLGA	0.00989069	1.5113
	P0A8E7	UPF0234 protein YajQ	SESDFQVNQLLDILR	5.0346e-06	2.66146
	P04968	L-threonine dehydratase biosynthetic IlvA	SGAPEGAEYLR	0.00184803	1.97724
	P60906	Histidine--tRNA ligase	SGEQTAVAQDSVAAHLR	3.72014e-06	2.16348
	P0ADN2	UPF0438 protein YifE	SGGKPQVEGAEDYTDSDD	0.00570557	-1.53767
	P33221	Formate-dependent phosphoribosylglycinamide formyltransferase	SHVINMLDGDALR	0.00490077	1.62598
	P61714	6,7-dimethyl-8-ribityllumazine synthase	SIEQAIER	0.00380912	-2.24893
	P0AEK2	3-oxoacyl-[acyl-carrier-protein] reductase FabG	SIESVLEK	0.00926788	-2.565
	P61889	Malate dehydrogenase	SIGTLSAFEQNALEGMLDTLK	0.00224584	1.94955
	P0AB91	Phospho-2-dehydro-3-deoxyheptonate aldolase, Phe-sensitive	SIHDPVAAK	0.00704374	-1.53045
	P00968	Carbamoyl-phosphate synthase large chain	SLPAYTLSQEIQDVMR	0.00769528	1.91583
	P00561	Bifunctional aspartokinase/homoserine dehydrogenase 1	SMDYYHQLR	0.0011807	1.77075
	P0AEK4	Enoyl-[acyl-carrier-protein] reductase [NADH] FabI	SMLNPGSALLTLSYLGAER	0.00026067	1.90241
	P0ABK5	Cysteine synthase A	SNPANPEIHEK	0.00365571	-1.64026
	P0ADI4	Enterobactin synthase component B	SPLEQMLK	1.55383e-08	1.59782
	P0AF08	Iron-sulfur cluster carrier protein	SSTAVNLALALAAEGAK	6.15269e-05	2.6191
	P0AFH8	Osmotically-inducible protein Y	STDISVK	0.000264976	3.49327
	P0A9T0	D-3-phosphoglycerate dehydrogenase	SVAELVIGELL	1.03505e-07	-2.50459
	P0A6H5	ATP-dependent protease ATPase subunit HslU	SVAIALR	0.00221694	2.87057
	P0A9M8	Phosphate acetyltransferase	SVFKPIAQPR	0.00036137	-1.5389
	P00448	Superoxide dismutase [Mn]	SYTLPSLPYAYDALEPHFDKQ	0.00095814	1.63944
	P31060	ABC transporter ATP-binding protein ModF	TADAPFHSLSWGQQR	0.000286899	1.75096
	P13000	ATP-dependent dethiobiotin synthetase BioD 1	TAGYKPVASGSEK	0.00361569	2.10162
	P30011	Nicotinate-nucleotide pyrophosphorylase [carboxylating]	TALNFVQTLSGVASK	3.77969e-05	2.38338
	P0AB89	Adenylosuccinate lyase	TARDEVILPYWR	0.00016564	1.76662
	P17846	Sulfite reductase [NADPH] hemoprotein beta-component	TASEFGYLPLEHTLAVAEAVVTTQR	0.000657327	1.51867
	P06149	Quinone-dependent D-lactate dehydrogenase	TDAMLEK	0.000310811	2.24946
	P0ABK5	Cysteine synthase A	TDLISVAVEPTDSPVIAQ	0.00513805	-2.44433
	P0ABK5	Cysteine synthase A	TDLISVAVEPTDSPVIAQAL	0.00266609	-1.86616
	P0ABK5	Cysteine synthase A	TDLISVAVEPTDSPVIAQALAGEEIKPGPHK	0.000531035	3.11129
	P0A879	Tryptophan synthase beta chain	TEIIAETGAGQHGVAS	0.00253749	-2.96565
	P76177	Protein YdgH	TELTPEQAAAVKPFDR	0.00291432	2.43913
	P0A763	Nucleoside diphosphate kinase	TENGTHGSDSVESAAR	0.00254521	2.3426
	P33195	Glycine dehydrogenase (decarboxylating)	TFCIPHGGGGPGMGPIGVK	0.000389005	1.57288
	P0AG16	Amidophosphoribosyltransferase	TFIMPGQQ	0.000248563	1.66198
	P00960	Glycine--tRNA ligase alpha subunit	TFQGLIL	0.000381373	1.50803
	P0A763	Nucleoside diphosphate kinase	TFSIIKPNAVAK	0.000916681	3.24509
	P0A9M8	Phosphate acetyltransferase	TGGDAPDQTTT	0.000569832	1.63626
	P0A9M8	Phosphate acetyltransferase	TGGDAPDQTTTIVR	0.00385362	-2.4366
	P61887	Glucose-1-phosphate thymidylyltransferase 2	TGYGQYLLELLR	0.00306955	1.68595
	P0A9T0	D-3-phosphoglycerate dehydrogenase	THLTEDVIN	0.000252014	-1.59638
	P0A6A6	3-isopropylmalate dehydratase large subunit	THLVSPA	0.000159163	2.05626
	P0A9M8	Phosphate acetyltransferase	TIRPPLQLIK	0.00798984	2.41726
	P00561	Bifunctional aspartokinase/homoserine dehydrogenase 1	TITPIAQFQIPCLIK	1.40889e-05	2.34896
	P00961	Glycine--tRNA ligase beta subunit	TLDAAAALAAANK	0.005378	2.29066
	P00961	Glycine--tRNA ligase beta subunit	TLDAAAALAAANKR	1.33566e-10	2.16457
	P0A9W3	Energy-dependent translational throttle protein EttA	TLGADALEPK	0.00171281	-1.51629
	P33221	Formate-dependent phosphoribosylglycinamide formyltransferase	TLLGTALRPAATR	0.00198542	1.51216
	P69797	PTS system mannose-specific EIIAB component	TLLTQVAPPGVTAHVVDVAK	2.65878e-06	2.05512
	P45579	Hydroxycarboxylate dehydrogenase A	TLRPVESIHYLPVTLTPDTLR	0.00079225	1.99143
	P0A9P0	Dihydrolipoyl dehydrogenase	TNVPHIFAIGDIVGQPMLAHK	0.000788472	1.63647
	P0A786	Aspartate carbamoyltransferase catalytic subunit	TPHAWYFQQAGNGIFAR	0.00441431	1.55918
	P0AAC0	Universal stress protein E	TPTDWHLLR	0.00394025	1.93583
	P0ACF0	DNA-binding protein HU-alpha	TQLIDVIAEK	1.51635e-07	1.92209
	P0A9M8	Phosphate acetyltransferase	TRPDLSEIFDDS	0.00244737	1.95888
	P0A9M8	Phosphate acetyltransferase	TRPDLSEIFDDSSK	0.000554635	-1.62559
	P0AD96	Leu/Ile/Val-binding protein	TTGLDSDQGPTAAK	0.00016707	1.81664
	P0A8M6	UPF0265 protein YeeX	TTKPSFQDVLEFVR	7.09699e-05	2.27375
	P00893	Acetolactate synthase isozyme 3 large subunit	TTNNLAK	0.000891427	2.33319
	P24182	Biotin carboxylase	TVAVHSSADR	0.00685638	1.50567
	P27833	dTDP-4-amino-4,6-dideoxygalactose transaminase	TVIATLLNYFS	0.00498492	2.01969
	P05852	tRNA N6-adenosine threonylcarbamoyltransferase	TVPLIQAALK	0.000806966	1.62276
	P15288	Cytosol non-specific dipeptidase	VAADKVDVLK	5.64e-06	-1.92839
	P00561	Bifunctional aspartokinase/homoserine dehydrogenase 1	VADILESNAR	4.30669e-06	2.9136
	P13000	ATP-dependent dethiobiotin synthetase BioD 1	VANDVTPPGKR	0.0053833	-1.62651
	P0A6R0	3-oxoacyl-[acyl-carrier-protein] synthase 3	VAVTELAHIVDETLAANNLDR	0.0056393	1.90102
	P0AD96	Leu/Ile/Val-binding protein	VAVVGAMSGPVAQYGDQEFTGAEQAVADINAK	0.00758582	1.55993
	P00963	Aspartate--ammonia ligase	VDADTLK	0.00143027	1.74646
	P0ADI4	Enterobactin synthase component B	VDWAFEPQR	0.00140685	1.68103
	P76177	Protein YdgH	VEELNKA	0.00699274	3.26959
	P0AG67	30S ribosomal protein S1	VELADGVEGYLR	0.00115854	1.84986
	P0A717	Ribose-phosphate pyrophosphokinase	VFAYATHPIFSGNAANNLR	2.44335e-11	2.51047
	P60560	GMP reductase	VGIGPGSVC	0.00153805	-3.4435
	P19636	Ethanolamine ammonia-lyase light chain	VGTPFFVR	0.00588234	1.69544
	P25665	5-methyltetrahydropteroyltriglutamate--homocysteine methyltransferase	VHNPAVE	0.00766885	-1.64096
	P37349	PEP-dependent dihydroxyacetone kinase, phosphoryl donor subunit DhaM	VIFDAMHALEAK	0.00551046	2.39231
	P00894	Acetolactate synthase isozyme 3 small subunit	VIGLFSQR	0.00177813	2.65536
	P77376	Uncharacterized oxidoreductase YdgJ	VILHGTMLAAAESAR	5.71882e-05	-2.22306
	P00961	Glycine--tRNA ligase beta subunit	VIPATILGIQSDR	0.00224584	3.80127
	P0A707	Translation initiation factor IF-3	VKDDLQELAVVESFPTK	0.000102095	2.60383
	P00452	Ribonucleoside-diphosphate reductase 1 subunit alpha	VLDWAAEGLHNVSISQVELR	0.000229623	1.90217
	P61889	Malate dehydrogenase	VLGAAGGIGQALALLLK	0.00126285	1.80866
	P0A7R5	30S ribosomal protein S10	VLISPHVNK	0.00742526	1.58588
	P30011	Nicotinate-nucleotide pyrophosphorylase [carboxylating]	VLLTGER	0.000583355	1.53171
	P0A8E1	UPF0227 protein YcfP	VLQLQFIDPDVR	0.00508483	1.57812
	P0A8E7	UPF0234 protein YajQ	VLSESDFQVNQLLDILR	0.000136784	3.82969
	P0A8F0	Uracil phosphoribosyltransferase	VLVLVAAPEGIAALEK	1.79119e-09	1.79843
	P0A6G7	ATP-dependent Clp protease proteolytic subunit	VMIHQPLGGYQGQATDIEIHAR	0.000874728	2.93498
	P00961	Glycine--tRNA ligase beta subunit	VMVMVDDK	4.56599e-07	1.73615
	P33602	NADH-quinone oxidoreductase subunit G	VNAALAK	0.0050594	2.09637
	P0A8E7	UPF0234 protein YajQ	VQAQIQGDEIR	0.000989367	2.34852
	P0AFF6	Transcription termination/antitermination protein NusA	VQAVSTELGGER	0.00198424	2.80681
	P0A9G6	Isocitrate lyase	VQQPEFAAAK	4.06199e-05	-1.61357
	P60438	50S ribosomal protein L3	VQSLDVVR	0.00366541	1.62204
	P68679	30S ribosomal protein S21	VRENEPFDVALRR	0.00307185	1.69068
	P00894	Acetolactate synthase isozyme 3 small subunit	VSELGQGAHVER	2.465e-06	2.9874
	P0AFI7	Pyridoxine/pyridoxamine 5'-phosphate oxidase	VSLLFPWHTLER	8.08679e-06	2.16547
	P0AEU7	Chaperone protein Skp	VSNTLENEFK	0.000701279	-2.96247
	P61175	50S ribosomal protein L22	VSQALDIL	0.00165774	-1.69391
	P67826	Copper homeostasis protein CutC	VTIPVHPIIRPR	0.000349036	1.66183
	P0A8M0	Asparagine--tRNA ligase	VVASPGQGQQFEIQASK	0.0003496	2.0057
	P0ADZ0	50S ribosomal protein L23	VVNTLVVK	0.00198017	-2.572
	P0AEM9	L-cystine-binding protein TcyJ	YDFSTPYTISGIQALVK	0.000628132	2.18673
	P0A6T9	Glycine cleavage system H protein	YEALLEDE	4.23569e-05	1.57242
	P0AG30	Transcription termination factor Rho	YFALLK	4.44957e-09	2.06335
	P46853	Uncharacterized oxidoreductase YhhX	YHLPYVLNR	0.00166147	1.53971
	P13000	ATP-dependent dethiobiotin synthetase BioD 1	YINLALL	0.000828336	2.472
	P00893	Acetolactate synthase isozyme 3 large subunit	YLGMVK	0.00273007	1.65772
	P0AD70	D-alanyl-D-alanine-carboxypeptidase/endopeptidase AmpH	YLSTAKL	4.4946e-08	-3.20356
	P0ABK5	Cysteine synthase A	YLSTALFAD	0.00257714	-1.68489
	P0AAB6	UTP--glucose-1-phosphate uridylyltransferase	YNLAAMIAR	0.00252896	2.42504
	P0A9M8	Phosphate acetyltransferase	YQLTELAR	0.0016307	1.84966
	P27306	Soluble pyridine nucleotide transhydrogenase	YQNVGGGCTHWGTIPSK	5.93908e-05	1.97024
	P0AEP3	UTP--glucose-1-phosphate uridylyltransferase	YVLSADIWPLLAK	0.000955391	1.74565
	P0A6Y1	Integration host factor subunit beta	YVPHFKPGK	0.00851696	1.75973
	P0A879	Tryptophan synthase beta chain	YVSITDDEALEAFK	0.00830117	-2.35101
	P0A825	Serine hydroxymethyltransferase	YYGGCEYVDIVEQLAIDR	0.000211539	1.75515

## Sheet: Betaine_binding
Betaine binding
	UniprotID	Protein_name	Peptide	adj. p-value	log2(FC)
	P0A794	Pyridoxine 5'-phosphate synthase	AAAEVGAPFIEIHTGCYADAK	1.33766e-05	1.56728
	P0A9M8	Phosphate acetyltransferase	AAAICAER	0.001561	3.72977
	P00561	Bifunctional aspartokinase/homoserine dehydrogenase 1	AAAQPGFPLAQLK	0.00171674	-2.41907
	P0ABQ0	Coenzyme A biosynthesis bifunctional protein CoaBC	AAATQHNLEVLASR	0.0060749	2.08003
	P76541	Ethanolamine utilization protein EutL	AACNAFTDAVLEIAR	1.13846e-06	1.6995
	P0A9Q7	Aldehyde-alcohol dehydrogenase	AADIVLQAAIAAGAPK	0.00146576	1.54506
	P0A879	Tryptophan synthase beta chain	AAGPHPYPTIVR	0.000306532	-2.18167
	P00960	Glycine--tRNA ligase alpha subunit	AAHSFNLLDAR	1.92197e-05	1.97047
	P04036	4-hydroxy-tetrahydrodipicolinate reductase	AALALEGVQLGAALER	1.12682e-05	-1.73719
	P0ACF0	DNA-binding protein HU-alpha	AALESTLAAITESLK	0.00789487	1.703
	P09372	Protein GrpE	AAMVTVAK	0.00179649	1.69272
	P00561	Bifunctional aspartokinase/homoserine dehydrogenase 1	AAQPGFPLAQLK	0.00170681	-2.10444
	P00562	Bifunctional aspartokinase/homoserine dehydrogenase 2	AAQPQVDEGLSYPLLQQLLVQHPGKR	6.02758e-05	2.40109
	P0A705	Translation initiation factor IF-2	AAQVPVVVAVNK	3.93493e-05	2.02837
	P0A794	Pyridoxine 5'-phosphate synthase	AATFAASLGLK	0.000264652	2.10572
	P0A9Q7	Aldehyde-alcohol dehydrogenase	AAYSSGKPAIGVGAGNTPVVIDETADIKR	0.000106644	1.60562
	P0ABU5	Glyoxalase ElbB	ADAAELDALIVPGGFGAAK	0.000680402	-1.68913
	P0A858	Triosephosphate isomerase	ADAFAVIVK	0.0005844	2.22657
	P63389	Probable ATP-binding protein YheS	ADESPIQHLAR	0.00994105	1.61761
	P24182	Biotin carboxylase	ADETVCIGPAPSVK	0.00617654	-2.80988
	P15254	Phosphoribosylformylglycinamidine synthase	ADLNAPLNDDEHAQLER	0.000484496	-1.98704
	P0A991	Fructose-bisphosphate aldolase class 1	ADLTGQANHLAATIGADIVK	0.00504407	-2.71261
	P0AG67	30S ribosomal protein S1	AEDPFNNWVALNK	0.00961626	2.39964
	P0AG67	30S ribosomal protein S1	AEDPFNNWVALNKK	9.15661e-05	2.38058
	P0AEK2	3-oxoacyl-[acyl-carrier-protein] reductase FabG	AEFGEVDILVNNAGITR	1.19638e-05	2.30504
	P08660	Lysine-sensitive aspartokinase 3	AEGLEPGERFEK	0.00054578	-3.17519
	P06988	Histidinol dehydrogenase	AEHGPDSQVILLTPAADMAR	0.00632929	-2.05578
	P09546	Bifunctional protein PutA	AENITAQPFDAVIFHGDSDQLR	0.00180589	1.70331
	P0A8U2	UPF0294 protein YafD	AEWLSVLK	0.000619387	1.96004
	P0AGD7	Signal recognition particle protein	AFNEALPLTGVVLTK	2.18106e-05	1.62762
	P0AFG3	2-oxoglutarate dehydrogenase E1 component	AFNPSHLEIVSPVVIGSVR	0.000240513	-1.78811
	P07003	Pyruvate dehydrogenase [ubiquinone]	AFSIDGPVLVDVVVAK	0.00285609	1.5222
	P0A6P9	Enolase	AFTSEEFTHFLEELTK	0.000166963	1.55509
	P00893	Acetolactate synthase isozyme 3 large subunit	AFWLAASGR	0.00764827	2.39054
	P00893	Acetolactate synthase isozyme 3 large subunit	AFWLAASGRPGPVVVDLPK	4.56504e-05	2.20012
	P21156	Sulfate adenylyltransferase subunit 2	AFYPGTLPFPLLH	0.00341863	-2.5379
	P37349	PEP-dependent dihydroxyacetone kinase, phosphoryl donor subunit DhaM	AFYYQPVLCTVQAK	0.000493109	1.51492
	P0AG18	N5-carboxyaminoimidazole ribonucleotide mutase	AGAANAALLAAQILATHDK	1.3929e-06	1.95882
	Q47690	Homocysteine S-methyltransferase	AGAQCAITASYQATPAGFAAR	0.000314238	1.86034
	P0AG27	Uncharacterized protein YibN	AGFAQVFVLK	0.00741299	1.70913
	P36683	Aconitate hydratase B	AGFLAAIAK	0.00350524	1.93217
	P07003	Pyruvate dehydrogenase [ubiquinone]	AGGYLTDGTELHDTNFAR	1.74738e-08	1.70612
	P15639	Bifunctional purine biosynthesis protein PurH	AGIVEFAQALSAR	0.00244901	2.97532
	P0A6F5	60 kDa chaperonin	AGKPLLIIAEDVEGEAL	2.35005e-06	-1.70448
	P0A6F5	60 kDa chaperonin	AGKPLLIIAEDVEGEALAT	2.41124e-06	-1.72147
	P60757	ATP phosphoribosyltransferase	AGLADAICDLV	6.78871e-05	-1.73624
	P0A879	Tryptophan synthase beta chain	AGLDFPSVGPQHAYLNSTGR	1.57457e-06	1.82364
	P0AEK2	3-oxoacyl-[acyl-carrier-protein] reductase FabG	AGLIGFSK	0.00294584	1.6337
	P15254	Phosphoribosylformylglycinamidine synthase	AGLVGFSVSNLR	0.0030298	2.77565
	P36938	Phosphoglucomutase	AGQPAQQSDLINVAQLTAQYYVLKPEAGNAEHAVK	0.00121403	1.90729
	P0AE52	Peroxiredoxin Bcp	AGVDVLGISTDKPEK	0.000151572	1.58943
	P00864	Phosphoenolpyruvate carboxylase	AHPTEITR	0.00475172	-1.87293
	P42641	GTPase ObgE/CgtA	AIAEALGWEDK	0.00734477	1.63046
	P0AEK2	3-oxoacyl-[acyl-carrier-protein] reductase FabG	AIAETLAAR	0.00602463	2.57637
	P0A7B5	Glutamate 5-kinase	AIAGDSVSGLGTGGMSTK	9.63145e-05	1.72876
	P0A6J8	D-alanine--D-alanine ligase A	AIAVQAYQTLGCAGMAR	0.00010899	2.5816
	P00959	Methionine--tRNA ligase	AICSMGINLFR	0.00846579	-2.39596
	P63284	Chaperone protein ClpB	AIQQQIENPLAQQILSGELVPGK	2.48693e-05	1.57015
	P0C8J8	D-tagatose-1,6-bisphosphate aldolase subunit GatZ	AIQSVHITHVEDAANTLR	4.98799e-05	1.72227
	P25526	Succinate-semialdehyde dehydrogenase [NADP(+)] GabD	AITPWNFPAAMITR	0.00185755	-1.58037
	P07001	NAD(P) transhydrogenase subunit alpha	AIVEAAHEFGR	6.77113e-05	1.77377
	P09151	2-isopropylmalate synthase	AIVGSGAFAHSS	0.00638788	2.0395
	P0A8T7	DNA-directed RNA polymerase subunit beta'	AIVQLEDGVQISSGDTLAR	0.00638479	1.85391
	P0A7G6	Protein RecA	ALAAALGQIEK	0.00124357	2.00116
	P00968	Carbamoyl-phosphate synthase large chain	ALEAAGVPVIGTSPDAIDR	1.10691e-07	2.9442
	P00968	Carbamoyl-phosphate synthase large chain	ALEAAGVPVIGTSPDAIDRAEDR	0.00121705	2.79085
	P00968	Carbamoyl-phosphate synthase large chain	ALEAAGVPVIGTSPDAIDRAEDRER	6.8665e-10	3.30395
	P02359	30S ribosomal protein S7	ALENVRPTVEVK	0.000387137	-1.50898
	P0A9I3	Glycine cleavage system transcriptional repressor	ALGADRPGIVNTITR	0.00639217	-1.88946
	P18843	NH(3)-dependent NAD(+) synthetase	ALGAKPQINAEEEIRR	4.55049e-10	1.66184
	P0AAI3	ATP-dependent zinc metalloprotease FtsH	ALGVTFFLPEGDAISASR	0.00469938	1.74903
	P37759	dTDP-glucose 4,6-dehydratase 1	ALGWKPQETFESGIRK	0.00302405	1.64573
	P0AF28	Nitrate/nitrite response regulator protein NarL	ALHQAAAGEMVLSEALTPVLAASLR	0.00503658	1.56722
	P60240	RNA polymerase-associated protein RapA	ALIDAAR	0.00424173	2.2143
	P0AG55	50S ribosomal protein L6	ALLNSMVIGVTEGFTKK	2.78086e-06	1.86911
	P0A7R9	30S ribosomal protein S11	ALNAAGFR	0.000200188	2.29113
	P00934	Threonine synthase	ALRDQLNPGEYGLFLGTAHPAK	8.87162e-07	1.59472
	P0A6Z3	Chaperone protein HtpG	ALSNPDLYEGDGELR	6.64719e-05	1.53979
	P0A6F5	60 kDa chaperonin	ALSVPCSDSK	0.00947491	2.14642
	P77522	FeS cluster assembly protein SufB	ALTSGHQQADTGTK	0.000963092	-1.91714
	P27248	Aminomethyltransferase	ALVEAGVKPCGLGAR	1.02565e-07	2.04042
	P00968	Carbamoyl-phosphate synthase large chain	AMEIVYDEADLR	0.00056008	1.77677
	P00582	DNA polymerase I	AMGLPLLAVSGVEADDVIGTLAR	0.000506965	1.76188
	P0AF08	Iron-sulfur cluster carrier protein	AMVAGTLANFQHPTLK	7.88726e-07	2.00199
	P0A850	Trigger factor	ANDIDVPAALIDSEIDVLR	0.00018663	1.78867
	P0A850	Trigger factor	ANDIDVPAALIDSEIDVLRR	0.001349	2.53241
	P21888	Cysteine--tRNA ligase	ANENGESFVAMVDR	0.00327613	1.95304
	P0A9C5	Glutamine synthetase	ANPTTNSYKR	0.00195815	-3.56689
	P0AG67	30S ribosomal protein S1	ANPWQQFAETHNKG	2.11388e-07	1.55489
	P0AG67	30S ribosomal protein S1	ANPWQQFAETHNKGDR	0.00149564	1.70668
	Q46856	Alcohol dehydrogenase YqhD	ANYPENIDPWHILQTGGK	0.00192817	-1.93922
	P24186	Bifunctional protein FolD	APGLAVVLVGSNPASQIY	0.00589305	-2.0719
	P0A9P6	ATP-dependent RNA helicase DeaD	APILEALNDLGYEK	0.000685349	2.04279
	P06616	GTPase Era	APVILAVNK	1.95353e-05	1.70111
	P0ABU5	Glyoxalase ElbB	AQADAAELDALIVPGGFGAAK	0.000799713	-2.55488
	P0A7J0	3,4-dihydroxy-2-butanone 4-phosphate synthase	AQAGGVLTR	0.00171418	1.50176
	P23909	DNA mismatch repair protein MutS	AQLETVDSAPVQALR	4.34025e-05	2.78162
	P00968	Carbamoyl-phosphate synthase large chain	AQLGSNSTMK	0.00216381	2.28959
	P00934	Threonine synthase	AQLPQETR	0.000542164	-1.69402
	P00561	Bifunctional aspartokinase/homoserine dehydrogenase 1	AQPGFPLAQLK	4.37952e-05	-2.26313
	P32099	Lipoate-protein ligase A	AQVFTDSLNPAPLEALAGR	0.000610547	1.51955
	P0ACF8	DNA-binding protein H-NS	ARECTLETLEEMLEK	0.00412716	2.23575
	P0A8L1	Serine--tRNA ligase	ARGEDIEPLRLEVNK	0.00143546	2.48453
	P0A6H1	ATP-dependent Clp protease ATP-binding subunit ClpX	ASEGELLAQVEPEDLIK	0.00107039	1.78332
	P07623	Homoserine O-succinyltransferase	ASGQEIRPLK	0.000806073	2.46635
	P00893	Acetolactate synthase isozyme 3 large subunit	ASGRPGPVVVDLPK	3.38439e-05	-1.78385
	P15640	Phosphoribosylamine--glycine ligase	ASLGVVMAAGGYPGDYR	0.00463165	2.06416
	P06988	Histidinol dehydrogenase	ASTIETLAAAER	0.00169417	-1.57721
	P0ACY1	Putative NAD(P)H nitroreductase YdjA	ASTSINVPDPTPFVTYF	0.00330559	1.67903
	P05459	Erythronate-4-phosphate dehydrogenase	ATAGTDHVDEAWLK	0.000158064	-1.67632
	P09053	Valine--pyruvate aminotransferase	ATDALCNYDGPQGK	0.00633074	1.66876
	P00968	Carbamoyl-phosphate synthase large chain	ATGVPLAK	0.00170366	1.89113
	P06988	Histidinol dehydrogenase	ATPASIAGCKK	0.000624691	-2.67395
	P0AF93	2-iminobutanoate/2-iminopropanoate deaminase	ATYEAFFTEHNATFPAR	0.000355408	-2.57267
	P0A836	Succinate--CoA ligase [ADP-forming] subunit beta	AVAEVGVNVPVVVR	0.00758661	-2.07615
	P0DTT0	50S ribosomal subunit assembly factor BipA	AVAFALFGLQDR	0.00419304	1.8442
	P0A717	Ribose-phosphate pyrophosphokinase	AVIPYFGYAR	0.00100349	-1.86216
	P75823	Low specificity L-threonine aldolase	AVLGSIQPQPIDAAADGTLPLDK	0.00511908	-1.5386
	P0A836	Succinate--CoA ligase [ADP-forming] subunit beta	AVLVNIFGGIVR	0.00150891	1.50264
	P25665	5-methyltetrahydropteroyltriglutamate--homocysteine methyltransferase	AWLDAYKPAYDALQGQVK	0.00474125	-2.08251
	P09424	Mannitol-1-phosphate 5-dehydrogenase	AWVEEHVGFVDSAVDR	2.19268e-07	1.66579
	P0AG67	30S ribosomal protein S1	AYEDAETVTGVIN	0.00432164	-1.58809
	P24232	Flavohemoprotein	AYGVLANVFINR	0.00634364	1.50842
	P60560	GMP reductase	CADAAHGLGGMIVSDGGCTTPGDVAK	3.36922e-05	-2.077
	P00968	Carbamoyl-phosphate synthase large chain	CNPETVSTDYDTSDR	0.00899474	-1.50064
	P25665	5-methyltetrahydropteroyltriglutamate--homocysteine methyltransferase	CSLLHSPIDLSVETR	0.00726042	-2.16514
	P23869	Peptidyl-prolyl cis-trans isomerase B	CVFAEVVDGMDVVDK	0.00035323	-1.90618
	P37349	PEP-dependent dihydroxyacetone kinase, phosphoryl donor subunit DhaM	CVTPESINQIALLQVR	0.00052913	1.99018
	P76270	Free methionine-R-sulfoxide reductase	DAASNSEIVLPLVVK	2.02286e-05	2.01529
	P45748	Threonylcarbamoyl-AMP synthase	DAIAAAIDVLNEER	0.00018663	1.99285
	P00561	Bifunctional aspartokinase/homoserine dehydrogenase 1	DALPNISDAER	0.00794896	-2.90426
	P0A707	Translation initiation factor IF-3	DDLQELAVVESFPTK	1.79593e-06	1.80447
	P0ABU0	1,4-dihydroxy-2-naphthoyl-CoA synthase	DDSGVHHLNVLDFQR	2.50785e-06	2.20541
	P69924	Ribonucleoside-diphosphate reductase 1 subunit beta	DEALHLTGTQHMLNLLR	0.00197093	1.6129
	P00561	Bifunctional aspartokinase/homoserine dehydrogenase 1	DEDELPVK	0.000566516	2.09582
	P39831	NADP-dependent 3-hydroxy acid dehydrogenase YdfG	DELGDNLYIAQLDVR	0.000350267	2.0642
	P60723	50S ribosomal protein L4	DFNEALVHQVVVAYAAGAR	1.13915e-06	1.58097
	P0ACY3	Uncharacterized protein YeaG	DFRNEIVNFVLR	0.00898486	1.50257
	P05793	Ketol-acid reductoisomerase (NADP(+))	DGAALGYSHGFNIVEVGEQIRK	7.73814e-05	1.79709
	P08192	Dihydrofolate synthase/folylpolyglutamate synthase	DIAGTLAWLK	0.006652	1.64444
	P0A850	Trigger factor	DIDVPAALIDSEIDVLR	0.000181266	1.53571
	P0A850	Trigger factor	DIDVPAALIDSEIDVLRR	0.000546617	2.89412
	P0A858	Triosephosphate isomerase	DIGAQYIIIGHSER	4.91122e-10	2.93659
	P00452	Ribonucleoside-diphosphate reductase 1 subunit alpha	DIHETIIK	0.00175427	-1.74491
	P0A9C5	Glutamine synthetase	DILEPGTLQGYDRDPR	0.00443541	-1.97286
	P00452	Ribonucleoside-diphosphate reductase 1 subunit alpha	DLDTIANEPLHYDWEAL	0.00833682	-1.65879
	P00963	Aspartate--ammonia ligase	DLGAVFLVGIGGK	0.00485607	1.58785
	P00452	Ribonucleoside-diphosphate reductase 1 subunit alpha	DNHLLEDYTEEEFK	7.5109e-07	-2.08891
	P0AEG1	Dipeptide transport system permease protein DppC	DNIIMR	0.00827282	1.99753
	P0AEK2	3-oxoacyl-[acyl-carrier-protein] reductase FabG	DNLLMR	0.00816628	1.99774
	P76177	Protein YdgH	DQAVLIEPFDTVTVQGFYR	0.00013364	1.5167
	Q47690	Homocysteine S-methyltransferase	DSEHLSDGTPLRDVVAL	4.64108e-05	-2.09505
	P17169	Glutamine--fructose-6-phosphate aminotransferase [isomerizing]	DVAEILLEGLRR	5.20973e-05	1.61648
	P36683	Aconitate hydratase B	DVAESDRGFSLAQK	9.79768e-07	1.81983
	P0AG30	Transcription termination factor Rho	DVIILLDSITR	0.00327692	1.59192
	P08142	Acetolactate synthase isozyme 1 large subunit	DVQTAVFEIETQPAMAEK	0.00726042	2.01656
	P0A6T3	Galactokinase	DVTIEEFNAVAHELDPIVAK	3.22167e-06	1.51685
	P0AFG8	Pyruvate dehydrogenase E1 component	DYGVGSDVYSVTSFTELAR	1.73422e-07	1.75767
	P0C8J6	D-tagatose-1,6-bisphosphate aldolase subunit GatY	EADALYTNPAQAR	0.000456513	1.57633
	P00960	Glycine--tRNA ligase alpha subunit	EAQQLLALENPLPLPAYER	8.37016e-05	1.58989
	P00934	Threonine synthase	EAVAQLPQETR	0.00182768	-1.72113
	P09029	N5-carboxyaminoimidazole ribonucleotide synthase	ECFVTPQGLLINELAPR	0.00190554	-1.60911
	P60240	RNA polymerase-associated protein RapA	EDAQFITWEHPLIR	4.25606e-05	2.15384
	P0AEC3	Aerobic respiration control sensor protein ArcB	EDLPPLVALTANVLK	0.0054399	1.98284
	P23883	NADP/NAD-dependent aldehyde dehydrogenase PuuC	EEIFGPVLVVTR	0.00161169	1.68893
	P30011	Nicotinate-nucleotide pyrophosphorylase [carboxylating]	EFAETGVDFISVGALTK	0.000316707	2.41398
	P77788	CTP pyrophosphohydrolase	EFAGGKVEPDESQR	0.00218752	-1.52062
	P0AEK4	Enoyl-[acyl-carrier-protein] reductase [NADH] FabI	EGAELAFTYQNDK	0.00338955	1.76013
	P0ADE8	tRNA-modifying protein YgfZ	EGATTLLWFEHPAER	9.96079e-07	1.97831
	P0ACF0	DNA-binding protein HU-alpha	EGDAVQLVGFGTF	0.00458297	2.96836
	P0ACF0	DNA-binding protein HU-alpha	EGDAVQLVGFGTFK	0.00490217	1.70652
	P0ACF4	DNA-binding protein HU-beta	EGDDVALVGFGTF	0.000617307	2.03214
	P0AE08	Alkyl hydroperoxide reductase C	EGEATLAPSLDLVGKI	0.00894534	1.75196
	P06988	Histidinol dehydrogenase	EGFSALASTIETLAAAER	1.58784e-05	1.70412
	P0A8T7	DNA-directed RNA polymerase subunit beta'	EGLNVLQYFISTHGAR	1.60147e-05	1.86192
	P05055	Polyribonucleotide nucleotidyltransferase	EGLVHISQIADK	8.71599e-09	1.72312
	P13009	Methionine synthase	EGVDAFIHHAK	8.76302e-05	2.37832
	P30126	3-isopropylmalate dehydratase small subunit	EHAPWALTDYGFK	0.00235511	2.14761
	P61175	50S ribosomal protein L22	EHNDGADIDDLK	0.00150184	-2.11182
	P0AGE9	Succinate--CoA ligase [ADP-forming] subunit alpha	EHVTKPVVGYIAGVTAPK	1.02167e-07	1.78552
	P36683	Aconitate hydratase B	EIEGLPDLK	0.000126493	-1.5473
	P00968	Carbamoyl-phosphate synthase large chain	EIGYPLVVRPSYVLGGR	3.27776e-06	3.51507
	P30871	Inorganic triphosphatase	EIKPTTILHVAAK	3.42576e-05	2.48073
	P0AAB6	UTP--glucose-1-phosphate uridylyltransferase	EILLVTHASK	0.0033547	2.43187
	P0ACE7	Purine nucleoside phosphoramidase	EIPSDIVYQDDLVTAFR	8.56999e-08	1.53248
	P00968	Carbamoyl-phosphate synthase large chain	EIQDVMR	0.00544682	-1.52266
	P00968	Carbamoyl-phosphate synthase large chain	EIVYDEADLR	0.00905348	-1.93058
	P0AFG8	Pyruvate dehydrogenase E1 component	EKLDNLVFVINCNLQR	3.71314e-05	2.11923
	P0A8F0	Uracil phosphoribosyltransferase	ELASEVGSLLTYEATADLETEK	0.00018663	2.55361
	P0A6Z1	Chaperone protein HscA	ELLDAAIAAK	0.000220712	1.9085
	P0AFF6	Transcription termination/antitermination protein NusA	ELLEIEGLDEPTVEALR	0.0020637	1.9601
	P0A850	Trigger factor	ELPELTAEFIKR	8.16504e-05	2.56702
	P0A8B5	Nucleoid-associated protein YbaB	EMLEDLVAAAFNDAAR	0.000124159	1.50341
	P07639	3-dehydroquinate synthase	EMSAQAYLPHMLR	0.00313902	1.80334
	P15254	Phosphoribosylformylglycinamidine synthase	EMTSPLSLVISAFAR	0.00232869	2.02751
	P30011	Nicotinate-nucleotide pyrophosphorylase [carboxylating]	ENHIIASGSVR	1.94133e-05	2.73495
	P10121	Signal recognition particle receptor FtsY	ENLGSGFISLFR	0.00705035	1.51835
	P06612	DNA topoisomerase 1	ENSQEAHEAIRPSDVNVM	0.00750682	-1.9605
	P0ACY3	Uncharacterized protein YeaG	EQFPQEQAERY	0.000231314	-1.5577
	P0A9C5	Glutamine synthetase	EQHVTIPAHQVNAE	0.00262188	-2.00906
	P07004	Gamma-glutamyl phosphate reductase	EQSTIPVITGGIGVCH	0.00740343	-1.51333
	P0AFG8	Pyruvate dehydrogenase E1 component	EQVAYYKEDEK	0.000629499	1.82652
	P09151	2-isopropylmalate synthase	ESEYNLDNLYDAFLK	0.00706998	1.70009
	P37744	Glucose-1-phosphate thymidylyltransferase 1	ESGATVFAYHVNDPER	0.000249328	1.5142
	P0A9W3	Energy-dependent translational throttle protein EttA	ESIEEAVSEVVNALK	0.00896406	1.81037
	P0AEP3	UTP--glucose-1-phosphate uridylyltransferase	ETVEAYHMK	0.000109472	1.70291
	P22106	Asparagine synthetase B [glutamine-hydrolyzing]	EVAAQQVSDQQLETAR	0.000235375	1.72332
	P0A836	Succinate--CoA ligase [ADP-forming] subunit beta	EVGVNVPVVVR	0.0085061	-1.59952
	P45577	RNA chaperone ProQ	EVIAFLAER	0.000179635	2.1073
	P0AC38	Aspartate ammonia-lyase	EVPADAYYGVHTLR	4.46099e-05	2.16233
	P00968	Carbamoyl-phosphate synthase large chain	EVVLPFNK	3.0615e-06	4.14982
	P00968	Carbamoyl-phosphate synthase large chain	EVYLIEVNPR	0.00147457	-2.26411
	P0A8N5	Lysine--tRNA ligase, heat inducible	EYGLPPTAGLGIGIDR	0.00229541	-1.52041
	P00561	Bifunctional aspartokinase/homoserine dehydrogenase 1	EYHLLNPVIVDC	0.0057608	-1.70373
	P0A877	Tryptophan synthase alpha chain	EYNAAPPLQGF	0.00531984	-1.89359
	P0AGE9	Succinate--CoA ligase [ADP-forming] subunit alpha	FAALEAAGVK	0.000819812	1.7422
	P0AFM6	Phage shock protein A	FADIVNANINALLEK	0.00043078	1.63927
	P00452	Ribonucleoside-diphosphate reductase 1 subunit alpha	FADQEEFER	0.00680633	-1.71076
	P00968	Carbamoyl-phosphate synthase large chain	FAGANDR	0.0003656	2.2734
	P06959	Dihydrolipoyllysine-residue acetyltransferase component of pyruvate dehydrogenase complex	FAPIVNAPEVAILGVSK	0.000307388	-1.89456
	P0A862	Thiol peroxidase	FCGAEGLNNVITLSTFR	2.19268e-07	1.59338
	P07001	NAD(P) transhydrogenase subunit alpha	FDDVVIR	0.00744464	-1.5813
	P05041	Aminodeoxychorismate synthase component 1	FDIVVAEPICTLTTFGK	0.00327423	2.16812
	P0A800	DNA-directed RNA polymerase subunit omega	FDLVLVAAR	0.00128452	1.88138
	P0AES6	DNA gyrase subunit B	FDVHTNAEQNLFEPIVR	1.89848e-05	1.53857
	P00452	Ribonucleoside-diphosphate reductase 1 subunit alpha	FEPPALYDHVVK	9.29846e-06	-3.23587
	P0A9Q7	Aldehyde-alcohol dehydrogenase	FEVEADPTLSIVR	0.00175638	-1.53791
	P0A9C5	Glutamine synthetase	FFLFDDIR	0.00334596	-1.55176
	P0A6P9	Enolase	FGANAILAVSLANAK	0.00675431	2.92591
	P00561	Bifunctional aspartokinase/homoserine dehydrogenase 1	FGGTSVANAER	4.4996e-06	3.03878
	P0A8I3	Peroxide stress resistance protein YaaA	FHDWQPDFTPANAR	8.48333e-06	1.694
	P09151	2-isopropylmalate synthase	FHGVGLATDIVESSAK	8.64107e-06	2.06705
	P0A879	Tryptophan synthase beta chain	FINETNVGLIGVEPGGHGIETGEHGAPLK	0.00108081	-1.7835
	P0A6G7	ATP-dependent Clp protease proteolytic subunit	FLSAPEAVEYGLVDSILTH	0.000301675	-1.60666
	P00861	Diaminopimelate decarboxylase	FLVAQSGVLITQVR	0.00325062	1.5268
	P00561	Bifunctional aspartokinase/homoserine dehydrogenase 1	FLYDTNVGAGLPVIENL	0.00295478	-1.65758
	P0A6L2	4-hydroxy-tetrahydrodipicolinate synthase	FNDSGIVGCL	0.00219038	-1.77088
	P00452	Ribonucleoside-diphosphate reductase 1 subunit alpha	FNETTYAK	0.00832009	-2.36694
	P0A9C5	Glutamine synthetase	FPDPAANPYLCFAA	0.00830728	-1.88524
	P00968	Carbamoyl-phosphate synthase large chain	FPGVDPLLGPE	0.00136291	-1.71044
	P0AGJ9	Tyrosine--tRNA ligase	FQQAGHKPVALVGGATGLIGDPSFK	1.93885e-07	1.74323
	P00954	Tryptophan--tRNA ligase	FRNDEAFLQQVMK	0.000110307	1.84604
	P0ACY1	Putative NAD(P)H nitroreductase YdjA	FSAVLEQGAIAAGSDDK	0.00507523	2.06437
	P0ABK5	Cysteine synthase A	FSNPANPEIHEK	0.00334756	-1.66473
	P75791	Uncharacterized protein YbiU	FTLADLNIHGK	0.00309897	1.55186
	P0A8D0	Transcriptional repressor NrdR	FTTFEVAELVMPR	1.38315e-05	1.77455
	P0A8V2	DNA-directed RNA polymerase subunit beta	FTTIHIQELACVSR	0.000320216	1.96475
	P25524	Cytosine deaminase	FVETVAALAHHEGMGAR	0.00119456	1.54172
	P0A7J3	50S ribosomal protein L10	FVGPTLIAYSMEHPGAAAR	0.00684308	1.7202
	P0A731	Methylglyoxal synthase	FWDPLNAVPHDPDVK	0.00806414	-2.60031
	P0A6N8	Elongation factor P-like protein	GAATLYK	4.9392e-05	1.52938
	P0A879	Tryptophan synthase beta chain	GAEVIPVHSGSATLK	6.51563e-07	-1.95201
	P76658	Bifunctional protein HldE	GALASVQQMIQLAR	0.00187211	1.51893
	P36649	Blue copper oxidase CueO	GALPDTLSSLPALPSLEGLTVR	0.00472693	-1.77161
	P09424	Mannitol-1-phosphate 5-dehydrogenase	GALPNIPGMELTDNLMAF	0.00193569	-2.46199
	P27829	UDP-N-acetyl-D-mannosamine dehydrogenase	GALVILESTSPVGSTEK	0.00747366	2.94584
	P0ABK5	Cysteine synthase A	GANLVLTEGAK	0.00780923	-2.00459
	P0AFF6	Transcription termination/antitermination protein NusA	GAQLFVTR	0.00136637	1.68704
	P0AGE9	Succinate--CoA ligase [ADP-forming] subunit alpha	GATASVIYVPAPFCK	0.000678613	-1.77392
	P0A7I7	GTP cyclohydrolase-2	GDISGHTPVLAR	0.000561258	-2.17051
	P0A836	Succinate--CoA ligase [ADP-forming] subunit beta	GDLICLDGK	0.00985911	-2.12628
	P00864	Phosphoenolpyruvate carboxylase	GDLLDTLRR	0.00691269	-2.08242
	P07862	D-alanine--D-alanine ligase B	GEEILPSIR	0.00200766	-1.59135
	P08839	Phosphoenolpyruvate-protein phosphotransferase	GELAGDER	0.000210627	-1.62127
	P00561	Bifunctional aspartokinase/homoserine dehydrogenase 1	GELVVLGR	2.27097e-05	2.27223
	P30850	Exoribonuclease 2	GETATRPQDEITVQMAER	1.59555e-06	1.81947
	P0AFP6	GTP cyclohydrolase 1 type 2 homolog	GEVSEQTIHSAR	0.00849296	-1.92643
	P0AG30	Transcription termination factor Rho	GEVVASTFDEPASR	0.000670135	1.6571
	P30125	3-isopropylmalate dehydrogenase	GFDILCVR	0.003637	-1.71192
	P0A9Y6	Cold shock-like protein CspC	GFGFITPADGSK	0.000721376	1.76406
	P0A972	Cold shock-like protein CspE	GFGFITPEDGSK	0.000124159	2.29699
	P0A7Z4	DNA-directed RNA polymerase subunit alpha	GFGHTLGNALRR	0.000662317	1.71575
	P0AE18	Methionine aminopeptidase	GFHEEPQVLHYDSR	3.15716e-06	2.11497
	P24182	Biotin carboxylase	GFIFIGPK	0.00845084	-1.78701
	P07003	Pyruvate dehydrogenase [ubiquinone]	GFSLYMLR	0.00221567	2.17558
	P15047	2,3-dihydro-2,3-dihydroxybenzoate dehydrogenase	GGAIVTVASDAAHTPR	1.11789e-05	2.63139
	P67826	Copper homeostasis protein CutC	GGDFCYSDGEFAAILEDVR	0.00125124	1.57803
	P00452	Ribonucleoside-diphosphate reductase 1 subunit alpha	GGEAFHTGCIPFYK	9.27562e-05	2.10372
	P0A836	Succinate--CoA ligase [ADP-forming] subunit beta	GGEPANFLDVGGGATK	0.00387933	-1.67321
	P0AB67	NAD(P) transhydrogenase subunit beta	GGFGTDGSSTGDDQEVGEHR	0.00113164	-2.76423
	P39452	Ribonucleoside-diphosphate reductase 2 subunit alpha	GGGVAFLLSNLR	0.00518582	1.50813
	P0AD12	Protein YeeZ	GGHIYNICAPAHPAR	2.31967e-07	1.75257
	P08997	Malate synthase A	GGMAAFIPSK	0.00487505	-1.69124
	P68066	Autonomous glycyl radical cofactor	GGQHLNVNVLR	0.000712222	1.59218
	P10121	Signal recognition particle receptor FtsY	GGVIFSVADQFGIPIR	0.00425932	1.95236
	P0AFR4	Uncharacterized protein YciO	GGVIVYPTDSGYAL	0.00388281	-1.59627
	P36683	Aconitate hydratase B	GGVSLRPGDGVIH	3.11069e-08	-2.09665
	P36683	Aconitate hydratase B	GGVSLRPGDGVIHSWLNR	3.45557e-11	1.58913
	P0AFG8	Pyruvate dehydrogenase E1 component	GHISPGVYAR	0.00297848	-1.65426
	P00561	Bifunctional aspartokinase/homoserine dehydrogenase 1	GHNVTVIDPVEKL	5.23385e-06	-2.04372
	P0A9M8	Phosphate acetyltransferase	GIATCVLLGNPAEINR	0.00723399	3.12167
	P04079	GMP synthase [glutamine-hydrolyzing]	GIEDALTADGKPLLDVWMSHGDK	0.000470333	1.60421
	P60906	Histidine--tRNA ligase	GIEHGLLYNQEQR	0.00493686	-1.5219
	P45395	Arabinose 5-phosphate isomerase KdsD	GIFTDGDLR	0.00106958	-1.56253
	P00968	Carbamoyl-phosphate synthase large chain	GIHTGDSITVAPAQTLTDK	2.01554e-05	-1.55798
	P60757	ATP phosphoribosyltransferase	GIIGENVLEEELLNR	5.90634e-05	-1.9009
	P60757	ATP phosphoribosyltransferase	GIIGENVLEEELLNRR	4.30701e-05	-1.72377
	P18843	NH(3)-dependent NAD(+) synthetase	GISGGQDSTLAGK	0.00428989	-1.55887
	P0AFM2	Glycine betaine/proline betaine-binding periplasmic protein	GITVNPVQSTITEETFQTL	6.31957e-06	-1.9828
	P61889	Malate dehydrogenase	GKQPGEVEVPVIGGHS	0.000657897	-1.87785
	P61949	Flavodoxin 1	GLADDDHFVGLAIDEDRQPELTAERVEK	8.76063e-06	1.79651
	P0A7E5	CTP synthase	GLDAILVPGGF	0.00487695	-1.60985
	P17169	Glutamine--fructose-6-phosphate aminotransferase [isomerizing]	GLDASIEHDIVHGLQALPSR	4.56504e-05	1.88351
	P00968	Carbamoyl-phosphate synthase large chain	GLEVGATGFDPK	0.000398235	1.62925
	P0A6W5	Transcription elongation factor GreA	GLIGKEEDDVVVIK	9.20434e-07	1.50951
	P0AEK2	3-oxoacyl-[acyl-carrier-protein] reductase FabG	GLMLNVTDPASIESVLEK	8.35937e-06	2.50891
	P00968	Carbamoyl-phosphate synthase large chain	GLNADFLR	0.00388581	-1.53908
	P0A7J7	50S ribosomal protein L11	GLPIPVVITVYADR	8.13103e-07	1.69016
	P13029	Catalase-peroxidase	GLSIHVPFAPGR	0.00507817	-1.72992
	P00562	Bifunctional aspartokinase/homoserine dehydrogenase 2	GLTEPDPRDDLSGK	0.00702349	-1.71531
	P0A6G7	ATP-dependent Clp protease proteolytic subunit	GLVDSILTHR	0.000169171	-1.71953
	P0A6G7	ATP-dependent Clp protease proteolytic subunit	GLVDSILTHRN	1.3733e-09	-1.5457
	P00864	Phosphoenolpyruvate carboxylase	GMGIIANGDLLDTLRR	0.00563623	-2.08809
	P0ADG7	Inosine-5'-monophosphate dehydrogenase	GMGSLGAMSK	0.000797652	2.87355
	P25665	5-methyltetrahydropteroyltriglutamate--homocysteine methyltransferase	GMLTGPVTILCWSFPR	1.49426e-07	1.54741
	P0A6P9	Enolase	GMNTAVGDEGGYAPNLGSNAEALAVIAEAVK	1.79593e-06	2.60895
	P15254	Phosphoribosylformylglycinamidine synthase	GMVGSQMPIAVSHGEGR	0.00624181	-1.69217
	P15254	Phosphoribosylformylglycinamidine synthase	GNNALGATALAQVYR	0.00167194	1.99143
	P37349	PEP-dependent dihydroxyacetone kinase, phosphoryl donor subunit DhaM	GPEAEEALIAFR	0.000267681	1.51003
	P0A705	Translation initiation factor IF-2	GPVATVLVR	0.000460729	1.70487
	P00894	Acetolactate synthase isozyme 3 small subunit	GQIIDVTPSLYTVQLAGTSGK	0.00659749	2.6664
	P23845	Sulfate adenylyltransferase subunit 1	GQLPGNLDIR	0.00868154	-1.51121
	P00893	Acetolactate synthase isozyme 3 large subunit	GRPGPVVVDLPK	0.0037262	-3.76512
	P0ADG7	Inosine-5'-monophosphate dehydrogenase	GSSDRYFQSDNAADK	0.00209571	2.01615
	P11454	Enterobactin synthase component F	GSSVPIGYPVWNTGLR	0.00430866	2.01966
	P0A794	Pyridoxine 5'-phosphate synthase	GTAYPDPVQAAFIAEQAGADGITVHLR	0.00950738	2.1904
	P61949	Flavodoxin 1	GTIRDIIEPR	0.00284528	-2.10125
	P16703	Cysteine synthase B	GTTGTITGVSR	0.00124498	-1.54207
	P77756	7-cyano-7-deazaguanine synthase	GVCETDFSGYPDCRDEFVK	5.24399e-06	-2.01224
	P00895	Anthranilate synthase component 1	GVESEQSPNCR	0.00397195	-1.68316
	P0ABK5	Cysteine synthase A	GVLKPGVELVEPTSGNTGIALAY	0.00451783	-1.60172
	P76658	Bifunctional protein HldE	GVPVLIDPK	0.00344614	-2.00192
	P0A8M0	Asparagine--tRNA ligase	GWVEDPDTYPMAAK	0.00469506	1.96779
	P63284	Chaperone protein ClpB	GYEIHISDEALK	0.00100278	1.5676
	P00561	Bifunctional aspartokinase/homoserine dehydrogenase 1	GYGAGNDVTAAGVFADLLR	1.77593e-05	1.51783
	P09831	Glutamate synthase [NADPH] large chain	GYIAQTHGDQGLAADPIK	0.0046019	-2.02048
	P00894	Acetolactate synthase isozyme 3 small subunit	GYNIESLTVAPTDDPTLSR	0.00424966	2.46438
	P0AFW2	Ribosome modulation factor	GYQAGIAGR	0.00349933	3.27565
	P06709	Bifunctional ligase/repressor BirA	GYSLPEPIQLLNAK	0.0022703	1.9661
	P0C0V0	Periplasmic serine endoprotease DegP	GYVVTNNHVVDNATVIK	6.46443e-05	1.55774
	P13000	ATP-dependent dethiobiotin synthetase BioD 1	HAEYMTTLTR	0.00563036	1.88257
	P0A6X3	RNA-binding protein Hfq	HAISTVVPSRPVSHHSNNAGGGTSS	6.0805e-06	1.54703
	P0A6M8	Elongation factor G	HASDDEPFSALAFK	8.89949e-06	1.65193
	P0A7S9	30S ribosomal protein S13	HAVIALTSIYGVGK	8.54942e-07	2.32424
	P0ACR9	Transcriptional repressor MprA	HEDFPYQEILLTR	0.00014647	1.51931
	P05793	Ketol-acid reductoisomerase (NADP(+))	HELPLIANTIAR	0.00425838	-1.73557
	P00893	Acetolactate synthase isozyme 3 large subunit	HEQAAVHMADGLAR	0.000741846	2.44855
	P08142	Acetolactate synthase isozyme 1 large subunit	HEQGAGFIAQGMAR	3.48981e-05	2.43616
	P06959	Dihydrolipoyllysine-residue acetyltransferase component of pyruvate dehydrogenase complex	HFAPIVNAPEVAILGVSK	0.000132179	-2.52618
	P00452	Ribonucleoside-diphosphate reductase 1 subunit alpha	HFQTAVK	0.00408081	1.76663
	P00893	Acetolactate synthase isozyme 3 large subunit	HIDIDPTSISK	0.000681878	-1.85871
	P08142	Acetolactate synthase isozyme 1 large subunit	HIEELPQVMSDAFR	0.000184066	1.50128
	P0AAR3	Cys-tRNA(Pro)/Cys-tRNA(Cys) deacylase YbaK	HLAVAVTPVAGQLDLK	2.77978e-05	2.06308
	P00893	Acetolactate synthase isozyme 3 large subunit	HSQSYMQSLPDFVR	0.000313324	2.29409
	P0ADG7	Inosine-5'-monophosphate dehydrogenase	HSTVLPNTADLSTQLTK	4.01644e-05	-1.50205
	P30126	3-isopropylmalate dehydratase small subunit	HTGLVVPLDAANVDTDAIIPK	0.00241303	2.02151
	P0AFF6	Transcription termination/antitermination protein NusA	HTMDIAVEAGNLAQAIGR	2.80433e-05	2.15805
	P23538	Phosphoenolpyruvate synthase	HVFASLFNDR	9.3784e-07	1.52912
	P00561	Bifunctional aspartokinase/homoserine dehydrogenase 1	HVLHGISLL	0.000865652	-2.328
	P00561	Bifunctional aspartokinase/homoserine dehydrogenase 1	HVLHGISLLGQCPDSINAA	0.00318612	-1.86214
	P0ACF4	DNA-binding protein HU-beta	IAAGADISK	0.000713065	2.21322
	P0ACF4	DNA-binding protein HU-beta	IAAGADISKA	0.00460226	1.68673
	P0A799	Phosphoglycerate kinase	IADQLIVGGGIANTFIAAQGHDVGK	0.00113797	2.19051
	P27550	Acetyl-coenzyme A synthetase	IAEAAVVGIPHNIK	0.000268077	1.56672
	P0A6H5	ATP-dependent protease ATPase subunit HslU	IAEAAWQVNESTENIGAR	0.000874459	1.69849
	P07003	Pyruvate dehydrogenase [ubiquinone]	IAEACGITGIR	4.38027e-05	1.83562
	P0A9Q7	Aldehyde-alcohol dehydrogenase	IAELAGFSVPENTK	0.00720875	1.73334
	P0ADG7	Inosine-5'-monophosphate dehydrogenase	IALAQEGGIGFIHK	0.000390339	-2.222
	P0AEK2	3-oxoacyl-[acyl-carrier-protein] reductase FabG	IALVTGASR	0.00441625	2.30132
	P61175	50S ribosomal protein L22	IANAEHNDGADIDDLK	0.00947262	-2.03854
	P08200	Isocitrate dehydrogenase [NADP]	IANDRDSVTLVHK	0.00156684	-1.79795
	P0ABU5	Glyoxalase ElbB	IAPAMLPK	0.0077542	-2.07982
	P08142	Acetolactate synthase isozyme 1 large subunit	IAQSGRPGPVWIDIPK	7.97452e-12	1.665
	P0A6M8	Elongation factor G	IATDPFVGNLTF	0.00611627	-1.50815
	P09151	2-isopropylmalate synthase	IATSPMHIATK	0.00280394	-1.75992
	P15288	Cytosol non-specific dipeptidase	IAVAADKVDVLK	0.00347805	-2.8782
	P64503	Uncharacterized protein YebV	IDDGELHGESPGDR	3.98076e-05	-2.27559
	P0A9C5	Glutamine synthetase	IDDIEGAWNSSTQYEGGNK	0.00317529	-1.81065
	P36683	Aconitate hydratase B	IDEVFIGSCMTNIGHFR	0.00569293	2.04081
	P08200	Isocitrate dehydrogenase [NADP]	IDGGPWLK	0.008156	-1.50363
	P0A8Y5	Sugar phosphatase YidA	IDMDGTLLLPDHTISPAVK	0.00468074	-2.15625
	P0A8E1	UPF0227 protein YcfP	IDRPEEYADIATK	9.41161e-05	2.03201
	P0A850	Trigger factor	IDSEIDVLRR	4.0911e-05	1.74438
	P09053	Valine--pyruvate aminotransferase	IELLPEGQFK	0.00949494	-1.62052
	P0A7D7	Phosphoribosylaminoimidazole-succinocarboxamide synthase	IEQFDRK	0.000701491	1.72163
	P00887	Phospho-2-dehydro-3-deoxyheptonate aldolase, Trp-sensitive	IESLVTPAELALR	0.00202138	2.56971
	P0ABU5	Glyoxalase ElbB	IFDFPLRL	0.00551792	-1.77323
	P12758	Uridine phosphorylase	IGTTGAIQPHINVGDVLVTTASVR	0.000755999	1.67308
	P0A953	3-oxoacyl-[acyl-carrier-protein] synthase 1	IHGVNYSISSACATSAHCIGNAVEQIQLGK	2.50514e-07	2.2608
	P0AG30	Transcription termination factor Rho	IIHPMGEIDAMEFLINK	0.000211252	1.60443
	P0A9M8	Phosphate acetyltransferase	IIMLIPTGTSVGLTSVSLGVIR	0.000636729	2.42504
	P0A6Y8	Chaperone protein DnaK	IINEPTAAALAYGLDK	2.72505e-07	3.09715
	P0AEK2	3-oxoacyl-[acyl-carrier-protein] reductase FabG	IITIGSVVGTMGNGGQANYAAAK	0.000931514	2.88867
	P0A8J8	ATP-dependent RNA helicase RhlB	IKEELFYPSNEEK	6.46291e-06	1.57153
	P00893	Acetolactate synthase isozyme 3 large subunit	IKPQAVIETLWR	0.00154052	1.61947
	P77499	Probable ATP-dependent transporter SufC	ILDYIKPDYVHVL	0.00126113	-2.50577
	P0A840	5'/3'-nucleotidase SurE	ILNINVPDLPLDQIK	0.000643821	1.62285
	P00894	Acetolactate synthase isozyme 3 small subunit	ILSVLLENESGALSR	0.00730184	1.71542
	P60757	ATP phosphoribosyltransferase	ILVLPIEK	0.00831993	-1.53048
	P0A8U2	UPF0294 protein YafD	ILVWNIYK	0.00381954	2.23607
	P0AB91	Phospho-2-dehydro-3-deoxyheptonate aldolase, Phe-sensitive	INDPHMDNSFQINDGLR	0.00680283	-2.15017
	P0AFG8	Pyruvate dehydrogenase E1 component	INTIPVEEQPEYPGNLELER	0.00094412	2.21837
	P0AG76	Nuclease SbcCD subunit D	IQALTESLPVEVLLVR	0.00157586	1.83245
	P00894	Acetolactate synthase isozyme 3 small subunit	IQASGYGR	0.00750024	1.8821
	P0ABZ6	Chaperone SurA	IQELPGIFAQALSTAK	0.000660503	2.62306
	P0A9M0	Lon protease	ISALSDNGEHFSAK	0.000128959	1.82728
	P0ADG7	Inosine-5'-monophosphate dehydrogenase	ISGAGIQESHVHDVTIT	1.5389e-07	1.644
	P0ADG7	Inosine-5'-monophosphate dehydrogenase	ISGAGIQESHVHDVTITK	1.03084e-10	1.61529
	P27298	Oligopeptidase A	ISGHYETGEPLPK	0.00932641	-3.99767
	P00561	Bifunctional aspartokinase/homoserine dehydrogenase 1	ISGQDALPNISDAER	0.00416014	-2.77601
	P33221	Formate-dependent phosphoribosylglycinamide formyltransferase	ISQDLSEFALHVR	0.00426375	-1.61065
	P0A8F0	Uracil phosphoribosyltransferase	ISVVGMYR	0.00622254	1.66611
	P24178	Protein YffB	ITDAASAAALMTEMPAIIK	0.000160701	1.80801
	P0AFM2	Glycine betaine/proline betaine-binding periplasmic protein	ITNIAQLK	0.000499594	1.95797
	P25526	Succinate-semialdehyde dehydrogenase [NADP(+)] GabD	ITPWNFPAAMITR	0.00721346	-1.55768
	P0ACY1	Putative NAD(P)H nitroreductase YdjA	IVGFLYLGTPQLK	0.00644981	2.36658
	P33221	Formate-dependent phosphoribosylglycinamide formyltransferase	IVKPVMSSSGK	5.60044e-05	-1.66645
	P0AE01	tRNA (cytidine/uridine-2'-O-)-methyltransferase TrmJ	IVLVETSHTGNMGSVA	0.00259068	-1.66737
	P0AG07	Ribulose-phosphate 3-epimerase	IVPDFAAAGASIITFHPEASEHVDR	9.51384e-06	1.50076
	P0A725	UDP-3-O-acyl-N-acetylglucosamine deacetylase	IVQATGVGLHTGK	8.35745e-05	1.88338
	P0A8N3	Lysine--tRNA ligase	IVTEIFEEVAEAHLIQPT	0.000155846	-2.61946
	P08142	Acetolactate synthase isozyme 1 large subunit	IVTGIPGGSILPVY	0.00757688	-3.3627
	P0A749	UDP-N-acetylglucosamine 1-carboxyvinyltransferase	IWALGPLVAR	0.00039376	-1.59258
	P00452	Ribonucleoside-diphosphate reductase 1 subunit alpha	IYIQNVDHCNTHSPFDPAIAPVR	6.18538e-09	1.78198
	P06999	ATP-dependent 6-phosphofructokinase isozyme 2	IYTLTLAPSLDSATITPQIYPEGK	0.000874459	1.92304
	P68066	Autonomous glycyl radical cofactor	KAGYAEDEVVAVSK	0.00018019	1.52972
	P00968	Carbamoyl-phosphate synthase large chain	KATGFPIAK	0.00485835	-2.03805
	P30178	Hydroxycarboxylate dehydrogenase B	KDNFPLLLDYATSAIAFGK	0.000176057	2.00599
	P0A6F1	Carbamoyl-phosphate synthase small chain	KEDELPFHVVAYDFGAK	1.63613e-07	1.69782
	P0A877	Tryptophan synthase alpha chain	KEGAFVPFVTLGDPGIEQSLK	1.65295e-05	1.77886
	P00561	Bifunctional aspartokinase/homoserine dehydrogenase 1	KFGGTSVANAER	0.00999149	2.13956
	P0AFR4	Uncharacterized protein YciO	KGGVIVYPTDSGYAL	0.00427729	-1.53802
	P0ADG7	Inosine-5'-monophosphate dehydrogenase	KHESGVVTDPQTVLPTTTLR	1.43393e-06	1.56425
	P0A6R0	3-oxoacyl-[acyl-carrier-protein] synthase 3	KLGMSMDNVVVTLDR	0.000962739	1.77241
	P0A825	Serine hydroxymethyltransferase	KLNSAVFPGGQGGPLMHVIA	0.00854561	-1.70145
	P25665	5-methyltetrahydropteroyltriglutamate--homocysteine methyltransferase	KLPAWPTTTIGSFPQTTEIR	0.00541521	2.64508
	P0ABK5	Cysteine synthase A	KLTLTMPETMSIER	0.000109472	-1.73155
	P00893	Acetolactate synthase isozyme 3 large subunit	KPVVYVGGGAITA	0.00553282	-1.5159
	P08839	Phosphoenolpyruvate-protein phosphotransferase	KQELRDEGK	0.000283734	-1.91698
	P0A6H1	ATP-dependent Clp protease ATP-binding subunit ClpX	KSDNPSITR	0.00191141	1.83967
	P0A7R9	30S ribosomal protein S11	KSTPFAAQVAAER	4.31899e-06	1.71389
	P0A6C5	Amino-acid acetyltransferase	KTELVEGFR	1.6429e-06	1.87526
	P07395	Phenylalanine--tRNA ligase beta subunit	KVGVNQVVGVNLFDVYR	1.10159e-06	1.51434
	P06988	Histidinol dehydrogenase	KVVLCSPPPIADEILYAA	0.00789782	-2.40855
	P0AEM9	L-cystine-binding protein FliY	KYDFSTPYTISGIQALVK	0.000143439	1.95258
	P0AD61	Pyruvate kinase I	KYFPDATILALTTNEK	2.42227e-06	1.93452
	P0AES6	DNA gyrase subunit B	LADCQERDPALSELYLVEGDSAGGSAK	0.00143932	1.70414
	P13009	Methionine synthase	LAEAFAEYLHER	3.05655e-06	3.61695
	P11880	UDP-N-acetylmuramoyl-tripeptide--D-alanyl-D-alanine ligase	LAFGELAAWVR	0.00894858	2.97458
	P52647	Probable pyruvate-flavodoxin oxidoreductase	LAGELTPFVLHVAAR	2.54115e-05	1.86656
	P0ABB4	ATP synthase subunit beta	LAGTEVSALLGR	0.000799795	-1.50556
	P0ADG7	Inosine-5'-monophosphate dehydrogenase	LAIALAQEGGIGFIHK	0.000201945	2.18579
	P07604	Transcriptional regulatory protein TyrR	LAMLSAPLLITGDTGTGK	0.000137019	1.53938
	P07118	Valine--tRNA ligase	LANEGFVAR	0.00982462	1.71933
	P60757	ATP phosphoribosyltransferase	LATPVDEAWDGPLSLNGK	0.00358041	-2.19394
	P15254	Phosphoribosylformylglycinamidine synthase	LAVGEALTNIAATQIGDIK	3.02432e-07	1.58212
	P15254	Phosphoribosylformylglycinamidine synthase	LAVGEALTNIAATQIGDIKR	5.43627e-07	1.91667
	P04951	3-deoxy-manno-octulosonate cytidylyltransferase	LAVPIHNAEEAFNPNAVK	0.00107267	-1.64614
	P0ABZ6	Chaperone SurA	LAYDGLNYNTYR	5.16936e-05	2.66906
	P04968	L-threonine dehydratase biosynthetic IlvA	LDAGHPVDLPR	0.000395968	-1.82913
	P0A6M8	Elongation factor G	LDAVIDYLPSPVDVPAINGILDDGK	0.00962246	-1.97296
	P60757	ATP phosphoribosyltransferase	LDEVIALLPGAERPTILPLAGDQQ	0.0032793	-1.55882
	P06988	Histidinol dehydrogenase	LDGAAIDMPAGPSEVLVIADSGATPDFVAS	0.000324519	-1.7744
	P76038	Gamma-glutamyl-gamma-aminobutyrate hydrolase PuuD	LDGIYLPGSPSNVQPH	0.00260605	-1.58518
	P0A6M8	Elongation factor G	LDIIVDR	0.00367194	-1.62755
	P00350	6-phosphogluconate dehydrogenase, decarboxylating	LDKGDIIIDGGNTFFQDTIR	3.43913e-06	-1.60281
	P69874	Spermidine/putrescine import ATP-binding protein PotA	LDNEDITHVPAENR	0.0040239	-1.71009
	P0AFG8	Pyruvate dehydrogenase E1 component	LDNLVFVIN	0.00697929	-1.629
	P0A717	Ribose-phosphate pyrophosphokinase	LDNPIVVSPDIGGVVR	0.00211771	-2.20526
	P23839	UPF0701 protein YicC	LEDAQVQLENNRLEQELVLLAQR	0.000532081	1.70084
	P07118	Valine--tRNA ligase	LEGYAEAK	0.00454558	1.85752
	P77625	Hexitol phosphatase A	LEHIEATETEGITALPGAIALLSHLNK	4.21429e-05	2.1349
	P0AEA8	Siroheme synthase	LESLLPLHLGQVA	0.00943846	-1.59612
	P0ACF0	DNA-binding protein HU-alpha	LESTLAAITESLK	0.00320275	2.67653
	P77718	tRNA sulfurtransferase	LEVEDDRLLLIK	1.8707e-05	-3.86044
	P0AFG8	Pyruvate dehydrogenase E1 component	LFAEQVR	4.6014e-05	1.51129
	P60240	RNA polymerase-associated protein RapA	LFAGQIDR	0.00468074	2.05843
	P64616	Uncharacterized protein YhcO	LFDEAEEELEGHLR	0.000559983	-1.79513
	P04693	Aromatic-amino-acid aminotransferase	LFGADHPVLK	0.00294165	-1.74033
	P23538	Phosphoenolpyruvate synthase	LFIVQARPETVR	6.05235e-07	1.61261
	P0AEK2	3-oxoacyl-[acyl-carrier-protein] reductase FabG	LGGAQEIANAVAFLA	0.00386185	2.1924
	P30011	Nicotinate-nucleotide pyrophosphorylase [carboxylating]	LGLSDAFLIK	0.000177701	2.08675
	P17993	Ubiquinone biosynthesis O-methyltransferase	LGPGVDVNYMLHTQNK	0.00554269	1.70378
	P33362	Glycine betaine-binding protein YehZ	LGQDQLLSLAGGDTAVTIK	5.37941e-05	2.11769
	P00363	Fumarate reductase flavoprotein subunit	LGSNSLAELVVFGR	0.000546617	1.53963
	P0A879	Tryptophan synthase beta chain	LGTAAGPHPYPTIVR	0.00141612	-2.15631
	P33221	Formate-dependent phosphoribosylglycinamide formyltransferase	LGVALATAESVVDAIER	3.10667e-06	3.59041
	P0AE08	Alkyl hydroperoxide reductase C	LGVDVYAVSTDTHFTHK	9.14552e-08	2.18771
	P05459	Erythronate-4-phosphate dehydrogenase	LHGPLDQPTLK	0.000461693	-2.45498
	P05055	Polyribonucleotide nucleotidyltransferase	LHILGVMEQAINAPR	0.00409343	1.81664
	P25665	5-methyltetrahydropteroyltriglutamate--homocysteine methyltransferase	LHSPIDLSVETR	0.00859819	-1.63723
	P0AF12	5'-methylthioadenosine/S-adenosylhomocysteine nucleosidase	LIAAAEACIAELNLNAVR	1.13915e-06	1.69657
	P06610	Thioredoxin/glutathione peroxidase BtuE	LIAAAPTAVAPEESGFYAR	0.00723566	1.85704
	P76658	Bifunctional protein HldE	LIADYELSALLVTR	0.00136621	2.36216
	P76658	Bifunctional protein HldE	LIAGILPDLLVK	0.00202088	2.24452
	P0ABD5	Acetyl-coenzyme A carboxylase carboxyl transferase subunit alpha	LIDSIIPEPLGGAHRNPEAMAASLK	0.00065279	1.85174
	P0A8E1	UPF0227 protein YcfP	LISYSTR	5.37683e-05	1.51117
	P00561	Bifunctional aspartokinase/homoserine dehydrogenase 1	LLAVGHYLESTVDIAESTR	8.38892e-05	3.065
	P00561	Bifunctional aspartokinase/homoserine dehydrogenase 1	LLAVGHYLESTVDIAESTRR	0.00167399	3.82642
	P37595	Isoaspartyl peptidase	LLEECPLFNAGIGAVFTR	6.30259e-05	2.22594
	P0A6H5	ATP-dependent protease ATPase subunit HslU	LLIEEEAAK	0.00560222	1.50446
	P38038	Sulfite reductase [NADPH] flavoprotein alpha-component	LLIVVTSTQGEGEPPEEAVALHK	0.00641002	1.66119
	P77775	Epimerase family protein YfcH	LLMGESSVLVLGGQR	0.00852619	1.55057
	P36683	Aconitate hydratase B	LLPDTVGTGGDSHTR	8.28331e-05	-1.64114
	P0A6S7	Glycerol-3-phosphate dehydrogenase [NAD(P)+]	LLQDVAR	0.000348631	1.54985
	P0A6E4	Argininosuccinate synthase	LLTGIHNEDTIEQYHAHGR	6.85276e-08	1.93431
	P0A799	Phosphoglycerate kinase	LLTTCNIPVPSDVR	0.000181266	2.03427
	P07623	Homoserine O-succinyltransferase	LNILYGIPK	0.00898544	-2.03382
	P36683	Aconitate hydratase B	LNKEPIIEYLNSN	0.0052261	-1.80916
	P0A717	Ribose-phosphate pyrophosphokinase	LNLDNPIVVSPDIGGVVR	7.11418e-05	-2.11982
	P0A7W1	30S ribosomal protein S5	LNNGTLQHPVK	0.00097632	-1.82155
	P0A7E5	CTP synthase	LPFLEAIR	0.00424557	-2.49903
	P07001	NAD(P) transhydrogenase subunit alpha	LPTQSSQLYGTNLVNLLK	1.31178e-05	2.34139
	P0AFG8	Pyruvate dehydrogenase E1 component	LPYITFPEGSEEHTYLH	0.00122491	-2.53304
	P10371	1-(5-phosphoribosyl)-5-[(5-phosphoribosylamino)methylideneamino] imidazole-4-carboxamide isomerase	LQDYAAQGAEVLHLVDLTGAK	2.91169e-05	2.05342
	P0A717	Ribose-phosphate pyrophosphokinase	LQLNLDNPIVVSPDIGGVVR	0.00254232	-1.60854
	P00961	Glycine--tRNA ligase beta subunit	LQTVLFQQQLGTLR	0.00992314	2.139
	P18843	NH(3)-dependent NAD(+) synthetase	LQTYPFIK	0.000162427	-1.6201
	P13024	Protein FdhE	LRELAENNPLGDYLR	0.0080352	2.42935
	P30126	3-isopropylmalate dehydratase small subunit	LSDAEVDELFALVK	0.0013445	2.25685
	P60390	Ribosomal RNA small subunit methyltransferase H	LSIISFHSLEDR	0.00127411	1.83969
	P0A9M8	Phosphate acetyltransferase	LSVFKPIAQPR	9.20949e-06	1.76044
	P22634	Glutamate racemase	LTANGIVGLLATR	0.00334596	1.64694
	P0A707	Translation initiation factor IF-3	LTGLEGEQLGIVSLR	0.00399576	2.24173
	P16456	Selenide, water dikinase	LTQYSHGAGCGCK	0.000720712	3.3974
	P36683	Aconitate hydratase B	LTVTVFK	0.00197299	2.16346
	P76541	Ethanolamine utilization protein EutL	LVAPPLEATYGIDAALK	0.000109648	-2.36295
	P0A8D0	Transcriptional repressor NrdR	LVCNERFTTFEVAELVMPR	0.00103958	1.65433
	P16703	Cysteine synthase B	LVDEVLDIHQR	0.000823826	-1.51928
	P21367	Probable hydrolase YcaC	LVDHQAGLLSLVR	0.000209756	-1.70794
	P69441	Adenylate kinase	LVEYHQMTAPLIGYYSK	0.00585009	1.59494
	P27248	Aminomethyltransferase	LVGLVMTEK	0.00489176	1.74199
	P08660	Lysine-sensitive aspartokinase 3	LVPGEDAEQVVQK	0.00664594	-1.68591
	P0A988	Beta sliding clamp	LVQPHEPGATTVPAR	0.000100483	-1.62167
	P31060	ABC transporter ATP-binding protein ModF	LVQQWLDILGIDKR	0.000562358	1.61107
	P69441	Adenylate kinase	LVTDELVIALVK	0.00117121	2.95524
	P0A6M8	Elongation factor G	MEFPEPVISIAVEPK	1.91756e-05	2.04829
	P0A9Q7	Aldehyde-alcohol dehydrogenase	MIAVTTTSGTGSEVTPFAVVTDDATGQK	2.21052e-05	1.55216
	P00888	Phospho-2-dehydro-3-deoxyheptonate aldolase, Tyr-sensitive	MIESNIHEGNQSSEQPR	0.00318552	2.32241
	P0ABK5	Cysteine synthase A	MIWDAEKR	0.00595782	-1.72782
	P0AEK4	Enoyl-[acyl-carrier-protein] reductase [NADH] FabI	MLAHCEAVTPIRR	0.00221718	2.0789
	P06988	Histidinol dehydrogenase	MLATPASIAGCK	0.00350524	-1.81796
	P38489	Oxygen-insensitive NAD(P)H nitroreductase	MLDASHVVVFCAK	0.000806208	1.77141
	P23843	Periplasmic oligopeptide-binding protein	MLSNSSMNTAHYK	1.79593e-06	-2.13808
	P25524	Cytosine deaminase	MSGINFVANPLVNIHLQGR	0.00355645	1.83974
	P08244	Orotidine 5'-phosphate decarboxylase	MVNVHASGGAR	0.000895811	-1.85065
	P0A9A6	Cell division protein FtsZ	NAADEDRDALR	6.57162e-06	1.9387
	P0A862	Thiol peroxidase	NAEFLQAYGVAIADGPLK	2.5763e-08	1.7845
	P0A9M8	Phosphate acetyltransferase	NATIINEGDINTR	0.00543754	-1.76249
	P0A8F0	Uracil phosphoribosyltransferase	NEETLEPVPYFQK	0.00499761	1.73612
	P00968	Carbamoyl-phosphate synthase large chain	NEVYLIEVNPR	0.00270698	-1.97386
	P61714	6,7-dimethyl-8-ribityllumazine synthase	NFINDSLLEGAIDALK	0.00578117	-1.56937
	P60906	Histidine--tRNA ligase	NGDSLTLRPEGTAGCVR	2.12583e-05	1.65587
	P00561	Bifunctional aspartokinase/homoserine dehydrogenase 1	NGSDYSAAVLAACLR	1.26117e-09	2.91519
	P0A840	5'/3'-nucleotidase SurE	NINVPDLPLDQIK	0.00801403	-2.0606
	P0A991	Fructose-bisphosphate aldolase class 1	NIVELAIEAGCNCVASTY	0.00868057	-2.35641
	Q46927	tRNA threonylcarbamoyladenosine dehydratase	NKIPLVTTGGAGGQIDPTQIQVTDLAK	0.00310268	1.91968
	P00452	Ribonucleoside-diphosphate reductase 1 subunit alpha	NLDELEELAILAVR	2.12211e-05	-2.43859
	P0A717	Ribose-phosphate pyrophosphokinase	NLDNPIVVSPDIGGVVR	8.78297e-05	-2.66616
	P09424	Mannitol-1-phosphate 5-dehydrogenase	NLIEGIAAAMHFR	1.06364e-05	2.29133
	P10121	Signal recognition particle receptor FtsY	NNIPVIAQHTGADSASVIFDAIQAAK	0.00139498	2.30421
	P0AF36	Cell division protein ZapB	NNSLSQEVQNAQHQR	0.0011728	1.90766
	P21156	Sulfate adenylyltransferase subunit 2	NPEGVAMGINPFVHGSAK	0.000204554	1.727
	P00957	Alanine--tRNA ligase	NQLGSTIIVLATVVEGK	0.000138827	1.76908
	P00934	Threonine synthase	NQLVVSVPSGNFGDL	0.00210226	-1.68652
	P13000	ATP-dependent dethiobiotin synthetase BioD 1	NSDALALQR	0.000378824	1.8864
	P0A6P9	Enolase	NTAVGDEGGYAPNLGSNAEALAVIAEAVK	0.00037199	2.17565
	P15254	Phosphoribosylformylglycinamidine synthase	NTFETTPDHVLSAYK	1.16818e-07	1.5479
	P00561	Bifunctional aspartokinase/homoserine dehydrogenase 1	NTGNPQAPGTLIGASR	0.000151383	2.86893
	P00561	Bifunctional aspartokinase/homoserine dehydrogenase 1	NTGNPQAPGTLIGASRDEDELPVK	9.15841e-05	2.64167
	P00452	Ribonucleoside-diphosphate reductase 1 subunit alpha	NTHSPFDPAIAPVR	1.14222e-05	-2.27847
	P0A9M8	Phosphate acetyltransferase	NTNITGVIVNK	0.00115886	2.15236
	P0A6T1	Glucose-6-phosphate isomerase	NVDGTHIAEVLK	0.00761668	-1.60815
	P0AD12	Protein YeeZ	NVFYPQMAR	0.000904726	1.52463
	P60906	Histidine--tRNA ligase	NVLGSYGYSEIR	0.00219038	1.77583
	P00561	Bifunctional aspartokinase/homoserine dehydrogenase 1	NVTVIDPVEK	0.00278136	-2.51247
	P00448	Superoxide dismutase [Mn]	NVVNWDEAAAR	0.00485452	1.74064
	P25526	Succinate-semialdehyde dehydrogenase [NADP(+)] GabD	NVVTGSAGAVGNELTSNPLVR	0.00112571	-1.67346
	P15047	2,3-dihydro-2,3-dihydroxybenzoate dehydrogenase	NVWVTGAGK	0.00105595	1.63963
	Q46856	Alcohol dehydrogenase YqhD	NYPENIDPWHILQTGGK	0.0032078	-2.15546
	P39099	Periplasmic pH-dependent serine endoprotease DegQ	PAIIALQIVR	0.00204672	1.7701
	P25526	Succinate-semialdehyde dehydrogenase [NADP(+)] GabD	PASQTPFSALALAELAIR	0.000264645	1.63576
	P0A799	Phosphoglycerate kinase	PAVAMLEER	0.00112561	1.50478
	P0AF90	Regulator of ribonuclease activity B	PEQLEEQREETR	1.75261e-09	3.05508
	P00561	Bifunctional aspartokinase/homoserine dehydrogenase 1	PIAQFQIPCLIK	1.02043e-05	2.65897
	P0A6P9	Enolase	PNLGSNAEALAVIAEAVK	0.000712497	2.62422
	P0AE08	Alkyl hydroperoxide reductase C	PQGIIQAIEVTAEGIGR	1.94297e-05	1.65125
	P23847	Periplasmic dipeptide transport protein	PQLFTSGTTYDASSVPLYNR	0.00121985	1.72776
	P25665	5-methyltetrahydropteroyltriglutamate--homocysteine methyltransferase	PTTTIGSFPQTTEIR	0.00569524	2.0558
	P0AAB6	UTP--glucose-1-phosphate uridylyltransferase	PVAGLGMHMLPATK	0.00268488	1.55067
	P0A879	Tryptophan synthase beta chain	PVHSGSATLK	0.00383077	-2.01341
	P0AGJ5	Uncharacterized tRNA/rRNA methyltransferase YfiF	QAGYTVVTTSSEQGK	0.00224189	1.62918
	P0AG40	Bifunctional riboflavin kinase/FMN adenylyltransferase	QALADDNLALAESLLGHPFAISGR	0.00542829	1.68635
	P00547	Homoserine kinase	QAVAEIGAVASGISGSGPTLFALCDKPETAQR	3.1925e-06	1.52942
	P31663	Pantothenate synthetase	QFDRPEDLAR	0.000200483	-2.15962
	P0ABK5	Cysteine synthase A	QFSNPANPEIHEK	0.000341075	-1.65333
	P09831	Glutamate synthase [NADPH] large chain	QGAKPGEGGQLPGDK	0.000643803	-2.19045
	P0AAB6	UTP--glucose-1-phosphate uridylyltransferase	QGEPLGLGHSILCAR	6.50078e-06	1.79235
	P13009	Methionine synthase	QGFTIPLLIGGATTSK	0.000348494	1.81966
	P30178	Hydroxycarboxylate dehydrogenase B	QGIPLDAGSWQAICDAAR	0.002292	1.67487
	P00561	Bifunctional aspartokinase/homoserine dehydrogenase 1	QGQVATVLSAPAK	0.000424678	3.74174
	P08200	Isocitrate dehydrogenase [NADP]	QGTPSPVK	0.00239593	-1.63466
	P0A6B7	Cysteine desulfurase IscS	QGVDLNSIEWAHH	0.000201945	1.5889
	P00968	Carbamoyl-phosphate synthase large chain	QGVLEEFGVTMIGATADAIDK	9.48956e-07	1.8478
	P0ADI4	Enterobactin synthase component B	QHNIPVYYTAQPK	5.76557e-06	2.35203
	P0ADF8	Acetolactate synthase isozyme 1 small subunit	QIDKLEDVVK	9.55361e-06	-1.7815
	P36683	Aconitate hydratase B	QIEALQQK	0.00165283	1.70759
	P60560	GMP reductase	QILDLNPALNF	0.00661135	-2.9847
	P60560	GMP reductase	QILDLNPALNFVC	0.000415627	-2.6619
	P60560	GMP reductase	QILDLNPALNFVCID	0.00948605	-2.52081
	P0A6F1	Carbamoyl-phosphate synthase small chain	QIVTLTYPHIGNVGTNDADEESSQVHAQGLVIR	0.00611597	1.74419
	P0AES6	DNA gyrase subunit B	QIYEHGVPQAPLAVTGETEK	1.41574e-06	2.22819
	P07862	D-alanine--D-alanine ligase B	QLAEISALGLPVIVK	0.00240796	1.91075
	P07862	D-alanine--D-alanine ligase B	QLAEISALGLPVIVKPSR	2.05788e-07	2.0833
	P69503	Adenine phosphoribosyltransferase	QLEYLK	4.37952e-05	2.72731
	P04036	4-hydroxy-tetrahydrodipicolinate reductase	QLIQAALALEGVQLGAALER	0.000820099	1.56672
	P18843	NH(3)-dependent NAD(+) synthetase	QLLAALACPEHLYK	3.92618e-06	2.44478
	P07395	Phenylalanine--tRNA ligase beta subunit	QLPLVQPEIVPVGATIDDTLPITVEAPEACPR	0.000206314	-2.72694
	P22333	Adenosine deaminase	QLPVAGVVEAVIDGVR	0.00222256	-2.12145
	P30178	Hydroxycarboxylate dehydrogenase B	QMGSEEQEAK	0.00187211	1.75008
	P0A6W5	Transcription elongation factor GreA	QNLISVNSPIAR	0.0082782	1.82568
	P00968	Carbamoyl-phosphate synthase large chain	QPANATVTAIEMAVEK	0.00351307	3.40902
	P00561	Bifunctional aspartokinase/homoserine dehydrogenase 1	QPLPLVLR	0.00751619	-2.01525
	P0A6B4	Alanine racemase, biosynthetic	QPVNIVSHFAR	0.0026623	1.50547
	P23909	DNA mismatch repair protein MutS	QQTIGALQDFTAGLQPVLR	1.76975e-07	2.05552
	P06986	Histidinol-phosphate aminotransferase	QQTLNRYPECQPK	0.000133199	-1.60721
	P0AG18	N5-carboxyaminoimidazole ribonucleotide mutase	QTDEVLENPDPR	0.0015838	-1.5172
	P0AC59	Glutaredoxin 2	QTQINLLSSMAI	0.00405229	1.71014
	P00864	Phosphoenolpyruvate carboxylase	QVIAEAPQGSIAAYVISMAK	9.03681e-05	-2.0545
	P05055	Polyribonucleotide nucleotidyltransferase	QVLDELMGER	0.00346251	-1.50492
	P61889	Malate dehydrogenase	QVPGVSFTEQEVADLTKR	0.0011198	-2.20571
	P0A8T7	DNA-directed RNA polymerase subunit beta'	QVSFNSIYMMADSGAR	0.00513847	1.7212
	P07118	Valine--tRNA ligase	RAPEAVIAK	0.00643031	2.14111
	P04825	Aminopeptidase N	RAVLLDEK	0.00295733	-1.66798
	P00968	Carbamoyl-phosphate synthase large chain	REEGYR	0.00788931	-1.63848
	P0A6M8	Elongation factor G	REFNVEANVGKPQVAYR	0.00403736	1.75187
	P0A800	DNA-directed RNA polymerase subunit omega	REIEEGLINNQILDVR	3.32498e-07	1.74213
	P00968	Carbamoyl-phosphate synthase large chain	REIGVETGGSNVQFAVNPK	1.30428e-05	-2.54915
	P33221	Formate-dependent phosphoribosylglycinamide formyltransferase	RFADSESLFR	2.12583e-05	-1.96168
	P0A8V2	DNA-directed RNA polymerase subunit beta	RGGVVQYVDASR	6.14877e-07	1.68804
	P0ABK5	Cysteine synthase A	RGVLKPGVELVEPTSGNTGIA	0.00137905	-2.24168
	P0ABK5	Cysteine synthase A	RGVLKPGVELVEPTSGNTGIAL	1.32268e-05	-1.75747
	P0AB80	Branched-chain-amino-acid aminotransferase	RIQQAFFGLFTGETEDK	0.000191267	2.41599
	P0AFG6	Dihydrolipoyllysine-residue succinyltransferase component of 2-oxoglutarate dehydrogenase complex	RLLAEHNLDASAIK	0.00213253	2.1171
	P0A799	Phosphoglycerate kinase	RLLTTCNIPVPSDVR	6.97271e-08	1.80835
	P09831	Glutamate synthase [NADPH] large chain	RLLVPPAWQNNPDMDPELR	0.00385585	-1.80318
	P0ABK5	Cysteine synthase A	RLMEEEGILAGISSGAAVAAALK	0.00241303	1.89035
	P0A6D7	Shikimate kinase 1	RNIFLVGPMGAGK	0.00127797	2.53399
	P0A850	Trigger factor	RNVALEEQAVEAVLAK	0.00255388	1.94996
	P00968	Carbamoyl-phosphate synthase large chain	RTVPFVSK	0.00488861	-3.092
	P0A9T4	Protein tas	SAPAVSLLDTLDALAEYQR	0.000671619	-1.78397
	P0AEZ1	5,10-methylenetetrahydrofolate reductase	SAQADLLNLKR	1.28219e-07	1.73943
	P36683	Aconitate hydratase B	SATNSVLWFMGDDIPHVPNK	9.09217e-05	1.93221
	P0ABP8	Purine nucleoside phosphorylase DeoD-type	SCGAVLPHVK	0.00443263	-2.35306
	P77522	FeS cluster assembly protein SufB	SDGTFIYVPK	0.00893713	-1.92088
	P07012	Peptide chain release factor RF2	SDIGWGSQIR	0.000251242	2.01328
	P0A8E7	UPF0234 protein YajQ	SESDFQVNQLLDILR	0.00220316	1.61445
	P0AEZ9	Molybdenum cofactor biosynthesis protein B	SFEEIGTSTLQSR	0.00783703	-1.92568
	P02359	30S ribosomal protein S7	SFSHQAGASSK	0.0011238	2.73887
	P36649	Blue copper oxidase CueO	SGALPDTLSSLPALPSLEGLTVR	0.00783703	-1.69352
	P60906	Histidine--tRNA ligase	SGEQTAVAQDSVAAHLR	1.64957e-07	1.59152
	P02359	30S ribosomal protein S7	SGKSELEAF	0.00583608	-1.50112
	P0ACA3	Stringent starvation protein A	SGPTDIYSHQVR	0.00761382	-1.54431
	P0AG30	Transcription termination factor Rho	SGTRKEELLTTQEELQK	0.000422663	1.52502
	P30011	Nicotinate-nucleotide pyrophosphorylase [carboxylating]	SHATVITR	0.000442586	2.3656
	P00452	Ribonucleoside-diphosphate reductase 1 subunit alpha	SHIQFYDGIK	5.90634e-05	1.52577
	P09151	2-isopropylmalate synthase	SIGLNQIQLNLTSR	0.00270698	1.73182
	P46837	Protein YhgF	SIGVGQYQHDVSQTQLAR	0.000459514	1.96729
	P13029	Catalase-peroxidase	SIHVPFAPGR	0.00107452	-1.51881
	P00968	Carbamoyl-phosphate synthase large chain	SILILGAGPIVIGQACEFDYSGAQACK	0.0014155	1.84351
	P0A9M8	Phosphate acetyltransferase	SIPHMLEHF	6.58801e-06	-1.67821
	P06721	Cystathionine beta-lyase MetC	SITMEVHDVPAIVAAVR	3.76814e-05	1.58207
	P30125	3-isopropylmalate dehydrogenase	SLDADDAACAIER	0.00126151	-1.62312
	P00968	Carbamoyl-phosphate synthase large chain	SLPAYTLSQEIQDVMR	0.00586952	1.58609
	P0A9Q7	Aldehyde-alcohol dehydrogenase	SLPIALDEVITDGHK	2.19268e-07	-3.7033
	P00864	Phosphoenolpyruvate carboxylase	SLYTGAILEANLLPPPEPK	0.00260696	-2.61267
	P0AEK4	Enoyl-[acyl-carrier-protein] reductase [NADH] FabI	SMLNPGSALLTLSYLGAER	0.000797418	1.59778
	P23836	Transcriptional regulatory protein PhoP	SNDVSLPILVLTAR	0.000198291	1.53554
	P0ABU5	Glyoxalase ElbB	SNFASLGSECTVDR	0.00557065	-2.18498
	P00452	Ribonucleoside-diphosphate reductase 1 subunit alpha	SPFDPAIAPVR	0.00458297	-2.21137
	P0A731	Methylglyoxal synthase	SPHFNDAVDILIPDYQR	0.00743915	-1.73562
	P0AFG8	Pyruvate dehydrogenase E1 component	SPNGQQYTPQDR	0.00243791	-1.85464
	P0A8V2	DNA-directed RNA polymerase subunit beta	SQLSQFMDQNNPLSEITHK	0.000802099	-1.61846
	P75691	Aldehyde reductase YahK	SQQIVVHER	0.00212292	-2.47609
	P0A8F8	UvrABC system protein B	SRPIVEPDNVPMDMSPK	0.00570664	-2.11166
	P25665	5-methyltetrahydropteroyltriglutamate--homocysteine methyltransferase	SSCSLLHSPIDLSVETR	0.00878339	-2.06155
	P09151	2-isopropylmalate synthase	SSPGDFESVQTIAR	0.00592754	-1.79377
	P0AF08	Iron-sulfur cluster carrier protein	SSTAVNLALALAAEGAK	3.0761e-08	2.13206
	P02359	30S ribosomal protein S7	STAESIVYSALETL	0.00249198	-1.59785
	P0AFH8	Osmotically-inducible protein Y	STDISVK	0.00530014	2.60891
	P0A6S7	Glycerol-3-phosphate dehydrogenase [NAD(P)+]	STDQTFADDLQQLLHCGK	6.1595e-05	1.85875
	P0AFG3	2-oxoglutarate dehydrogenase E1 component	STFQQLPGTGVKPDQFHSQTR	0.00013364	2.25598
	P0AFG6	Dihydrolipoyllysine-residue succinyltransferase component of 2-oxoglutarate dehydrogenase complex	STPIINPPQSAILGMHAIK	3.04115e-05	-1.61998
	P38038	Sulfite reductase [NADPH] flavoprotein alpha-component	STQGEGEPPEEAVALHK	0.00566291	-1.84689
	P0A817	S-adenosylmethionine synthase	STQHSEEIDQK	0.00877641	-1.93884
	P0A9M8	Phosphate acetyltransferase	SVFKPIAQPR	5.61913e-05	-2.03125
	P0A6B7	Cysteine desulfurase IscS	SVGKLPIDLSQLK	0.000549068	-1.78817
	P0A799	Phosphoglycerate kinase	SVNDVKADEQILDIGDASAQ	8.94577e-06	-3.13409
	P39452	Ribonucleoside-diphosphate reductase 2 subunit alpha	SVPSIEAGNAASHAIGLGQMNLHGYLAR	0.00230292	2.49115
	P00561	Bifunctional aspartokinase/homoserine dehydrogenase 1	SYQEAMELSYFGAK	0.000193027	1.64371
	P0AAI5	3-oxoacyl-[acyl-carrier-protein] synthase 2	TACTSGVHNIGHAAR	0.000614066	-2.52774
	P25888	ATP-dependent RNA helicase RhlE	TAGFTLPLLQHLITR	1.8318e-05	2.51083
	P13000	ATP-dependent dethiobiotin synthetase BioD 1	TAGYKPVASGSEK	0.00199007	2.09908
	P30011	Nicotinate-nucleotide pyrophosphorylase [carboxylating]	TALNFVQTLSGVASK	2.60236e-05	2.27171
	P0AES6	DNA gyrase subunit B	TDADVDGSHIR	0.000151105	-2.33481
	P30014	Ribonuclease T	TDALLEIAAITLK	0.00163126	2.39238
	P09151	2-isopropylmalate synthase	TDDVEFSCEDAGR	0.00669675	-1.91402
	P39831	NADP-dependent 3-hydroxy acid dehydrogenase YdfG	TDLHGTAVR	0.00172565	1.71006
	P0ABK5	Cysteine synthase A	TDLISVAVEPTDSPVIAQALAGEEIKPGPHK	4.06803e-10	2.37052
	P0A879	Tryptophan synthase beta chain	TEIIAETGAGQHGVASALASALLGLK	0.0018463	1.68795
	P0A763	Nucleoside diphosphate kinase	TENGTHGSDSVESAAR	0.00212932	1.52304
	P05852	tRNA N6-adenosine threonylcarbamoyltransferase	TFAANTIR	0.000641263	1.69112
	P09151	2-isopropylmalate synthase	TFIATSPMHIATK	0.00133495	-1.80547
	P0A763	Nucleoside diphosphate kinase	TFSIIKPNAVAK	0.00113797	2.29672
	P0AC41	Succinate dehydrogenase flavoprotein subunit	TGHALLHTLYQQNLK	0.00176894	1.93619
	P0AAC0	Universal stress protein E	TGISAAFLGNTAEQVIDHLR	6.71052e-05	1.70871
	P0AEZ1	5,10-methylenetetrahydrofolate reductase	TGLEAAPHLTCIDATPDELR	6.66299e-06	1.74426
	P60560	GMP reductase	TGVGYPQLSAVIECADAAHGL	0.000138668	-1.75563
	P27302	Transketolase 1	THDSIGLGEDGPTHQPVEQVASLR	0.00826173	-1.71698
	P0A799	Phosphoglycerate kinase	TILWNGPVGVFEFPNFRK	0.000118296	2.33745
	P0AFG8	Pyruvate dehydrogenase E1 component	TIPVEEQPEYPGNLELER	6.05662e-05	-1.65313
	P0AFG8	Pyruvate dehydrogenase E1 component	TIPVEEQPEYPGNLELERR	0.000120051	-1.56223
	P00561	Bifunctional aspartokinase/homoserine dehydrogenase 1	TITPIAQFQIPC	0.00367061	2.26457
	P00561	Bifunctional aspartokinase/homoserine dehydrogenase 1	TITPIAQFQIPCLIK	1.3733e-09	2.74439
	P0A6F1	Carbamoyl-phosphate synthase small chain	TIVPAQTSAEDVLK	0.000879137	-1.78853
	P0AEK4	Enoyl-[acyl-carrier-protein] reductase [NADH] FabI	TLAASGIK	8.07714e-05	2.55334
	P04951	3-deoxy-manno-octulosonate cytidylyltransferase	TLAVPIHNAEEAFNPNAVK	0.00590269	-1.92742
	P00961	Glycine--tRNA ligase beta subunit	TLDAAAALAAANK	0.0029261	1.51137
	P00961	Glycine--tRNA ligase beta subunit	TLDAAAALAAANKR	4.58258e-07	1.97409
	P0A6C8	Acetylglutamate kinase	TLGRPVDIASWR	2.25168e-05	2.33447
	P33221	Formate-dependent phosphoribosylglycinamide formyltransferase	TLLGTALRPAATR	5.73243e-05	1.88598
	P69797	PTS system mannose-specific EIIAB component	TLLTQVAPPGVTAHVVDVAK	2.05657e-06	1.5844
	P10408	Protein translocase subunit SecA	TLTATLPAYLNALTGK	1.32366e-05	1.75531
	P0AG18	N5-carboxyaminoimidazole ribonucleotide mutase	TLVPVLGVPVQSAALSGVDSL	0.00193713	-1.62536
	P00968	Carbamoyl-phosphate synthase large chain	TPASFEPSIDYVVT	0.00375473	-2.05743
	P00561	Bifunctional aspartokinase/homoserine dehydrogenase 1	TPIAQFQIPCLIK	1.27952e-05	2.58739
	P25539	Riboflavin biosynthesis protein RibD	TPPCCDALIAAGVAR	0.000398711	1.72479
	P23830	CDP-diacylglycerol--serine O-phosphatidyltransferase	TPYFNLPAILVR	0.00690216	-1.97583
	P0A858	Triosephosphate isomerase	TQGAAAFEGAVIAYEPVWAIGTGK	0.00513485	2.01332
	P0A6P7	Probable GTP-binding protein EngB	TQLINLFEVADGKR	5.58706e-05	1.59144
	P61889	Malate dehydrogenase	TQLPSGSELSLYDIAPVTPGVA	0.00316963	-1.59562
	P0A6B7	Cysteine desulfurase IscS	TTEEEIDYTIELVR	0.000219286	-1.7815
	P00887	Phospho-2-dehydro-3-deoxyheptonate aldolase, Trp-sensitive	TTESQIHR	0.00723399	1.83891
	P0A812	Holliday junction ATP-dependent DNA helicase RuvB	TTLANIVANEMGVNLR	0.0033934	2.55072
	P0A6Y8	Chaperone protein DnaK	TTPSIIAYTQDGETLVGQPAK	0.00209571	1.69669
	P0A6Y8	Chaperone protein DnaK	TTPSIIAYTQDGETLVGQPAKR	0.00715434	2.22828
	P0AEZ3	Septum site-determining protein MinD	TTSSAAIATGLAQK	0.000364787	1.9414
	P05041	Aminodeoxychorismate synthase component 1	TTTTDDPLQVLQQVLDR	0.00112658	1.93877
	P69488	Divalent-cation tolerance protein CutA	TTVSHQQALLECLK	1.75261e-09	-1.54934
	P0A9B2	Glyceraldehyde-3-phosphate dehydrogenase A	TVDGPSHKDWR	0.000260232	1.55945
	P0A6T3	Galactokinase	TVEAASALEQGDLKR	5.43405e-05	2.53285
	P00562	Bifunctional aspartokinase/homoserine dehydrogenase 2	TVGAGLPINHTVR	0.000219918	-1.79757
	P0A9Q9	Aspartate-semialdehyde dehydrogenase	TVGDQLLWGAAEPLR	0.00164122	-2.50359
	P0A9Q9	Aspartate-semialdehyde dehydrogenase	TVGDQLLWGAAEPLRR	0.00153144	-1.97771
	P00561	Bifunctional aspartokinase/homoserine dehydrogenase 1	TVIDPVEK	0.00963282	-1.6526
	P0A7D4	Adenylosuccinate synthetase	TVLHLIPSGIL	0.00119355	-1.85612
	P0A8T7	DNA-directed RNA polymerase subunit beta'	TVLPVLPPDLRPLVPLDGGR	0.0032352	-2.2957
	P05852	tRNA N6-adenosine threonylcarbamoyltransferase	TVPLIQAALK	0.000306108	1.82176
	P62768	UPF0325 protein YaeH	TVVADGVGQGYK	0.00342998	2.01155
	P0A9J8	Bifunctional chorismate mutase/prephenate dehydratase	TVYSHPQPFQQCSK	0.00180139	-1.62156
	P0A7D7	Phosphoribosylaminoimidazole-succinocarboxamide synthase	TVYSTENPDLLVLEFR	0.00229839	2.14572
	P00968	Carbamoyl-phosphate synthase large chain	TYIEPIHWEVVR	8.87555e-06	-2.58196
	P0AA43	Ribosomal small subunit pseudouridine synthase A	TYLVTLESPVADDTAEQFAK	0.00239593	1.65105
	P15288	Cytosol non-specific dipeptidase	VAADKVDVLK	0.00113797	-3.18735
	P0A825	Serine hydroxymethyltransferase	VAAGVYPNPVPHAHVVTTTTHK	0.000171982	-1.59717
	P75691	Aldehyde reductase YahK	VAAPHNLDDFTTLLK	0.00369876	-1.6282
	P05042	Fumarate hydratase class II	VADELAVITCAPFVTAPNK	0.00100909	1.64993
	P00561	Bifunctional aspartokinase/homoserine dehydrogenase 1	VADILESNAR	0.000197845	2.82248
	P0A877	Tryptophan synthase alpha chain	VADVPVEESAPFR	0.00807458	-1.7198
	P0C037	Pyrimidine/purine nucleoside phosphorylase	VAEPTSYLCR	0.00185755	1.79758
	P0A836	Succinate--CoA ligase [ADP-forming] subunit beta	VAEVGVNVPVVVR	0.000849049	-1.61947
	P0A7W1	30S ribosomal protein S5	VALNNGTLQHPVK	4.05364e-06	-2.03302
	P0A988	Beta sliding clamp	VALVQPHEPGATTVPARK	0.000165788	1.57985
	P13000	ATP-dependent dethiobiotin synthetase BioD 1	VANDVTPPGKR	1.43914e-10	-1.78421
	P00961	Glycine--tRNA ligase beta subunit	VANLAEAQPDREIEK	0.000106644	2.17257
	P0A7L0	50S ribosomal protein L1	VAVFTQGANAEAAK	0.000214544	1.78602
	P0A9P4	Thioredoxin reductase	VAVIGGGNTAVEEALYLSNIASEVHLIHR	0.00732838	1.58927
	P0A6R0	3-oxoacyl-[acyl-carrier-protein] synthase 3	VAVTELAHIVDETLAANNLDR	0.00349886	1.62953
	P07001	NAD(P) transhydrogenase subunit alpha	VDFDDVVIR	0.00288607	-1.82366
	P60757	ATP phosphoribosyltransferase	VDLGIIGENVLEEELLNRR	0.00874323	-1.70524
	P61889	Malate dehydrogenase	VDLSHIPTAVK	0.0039047	-1.641
	P00561	Bifunctional aspartokinase/homoserine dehydrogenase 1	VDQEFAQIK	0.00519601	-3.02259
	P05793	Ketol-acid reductoisomerase (NADP(+))	VDSGIIEESAYYESLHELPLIANTIAR	0.00957091	-2.05205
	P76316	D-cysteine desulfhydrase	VEAQGFRPYVIPVGGSNALGAL	0.00527803	-2.68043
	P0AF50	Uncharacterized protein YjbR	VEDVLFAMVK	0.000594534	1.70873
	P0A6H5	ATP-dependent protease ATPase subunit HslU	VELQALTTSDFER	0.00231707	1.60619
	P0A717	Ribose-phosphate pyrophosphokinase	VFAYATHPIFSGNAANNLR	3.28895e-07	1.86117
	P76268	Transcriptional regulator KdgR	VFGILQALGEER	0.00993183	1.6157
	P0A6A6	3-isopropylmalate dehydratase large subunit	VFIGSCTNSR	0.00584697	1.57513
	P0A9M8	Phosphate acetyltransferase	VFKPIAQPR	9.2482e-06	-2.1048
	P18133	Nicotinate phosphoribosyltransferase	VFSDNLDLRK	0.00176894	-1.83956
	P00562	Bifunctional aspartokinase/homoserine dehydrogenase 2	VGAGLPINHTVR	2.4841e-05	-2.21673
	P0A7D4	Adenylosuccinate synthetase	VGAGPFPTELF	0.00162028	-1.80175
	P31120	Phosphoglucosamine mutase	VGDAPITPDFVLKL	0.00396649	-1.83006
	P0A6F9	10 kDa chaperonin	VGDIVIFNDGYGVK	0.00134302	1.50325
	P0A7B5	Glutamate 5-kinase	VGDNDNLSALAAILAGADK	4.58323e-06	2.83051
	P06989	Histidine biosynthesis bifunctional protein HisIE	VGEEGVETALAATVHDR	0.00106491	1.58787
	P00562	Bifunctional aspartokinase/homoserine dehydrogenase 2	VGVEAVREDHPLASLLPCDNVFAIESR	3.01434e-06	1.62383
	P69783	PTS system glucose-specific EIIA component	VHFGIDTVELK	0.00453486	-1.56064
	P15639	Bifunctional purine biosynthesis protein PurH	VHGGILGR	0.00486849	1.66129
	P0AFU8	Riboflavin synthase	VHLIPETLER	1.3733e-09	-1.50911
	P0A7F9	S-adenosylmethionine:tRNA ribosyltransferase-isomerase	VIAVGTTSVR	0.000875244	1.72088
	P0A9C5	Glutamine synthetase	VIDPFFADSTLIIR	0.00107706	-2.20657
	P00894	Acetolactate synthase isozyme 3 small subunit	VIGLFSQR	0.00137678	2.01044
	P00561	Bifunctional aspartokinase/homoserine dehydrogenase 1	VIGVGGVGGALLEQLK	0.00902561	-2.286
	P07001	NAD(P) transhydrogenase subunit alpha	VIGYTDLPGRLPTQSSQLYGTNLVNLLK	0.00379567	2.44967
	P0A707	Translation initiation factor IF-3	VKDDLQELAVVESFPTK	1.93332e-07	2.00063
	P09831	Glutamate synthase [NADPH] large chain	VLDESGDFRK	0.00133369	-1.68354
	P00452	Ribonucleoside-diphosphate reductase 1 subunit alpha	VLDWAAEGLHNVSISQVELR	3.85378e-06	1.77449
	P16456	Selenide, water dikinase	VLETILHSEQAK	0.00112561	2.29095
	P30748	Molybdopterin synthase sulfur carrier subunit	VLFFAQVR	0.00170119	1.67797
	P09053	Valine--pyruvate aminotransferase	VLFPLAPEYIGY	0.00644463	-1.90744
	P0ABH0	Cell division protein FtsA	VLHVIPQEYAIDYQEGIK	4.7074e-07	1.53812
	P60240	RNA polymerase-associated protein RapA	VLLADEVGLGK	0.00108296	1.77336
	P0A862	Thiol peroxidase	VLNIFPSIDTGVCAASVRK	0.000988439	2.03227
	P27829	UDP-N-acetyl-D-mannosamine dehydrogenase	VLPGQVMVELIK	0.00146576	1.58451
	P0A8E1	UPF0227 protein YcfP	VLQLQFIDPDVR	0.00209925	1.91738
	P0A8E7	UPF0234 protein YajQ	VLSESDFQVNQLLDILR	0.000114178	2.22186
	P0AG30	Transcription termination factor Rho	VLTGGVDANALHRPK	3.51133e-10	1.61424
	P0A8F0	Uracil phosphoribosyltransferase	VLVLVAAPEGIAALEK	1.76435e-09	1.52931
	P0A8J4	UPF0250 protein YbeD	VMGQALPELVDQVVEVVQR	2.72989e-07	1.75864
	P0AEK4	Enoyl-[acyl-carrier-protein] reductase [NADH] FabI	VNAISAGPIR	0.000535264	1.82701
	P07001	NAD(P) transhydrogenase subunit alpha	VNAPLDDEIALLNPGTTL	0.000171982	-1.52632
	P00961	Glycine--tRNA ligase beta subunit	VNASTLKEPEEIK	7.80124e-09	1.66868
	P52643	D-lactate dehydrogenase	VNDDGSRPVLEELKK	0.00473555	-1.86719
	P37188	PTS system galactitol-specific EIIB component	VNEIETYMDGVHLICTTAK	0.00053582	1.79439
	P00561	Bifunctional aspartokinase/homoserine dehydrogenase 1	VNNDDATTGVR	0.00186725	-2.18823
	P09831	Glutamate synthase [NADPH] large chain	VNPELVEVLSVDALAIHEEHLR	0.000110307	1.58
	P0AB89	Adenylosuccinate lyase	VNPIDFENSEGNLGLSNAVLQ	0.00236942	-1.57929
	P0AB89	Adenylosuccinate lyase	VNPIDFENSEGNLGLSNAVLQHLASKLPVSR	0.000208646	1.99631
	P31663	Pantothenate synthetase	VNPMQFDRPEDLAR	0.00281881	-2.36169
	P76658	Bifunctional protein HldE	VNTIEERPGGAANVAMNIASLGANAR	0.00011223	2.52823
	P23893	Glutamate-1-semialdehyde 2,1-aminomutase	VPPLPEFLPGLR	0.000216733	-1.63756
	P0ABC3	Modulator of FtsH protease HflC	VPVINPNSMAALGIEVVDVR	0.00539564	1.51734
	P0AFG8	Pyruvate dehydrogenase E1 component	VPYIAQVMNDAPAVASTDYMK	0.00503204	1.67021
	P0A8E7	UPF0234 protein YajQ	VQAQIQGDEIR	8.75677e-05	1.57376
	P0AFF6	Transcription termination/antitermination protein NusA	VQAVSTELGGER	0.000492852	2.21929
	P17169	Glutamine--fructose-6-phosphate aminotransferase [isomerizing]	VQMLAQAAEEHPLHGGTGIAHTR	7.5109e-07	1.96263
	P60438	50S ribosomal protein L3	VQSLDVVR	0.00187278	1.82087
	P0A850	Trigger factor	VRQDVLGDLMSR	0.000219952	1.58628
	P0AF67	tRNA threonylcarbamoyladenosine biosynthesis protein TsaE	VSAVSSAGELLLAR	0.000109534	2.59292
	P08178	Phosphoribosylformylglycinamidine cyclo-ligase	VSDGDVLIALGSSGPHSNGYSLVR	0.00394453	1.60851
	P00894	Acetolactate synthase isozyme 3 small subunit	VSELGQGAHVER	1.4102e-05	1.70975
	P0A9M8	Phosphate acetyltransferase	VSLGVIR	0.00083699	-1.57236
	P52061	dITP/XTP pyrophosphatase	VTALPAIADDSGLAVDVLGGAPGIYSAR	0.00118652	1.65132
	P63284	Chaperone protein ClpB	VTDAEIAEVLAR	0.000329888	1.55842
	P39831	NADP-dependent 3-hydroxy acid dehydrogenase YdfG	VTDIEPGLVGGTEF	0.00164765	-1.82307
	P39831	NADP-dependent 3-hydroxy acid dehydrogenase YdfG	VTDIEPGLVGGTEFSNVR	6.02595e-07	2.19243
	P0A6T1	Glucose-6-phosphate isomerase	VTEALRPYK	4.39679e-09	-1.57305
	P00864	Phosphoenolpyruvate carboxylase	VTEQGEMIRF	0.0063536	-1.83819
	P36683	Aconitate hydratase B	VTGETNTDDLSPAPDAWSRPDIPLHALAMLK	0.00506182	2.76477
	P00887	Phospho-2-dehydro-3-deoxyheptonate aldolase, Trp-sensitive	VTPAELALR	0.00748162	-1.76918
	P60438	50S ribosomal protein L3	VTVQSLDVVR	0.00110002	1.76285
	P0A8M0	Asparagine--tRNA ligase	VVASPGQGQQFEIQASK	0.00043976	1.79535
	P00968	Carbamoyl-phosphate synthase large chain	VVDLAAK	0.00250402	3.74512
	P0A7D4	Adenylosuccinate synthetase	VVDVSDLLDQAR	0.00993837	-1.6585
	P0A7V8	30S ribosomal protein S4	VVNIASYQVSPNDVVSIR	2.65599e-05	1.59983
	Q46856	Alcohol dehydrogenase YqhD	VWNITEGSDDERIDAAIAATR	0.00172998	1.65912
	P17169	Glutamine--fructose-6-phosphate aminotransferase [isomerizing]	WATHGEPSEVNAHPHVS	2.32025e-05	-1.92655
	P0A9C5	Glutamine synthetase	WNSSTQYEGGNK	0.0089484	-1.66014
	P33221	Formate-dependent phosphoribosylglycinamide formyltransferase	YADAPAMHVAHR	1.2147e-05	1.62299
	P30011	Nicotinate-nucleotide pyrophosphorylase [carboxylating]	YAVLCGGGANHR	7.25294e-06	2.62985
	P00893	Acetolactate synthase isozyme 3 large subunit	YCPNATVLHIDIDPTSISK	4.02493e-05	1.6418
	P0AEM9	L-cystine-binding protein FliY	YDFSTPYTISGIQALVK	0.00380229	1.62403
	P0ABH7	Citrate synthase	YILLNGEKPTQEQYDEFK	0.00133753	-3.46174
	P0AAB6	UTP--glucose-1-phosphate uridylyltransferase	YNLAAMIAR	0.00140271	2.73269
	P00968	Carbamoyl-phosphate synthase large chain	YNREEFEEICAR	0.00361478	-1.90144
	P02359	30S ribosomal protein S7	YQVPVEVRPVR	0.00864734	-1.58923
	P0AFG3	2-oxoglutarate dehydrogenase E1 component	YSSTISDPDTNVK	0.00139498	1.95837
	P15254	Phosphoribosylformylglycinamidine synthase	YVLAVAADQLPLFDELCK	5.30801e-06	2.34887
	P0A698	UvrABC system protein A	YVLDEPSIGLHQR	0.00049454	-1.8465
	P0AAB6	UTP--glucose-1-phosphate uridylyltransferase	YVLSADIWPELER	0.00902614	1.51128
	P0AEP3	UTP--glucose-1-phosphate uridylyltransferase	YVLSADIWPLLAK	0.00092695	1.52493
	P0AC33	Fumarate hydratase class I, aerobic	YYDELPTEGNEHGQAFRDVELEK	0.00473974	1.85348

## Sheet: Glycerol_binding
Glycerol binding
	UniprotID	Protein_name	Peptide	adj. p-value	log2(FC)
	P0A9P0	Dihydrolipoyl dehydrogenase	AAEVFEGSITDLPNPK	0.00888614	2.66431
	P08312	Phenylalanine--tRNA ligase alpha subunit	ADHDTFWFDTTR	0.00142786	1.60114
	P00934	Threonine synthase	ADLPLLSHNLPADFAALRK	0.000254379	1.7583
	P0A9P4	Thioredoxin reductase	CATCDGFFYR	0.00281511	-2.53837
	P0AEK4	Enoyl-[acyl-carrier-protein] reductase [NADH] FabI	CEAVTPIRR	0.000110363	-2.11843
	P0ACB2	Delta-aminolevulinic acid dehydratase	CEHGVDNDATLENLGK	0.00673047	-3.11691
	P0A858	Triosephosphate isomerase	CIGETEAENEAGKTEEVCAR	0.000224734	-2.23003
	P0A799	Phosphoglycerate kinase	CNIPVPSDVR	0.00238553	-2.22551
	P0AEU0	Histidine-binding periplasmic protein	CTFVENPLDALIPSLK	0.00213675	-2.27894
	P0AB71	Fructose-bisphosphate aldolase class 2	CVGTDSINAVLETAAK	0.00815728	-1.83855
	P23893	Glutamate-1-semialdehyde 2,1-aminomutase	CVPPLPEFLPGLR	0.00812808	-2.06463
	P25665	5-methyltetrahydropteroyltriglutamate--homocysteine methyltransferase	CWSFPR	0.00130146	-1.62271
	P31663	Pantothenate synthetase	DLDEIITIAGQELNEK	0.00501577	1.56875
	P00968	Carbamoyl-phosphate synthase large chain	EIGYPLVVRPSYVLGGR	0.00514032	3.27616
	P0A9W3	Energy-dependent translational throttle protein EttA	ESIEEAVSEVVNALK	0.00812808	1.82874
	P27302	Transketolase 1	FEAYGWHVIR	0.00799958	1.508
	P0A6K6	Phosphopentomutase	FVDFDSSWGHR	0.000644465	2.15006
	P0A6Y1	Integration host factor subunit beta	GFGSFSLHYR	0.00151596	3.13245
	P36683	Aconitate hydratase B	GFPLAYVGDVVGTGSSRK	0.000683291	2.69602
	P0AAI3	ATP-dependent zinc metalloprotease FtsH	GTPGFSGADLANLVNEAALFAAR	0.00610102	1.89117
	P0AF08	Iron-sulfur cluster carrier protein	GTPTVISRPESEFTAIYR	0.000125087	1.56957
	P0A9P0	Dihydrolipoyl dehydrogenase	IAYTEPEVAWVGLTEK	0.0058458	1.7087
	P00968	Carbamoyl-phosphate synthase large chain	IEPIHWEVVR	8.91103e-05	-1.76728
	P00561	Bifunctional aspartokinase/homoserine dehydrogenase 1	IFAELLTGLAAAQPGFPLAQLK	0.00452663	2.18777
	P0ADG7	Inosine-5'-monophosphate dehydrogenase	ISGAGIQESHVHDVTIT	1.36567e-05	2.05011
	P0A7U3	30S ribosomal protein S19	KGPFIDLHLLK	0.00616	1.94869
	P0ADG7	Inosine-5'-monophosphate dehydrogenase	KHESGVVTDPQTVLPTTTLR	0.00727536	1.54854
	P0A8N5	Lysine--tRNA ligase, heat inducible	KWDLGDIIGAR	0.00534424	3.2757
	P04995	Exodeoxyribonuclease I	LFDYLFTHR	0.000390286	2.32896
	P0A9M8	Phosphate acetyltransferase	LSVFKPIAQPR	0.00534459	1.78229
	P21367	Probable hydrolase YcaC	NDIEGLATLFSNHIPDYR	0.00307857	1.51496
	P0A6S7	Glycerol-3-phosphate dehydrogenase [NAD(P)+]	NILVVVPSHVFGEVLR	0.000351439	1.67064
	P08660	Lysine-sensitive aspartokinase 3	NQTLLTLHSLNMLHSR	0.00202365	2.01518
	P0A6B7	Cysteine desulfurase IscS	QGVDLNSIEWAHH	0.00993355	2.0271
	P76268	Transcriptional regulator KdgR	QILEGVEYKR	0.000274647	1.84497
	P04825	Aminopeptidase N	QRTPATPDQAEK	0.001465	-2.54448
	P0A7T3	30S ribosomal protein S16	RPFYQVVVADSR	0.00238079	1.59516
	P0AF08	Iron-sulfur cluster carrier protein	SSTAVNLALALAAEGAK	0.00256114	1.79676
	P0AD61	Pyruvate kinase I	TAAILLDTKGPEIR	0.000358429	1.68128
	P00561	Bifunctional aspartokinase/homoserine dehydrogenase 1	TITPIAQFQIPCLIK	0.0090314	2.48424
	P0A786	Aspartate carbamoyltransferase catalytic subunit	TPHAWYFQQAGNGIFAR	0.000866851	1.75345
	P0A9P0	Dihydrolipoyl dehydrogenase	VFEGSITDLPNPK	0.00309418	2.11193
	P0A850	Trigger factor	VRQDVLGDLMSR	0.00143062	1.92743
	P0A6R0	3-oxoacyl-[acyl-carrier-protein] synthase 3	VTELAHIVDETLAANNLDR	0.00286416	2.20054
	P0A9P0	Dihydrolipoyl dehydrogenase	VVVLGAGPAGYSAAFR	0.00781085	2.31716

## Sheet: Proline_binding
Proline binding
	UniprotID	Protein_name	Peptide	adj. p-value	log2(FC)
	P08142	Acetolactate synthase isozyme 1 large subunit	AAAPAFSEESIRDAAAMINAAK	0.00371802	2.35196
	P0A7D4	Adenylosuccinate synthetase	AADDWK	0.00481674	-2.58358
	P36683	Aconitate hydratase B	AAEGIAPKPLDANQMAALVELLK	0.000899621	1.56193
	P0ABU5	Glyoxalase ElbB	AAELDALIVPGGFGAAK	0.0032476	-1.89295
	P0A6P9	Enolase	AAGYELGK	7.37382e-07	1.5805
	P00960	Glycine--tRNA ligase alpha subunit	AAHSFNLLDAR	1.84627e-07	2.09265
	P04036	4-hydroxy-tetrahydrodipicolinate reductase	AALALEGVQLGAALER	0.00587194	-1.55697
	P0AG20	GTP pyrophosphokinase	AALLFPLADANVVSEDVLR	0.00275905	1.75071
	P0A6E4	Argininosuccinate synthase	AALLWMR	5.70055e-05	2.22867
	P08142	Acetolactate synthase isozyme 1 large subunit	AAPAFSEESIRDAAAMINAAK	4.50938e-05	1.67422
	P0AE08	Alkyl hydroperoxide reductase C	AAQYVASHPGEVCPAK	3.87566e-09	1.7812
	P24186	Bifunctional protein FolD	ACEEVGFVS	0.00149674	-1.71552
	P61889	Malate dehydrogenase	ACIGIITNPVNTT	0.00417876	-2.09113
	P0ABU5	Glyoxalase ElbB	ADAAELDALIVPGGFGAAK	0.000251427	-2.66688
	P04079	GMP synthase [glutamine-hydrolyzing]	ADAIFIEELRK	0.0033395	1.82353
	P10121	Signal recognition particle receptor FtsY	ADDFIEAL	0.00344236	-1.90287
	P0A9T0	D-3-phosphoglycerate dehydrogenase	ADEDVAEK	0.000422073	-2.86065
	P0A6Z3	Chaperone protein HtpG	ADEVDESAK	0.00547589	-2.26196
	P08997	Malate synthase A	ADFEDSLAPDWNK	6.76447e-05	-2.42327
	P08312	Phenylalanine--tRNA ligase alpha subunit	ADHDTFWFDTTR	0.000505849	1.88383
	P00934	Threonine synthase	ADLPLLSHNLPADFAALRK	0.000505442	2.15473
	P0A7Z4	DNA-directed RNA polymerase subunit alpha	AEAIHYIGDLVQR	1.05432e-05	1.66875
	P0AG67	30S ribosomal protein S1	AEDPFNNWVALNK	0.00725518	3.23397
	P0AEK2	3-oxoacyl-[acyl-carrier-protein] reductase FabG	AEFGEVDILVNNAGITR	0.000716195	2.03767
	P0A6P1	Elongation factor Ts	AEITASLVK	1.7687e-08	2.98016
	P0A794	Pyridoxine 5'-phosphate synthase	AEVGAPFIEIHTGCYADAK	0.00995785	1.64417
	P0A6M8	Elongation factor G	AEVPLSEMFGYATQLR	6.27404e-07	1.82396
	P08142	Acetolactate synthase isozyme 1 large subunit	AEWHQLVADLQR	8.43583e-07	1.91088
	P0A877	Tryptophan synthase alpha chain	AFAAGVTPAQCFEMLALIR	5.27559e-05	1.56875
	P0AG67	30S ribosomal protein S1	AFLPGSLVD	0.00614136	-1.53538
	P0AG78	Sulfate-binding protein	AFSAHWK	0.00500754	1.98946
	P00893	Acetolactate synthase isozyme 3 large subunit	AFWLAASGRPGPVVVDLPK	0.000353324	2.14897
	P36683	Aconitate hydratase B	AGFLAAIAK	3.19053e-10	1.63913
	P15639	Bifunctional purine biosynthesis protein PurH	AGIVEFAQALSAR	0.00345439	1.9962
	P15254	Phosphoribosylformylglycinamidine synthase	AGLVGFSVSNLR	0.00395462	1.98365
	P0A9Q9	Aspartate-semialdehyde dehydrogenase	AGSLIPWIDK	8.77228e-08	-1.97375
	P27302	Transketolase 1	AGTHDSHGAPLGDAEIALTR	1.55509e-05	1.76124
	P22255	3'(2'),5'-bisphosphate nucleotidase CysQ	AHTVIMDGLR	0.00190897	2.20581
	P0A6F5	60 kDa chaperonin	AIAQVGTISANSDETVGK	0.00162065	1.71698
	P00968	Carbamoyl-phosphate synthase large chain	AIEMAVEK	3.70699e-05	1.94569
	P0A9L8	Pyrroline-5-carboxylate reductase	AILGGLIA	0.000165417	-1.65177
	P07001	NAD(P) transhydrogenase subunit alpha	AIVEAAHEFGR	6.74287e-05	2.80762
	P0A9T0	D-3-phosphoglycerate dehydrogenase	ALDDEQLK	2.06954e-05	-2.68027
	P76558	NADP-dependent malic enzyme	ALDFHEFPVPGK	0.00156357	-3.33156
	P00968	Carbamoyl-phosphate synthase large chain	ALEAAGVPVIGTSPDAIDR	0.00301209	2.94936
	P45395	Arabinose 5-phosphate isomerase KdsD	ALIPVLK	0.001534	-2.06522
	P62399	50S ribosomal protein L5	ALLAAFDFPFRK	0.000342694	1.55699
	P0A6Z1	Chaperone protein HscA	ALLQISEPGLSAAPHQR	1.67568e-05	1.8271
	P39173	Putative glucose-6-phosphate 1-epimerase	ALPVIEQISPVLSR	4.78103e-05	-1.50793
	P0AC41	Succinate dehydrogenase flavoprotein subunit	ALQECMQHNFSVFR	0.00186345	1.81428
	P30870	Bifunctional glutamine synthetase adenylyltransferase/adenylyl-removing enzyme	ALQELPGHVSEDCFTAER	1.31402e-05	-1.62233
	P0A6Z3	Chaperone protein HtpG	ALSNPDLYEGDGELR	0.00731322	1.83055
	P0A6Y8	Chaperone protein DnaK	ALTALETALKGEDK	0.00194087	1.50802
	P0AD59	Inhibitor of vertebrate lysozyme	ALTGSLENHPDGFNFK	1.33658e-06	2.36727
	P00968	Carbamoyl-phosphate synthase large chain	AMEIVYDEADLRR	0.0090157	2.93029
	P0A953	3-oxoacyl-[acyl-carrier-protein] synthase 1	AMHGVDTPIDYLNSHGTSTPVGDVK	0.00483371	1.51998
	P0A953	3-oxoacyl-[acyl-carrier-protein] synthase 1	AMTGHSLGAAGVQEAIYSLL	0.00655226	2.13754
	P0AFF6	Transcription termination/antitermination protein NusA	AMVVDQFR	0.00118405	2.0168
	P0AB67	NAD(P) transhydrogenase subunit beta	ANDTVNPAAQDDPK	0.00455593	-1.55793
	P0A8W8	UPF0304 protein YfbU	ANEINQIINA	1.37668e-05	-1.51426
	P0AG67	30S ribosomal protein S1	ANPWQQFAETHNK	5.76266e-07	2.36058
	P24186	Bifunctional protein FolD	APGLAVVL	0.000758671	-1.58459
	P0ACY1	Putative NAD(P)H nitroreductase YdjA	APLIITVVAK	0.000382544	1.84892
	P0ABU5	Glyoxalase ElbB	AQADAAELDALIVPGGFGAAK	8.27909e-07	-2.36437
	P00968	Carbamoyl-phosphate synthase large chain	AQLGSNSTMK	0.00116752	3.38484
	P00579	RNA polymerase sigma factor RpoD	AQYVVTR	0.00312506	1.68549
	Q59385	Copper-exporting P-type ATPase	ASAVGSHTTLSR	0.00061673	2.19029
	P0AG16	Amidophosphoribosyltransferase	ASELDNFR	0.00125072	-1.63423
	P0AB71	Fructose-bisphosphate aldolase class 2	ASFGNVHGVYKPGNVVLTPTILR	0.0052161	1.6955
	P0A6P1	Elongation factor Ts	ASKPEFIKPEDVSAEVVEK	1.85605e-05	1.76724
	P0AE08	Alkyl hydroperoxide reductase C	ATFVVDPQGIIQAIEVT	0.000298577	1.6768
	P00968	Carbamoyl-phosphate synthase large chain	ATGVPLAK	5.14587e-07	2.23523
	P27434	Cytoskeleton protein RodZ	ATHDQNEALTTGAR	0.0046126	1.64935
	P00864	Phosphoenolpyruvate carboxylase	ATPEQELGK	0.000448477	-1.62164
	P37005	Uncharacterized tRNA/rRNA methyltransferase LasT	ATPVELVPLLEEK	0.0082697	-1.88664
	P0AFG8	Pyruvate dehydrogenase E1 component	ATVILAHTIK	2.7816e-12	1.59756
	P0A6N4	Elongation factor P	ATYYSNDFR	0.000565136	1.59892
	P0A6F5	60 kDa chaperonin	AVAAGMNPMDLKR	0.00469752	1.50212
	P0ABU5	Glyoxalase ElbB	AVCFAPDK	0.00369579	-3.09305
	P09373	Formate acetyltransferase 1	AVDLVER	0.00124584	-1.67549
	P21507	ATP-dependent RNA helicase SrmB	AVETLILDEADR	0.000203356	1.5345
	P77689	FeS cluster assembly protein SufD	AVFNGLINVAQHAIK	7.19747e-05	1.59855
	P0AAB6	UTP--glucose-1-phosphate uridylyltransferase	AVIPVAGLGMHMLPATK	0.000129653	2.12621
	P0A836	Succinate--CoA ligase [ADP-forming] subunit beta	AVLVNIFGGIVR	0.00104706	1.6391
	P0A9Q9	Aspartate-semialdehyde dehydrogenase	AVTGTLTTPVGR	0.000880041	-1.52964
	P25665	5-methyltetrahydropteroyltriglutamate--homocysteine methyltransferase	CHELALL	1.74693e-08	-1.85648
	P00562	Bifunctional aspartokinase/homoserine dehydrogenase 2	CLLPLLR	0.000384279	-1.83382
	P00562	Bifunctional aspartokinase/homoserine dehydrogenase 2	CSYTPDQGSTR	0.000355929	1.65426
	P23721	Phosphoserine aminotransferase	CTPNVFDAK	0.000469677	-2.45203
	P04036	4-hydroxy-tetrahydrodipicolinate reductase	DAAADIAIVF	4.25176e-05	-1.94754
	P07813	Leucine--tRNA ligase	DAAGHEL	0.00678829	-1.55246
	P0A9M8	Phosphate acetyltransferase	DAEVVLVEGLVPTRK	0.00342524	2.14289
	P00968	Carbamoyl-phosphate synthase large chain	DAGADRIWYIADAFR	0.00262438	3.08432
	P0A6P1	Elongation factor Ts	DAGFQAFADK	8.10076e-08	1.5737
	P0A9T0	D-3-phosphoglycerate dehydrogenase	DAHFIGL	3.59895e-08	-1.98607
	P00561	Bifunctional aspartokinase/homoserine dehydrogenase 1	DALPNISDAER	0.00749444	-3.02277
	P07395	Phenylalanine--tRNA ligase beta subunit	DDHSGIIELPADAPIGTDIR	0.0019448	-1.5562
	P00562	Bifunctional aspartokinase/homoserine dehydrogenase 2	DEAGLPGELR	0.00250432	-2.56539
	P00561	Bifunctional aspartokinase/homoserine dehydrogenase 1	DEDELPVK	0.000112471	2.82972
	P0AC86	Glycogen phosphorylase	DEELHQVL	0.00704515	-1.52122
	P0A9Q9	Aspartate-semialdehyde dehydrogenase	DFDAIRPV	1.31045e-07	-1.59107
	P21888	Cysteine--tRNA ligase	DFDALNILRPDMEPR	5.50781e-07	2.01771
	P76658	Bifunctional protein HldE	DFEEGFEGVDPQPLHER	1.34002e-06	-1.63305
	P07395	Phenylalanine--tRNA ligase beta subunit	DIAVVVAENVPAADILSECKK	0.0031723	1.6906
	P0A850	Trigger factor	DIDVPAALIDSEIDVLR	0.000417178	2.62644
	P0A850	Trigger factor	DIDVPAALIDSEIDVLRR	0.000672639	3.99973
	P0A858	Triosephosphate isomerase	DIGAQYIIIGHSER	1.45308e-07	1.52864
	P0A940	Outer membrane protein assembly factor BamA	DIHFEGL	0.000137343	-1.73201
	P0A8T7	DNA-directed RNA polymerase subunit beta'	DILDEVIR	0.00186155	-1.68085
	P0A9H5	Corrinoid adenosyltransferase	DILELADTVSELRPVK	0.000262254	1.83059
	P00961	Glycine--tRNA ligase beta subunit	DKLEPYFTEGR	3.07518e-05	1.84003
	P31663	Pantothenate synthetase	DLDEIITIAGQELNEK	0.000852105	1.63623
	P00452	Ribonucleoside-diphosphate reductase 1 subunit alpha	DLDTIANEPLHYDWEAL	0.00160857	-2.3445
	P0AFG8	Pyruvate dehydrogenase E1 component	DLELGGH	0.00484742	-2.5471
	P00452	Ribonucleoside-diphosphate reductase 1 subunit alpha	DLLTAYK	0.000123605	1.97903
	P08142	Acetolactate synthase isozyme 1 large subunit	DLNNEADPQASLQEIINRPGPALIHVR	0.000212464	2.25791
	P36683	Aconitate hydratase B	DLVHAIPL	0.00010345	-1.6483
	P0A6L2	4-hydroxy-tetrahydrodipicolinate synthase	DMAQMCK	0.000120172	1.80507
	P60595	Imidazole glycerol phosphate synthase subunit HisH	DNFYGVQFHPER	2.87754e-06	1.8199
	P00452	Ribonucleoside-diphosphate reductase 1 subunit alpha	DNHLLEDYTEEEFK	8.40688e-06	-1.60673
	P23886	ATP-binding/permease protein CydC	DNLLLASPGSSDEALSEILR	0.00619596	-4.47552
	P30125	3-isopropylmalate dehydrogenase	DPSQFDVLLC	0.00881256	-1.98458
	P0ACY3	Uncharacterized protein YeaG	DQEYRDPDTGQLFDR	1.1741e-05	2.1719
	P17169	Glutamine--fructose-6-phosphate aminotransferase [isomerizing]	DQLALLPVTR	0.00785412	-1.5881
	P0AEZ1	5,10-methylenetetrahydrofolate reductase	DRTGLEAAPHLTCIDATPDELR	0.00160339	3.16252
	P33920	Nucleoid-associated protein YejK	DSLLEPTETVVEMVAELHR	0.00673329	2.54483
	P0A6E4	Argininosuccinate synthase	DSVFSPDDR	2.75783e-09	-1.63378
	P61949	Flavodoxin 1	DTGNTENIAK	0.000200471	-1.60052
	P0AG16	Amidophosphoribosyltransferase	DTLGFDFLR	0.00527164	-2.10919
	P36683	Aconitate hydratase B	DVAESDRGF	0.00134341	-1.5428
	P07650	Thymidine phosphorylase	DVGVAIIGQTSSLAPADKR	2.26565e-05	1.55821
	P00547	Homoserine kinase	DVIAEPY	0.00357189	-1.71057
	P0A877	Tryptophan synthase alpha chain	DVPVEESAPFR	0.00363056	-1.59629
	P0A9Q9	Aspartate-semialdehyde dehydrogenase	DVSIPTVEELLAA	0.00210701	-1.89831
	P33014	Putative sulfur carrier protein YeeD	DVVTQVCPFPLIEAK	0.00562713	1.9861
	P00968	Carbamoyl-phosphate synthase large chain	DYDTSDR	0.000787287	-3.82215
	P0AFG8	Pyruvate dehydrogenase E1 component	DYGVGSDVYSVTSFTELAR	3.43438e-05	1.78182
	P0AD65	Peptidoglycan D,D-transpeptidase MrdA	DYTAESAL	0.00201386	-1.9094
	P0AFG8	Pyruvate dehydrogenase E1 component	EAAEILAK	2.48343e-06	1.5654
	P0AG59	30S ribosomal protein S14	EAAMRGEIPGLK	0.00964206	2.57967
	P0A821	L-seryl-tRNA(Sec) selenium transferase	EAQSALRPVINLTGTVL	0.00293558	-1.62752
	P09373	Formate acetyltransferase 1	EATTTLWDK	5.09719e-08	1.50536
	P33221	Formate-dependent phosphoribosylglycinamide formyltransferase	EAVADIGYPCIVKPVMSSSGK	8.62537e-06	1.93453
	P15288	Cytosol non-specific dipeptidase	EAVPAGFETF	0.0048559	-1.52283
	P22106	Asparagine synthetase B [glutamine-hydrolyzing]	ECFEAYLPASVAWR	0.00114047	1.54845
	P09831	Glutamate synthase [NADPH] large chain	EDLPDEEVGSR	0.0014808	-1.73194
	P0A6F1	Carbamoyl-phosphate synthase small chain	EDLSSYLK	4.01019e-07	-1.67146
	P0A6Y8	Chaperone protein DnaK	EDNQSAVTIHVLQGER	1.53426e-06	2.09254
	P0ABH7	Citrate synthase	EEISSVK	0.00109547	-1.6893
	P30011	Nicotinate-nucleotide pyrophosphorylase [carboxylating]	EFAETGVDFISVGALTK	0.00522332	1.76081
	P0C0S1	Small-conductance mechanosensitive channel	EFDAAGISFPYPQMDVN	0.004012	-1.53704
	P00959	Methionine--tRNA ligase	EFVEGSDK	1.94346e-05	-2.07668
	P0A796	ATP-dependent 6-phosphofructokinase isozyme 1	EFVVVPEVEFSREDLVNEIK	0.00209253	-1.54392
	P68679	30S ribosomal protein S21	EFYEKPTTERK	0.001531	2.42295
	P0DTT0	50S ribosomal subunit assembly factor BipA	EGFELAVSRPK	0.00145019	1.77029
	P23869	Peptidyl-prolyl cis-trans isomerase B	EGFYNNTIFHR	0.000328264	1.913
	P0A8T7	DNA-directed RNA polymerase subunit beta'	EGLNVLQYFIS	0.00225423	1.58691
	P0A8T7	DNA-directed RNA polymerase subunit beta'	EGLNVLQYFISTHGAR	2.35462e-06	2.65582
	P05055	Polyribonucleotide nucleotidyltransferase	EGLVHISQIADK	1.11632e-08	2.10458
	P45578	S-ribosylhomocysteine lyase	EHLFAGFMR	0.000128122	1.88033
	P0A6P1	Elongation factor Ts	EHNAEVTGFIR	0.00157721	2.26534
	P0A8T7	DNA-directed RNA polymerase subunit beta'	EHPVLLN	4.03114e-06	-1.5247
	P0AGE9	Succinate--CoA ligase [ADP-forming] subunit alpha	EHVTKPVVGYIAGVTAPK	6.46789e-06	3.37003
	P09373	Formate acetyltransferase 1	EIEGEYPQFGNNDPR	1.91939e-05	-1.53608
	P00968	Carbamoyl-phosphate synthase large chain	EIGYPLVVRPSYVLGGR	3.83396e-06	4.41444
	P0AGC3	Soluble lytic murein transglycosylase	EILHQLMQQR	3.81867e-05	1.7289
	P23843	Periplasmic oligopeptide-binding protein	EIPDEVHVDPYLCT	0.000473881	-1.71783
	P0A9T0	D-3-phosphoglycerate dehydrogenase	EISLMKPG	5.1925e-08	-2.21417
	P00968	Carbamoyl-phosphate synthase large chain	EIVYDEADLR	0.00591281	-1.67201
	P37188	PTS system galactitol-specific EIIB component	ELCQNHNIPVELIQCR	8.40688e-06	1.64807
	P00561	Bifunctional aspartokinase/homoserine dehydrogenase 1	ELELADIEIEPVLPA	0.00792302	-1.58136
	P0ABQ0	Coenzyme A biosynthesis bifunctional protein CoaBC	ELLGQLLLDEIVTR	0.00818811	1.75144
	P0A850	Trigger factor	ELMDNMR	0.00902758	1.88676
	P37051	Formyltetrahydrofolate deformylase	ELNIVQNNEFVDHR	6.74287e-05	-1.9692
	P15254	Phosphoribosylformylglycinamidine synthase	EMTSPLSLVISAFAR	1.42645e-05	1.8267
	P36683	Aconitate hydratase B	EPIIEYL	0.00219233	-2.10441
	P61889	Malate dehydrogenase	EQEVADLTK	0.00517695	-1.53445
	P05793	Ketol-acid reductoisomerase (NADP(+))	EQEYFDK	4.31023e-05	-1.59766
	P0AFP6	GTP cyclohydrolase 1 type 2 homolog	EQGLHFYAA	6.62525e-06	1.90173
	P0AFG8	Pyruvate dehydrogenase E1 component	EQLDNFR	0.000230103	-2.48671
	P0AFG8	Pyruvate dehydrogenase E1 component	EQVAYYK	0.000142273	1.96601
	P07012	Peptide chain release factor RF2	ERLEEVNAE	0.00488261	-1.55649
	P0A6D3	3-phosphoshikimate 1-carboxyvinyltransferase	ERPIGHLVDALR	0.00666596	1.5848
	P0A9W3	Energy-dependent translational throttle protein EttA	ESIEEAVSEVVNALK	5.51818e-08	2.07387
	P0A9T0	D-3-phosphoglycerate dehydrogenase	ESIRDAHFIGLR	9.82763e-07	1.91577
	P16659	Proline--tRNA ligase	ETPADAEVISHQ	0.00183053	-1.69165
	P00893	Acetolactate synthase isozyme 3 large subunit	ETVEALNLPVVCSLMGLGAFPATHR	0.00996542	1.63486
	P22106	Asparagine synthetase B [glutamine-hydrolyzing]	EVAAQQVSDQQLETAR	0.000951096	1.50674
	P76558	NADP-dependent malic enzyme	EVRPDAIICTGR	2.58359e-05	1.67535
	P0A6T1	Glucose-6-phosphate isomerase	EVVEQEYRDQGKDPATLDYVVPFK	0.00262016	2.00813
	P00561	Bifunctional aspartokinase/homoserine dehydrogenase 1	EYHLLNPVIVD	0.00220926	-1.5989
	P00561	Bifunctional aspartokinase/homoserine dehydrogenase 1	EYHLLNPVIVDC	0.00590338	-1.81495
	P00561	Bifunctional aspartokinase/homoserine dehydrogenase 1	EYHLLNPVIVDCT	0.000740797	-1.68541
	P0AGE9	Succinate--CoA ligase [ADP-forming] subunit alpha	FAALEAAGVK	3.19053e-10	1.67193
	P00452	Ribonucleoside-diphosphate reductase 1 subunit alpha	FADQEEFER	0.00437484	-1.54008
	P0A8L1	Serine--tRNA ligase	FAGDLFHTR	0.00451656	1.56644
	P00904	Bifunctional protein TrpGD	FAGLTNPLPVAR	0.00231203	-1.8955
	P18335	Acetylornithine/succinyldiaminopimelate aminotransferase	FAHAVAK	0.00206121	1.73351
	P0A850	Trigger factor	FAINLK	0.00930951	2.69288
	P09831	Glutamate synthase [NADPH] large chain	FAQVTNPPIDPLR	0.00437482	-1.69093
	P0A9Q7	Aldehyde-alcohol dehydrogenase	FATHGGYLLQGK	3.22252e-07	1.93199
	P00561	Bifunctional aspartokinase/homoserine dehydrogenase 1	FCVPQSDCVR	0.00705697	-1.55125
	P00934	Threonine synthase	FDDEELK	5.70055e-05	-1.65606
	P27302	Transketolase 1	FEAYGWHVIR	8.46519e-05	1.87103
	P0A828	Protein Smg	FELDDLK	0.000106228	-1.86056
	P00452	Ribonucleoside-diphosphate reductase 1 subunit alpha	FEPPALYDHVVK	3.4236e-05	-2.61726
	P0A6E4	Argininosuccinate synthase	FEQGHPVALNGK	0.00446486	2.14609
	P0A6P9	Enolase	FGANAILAVSLANAK	0.000386474	2.43116
	P00561	Bifunctional aspartokinase/homoserine dehydrogenase 1	FGGTSVANAER	0.00152362	4.03834
	P0A9C5	Glutamine synthetase	FGSSISGS	0.00237392	-2.32943
	P0A9C5	Glutamine synthetase	FGSSISGSHVAIDDIEGA	0.000981534	-1.76549
	P0A7L8	50S ribosomal protein L27	FHAGANVG	0.000628735	-1.97425
	P0ABH7	Citrate synthase	FIDGDEGILLHR	2.55748e-09	-1.52989
	P0A7L3	50S ribosomal protein L20	FINGLKK	0.00116752	1.71982
	P0A9Y6	Cold shock-like protein CspC	FITPADGSK	0.000657136	-1.69626
	P00961	Glycine--tRNA ligase beta subunit	FLAVPAEALVYTMK	9.43455e-05	1.66511
	P08200	Isocitrate dehydrogenase [NADP]	FLREEMGVKK	0.00558502	1.88334
	P00452	Ribonucleoside-diphosphate reductase 1 subunit alpha	FNETTYAK	4.34774e-06	-2.02423
	P0A7D7	Phosphoribosylaminoimidazole-succinocarboxamide synthase	FNYFIMSK	1.43337e-06	2.1229
	P08200	Isocitrate dehydrogenase [NADP]	FPEHCGIGIKPC	1.77611e-05	-1.58743
	P36683	Aconitate hydratase B	FPIGISFPA	0.000133215	-1.96845
	P09831	Glutamate synthase [NADPH] large chain	FQTPLIPDLHDAAPF	0.00170489	-1.65992
	P22106	Asparagine synthetase B [glutamine-hydrolyzing]	FRFPYNTPTSK	0.000120426	2.27132
	P0A9Y6	Cold shock-like protein CspC	FSAIQGNGFK	0.000882106	2.70495
	P0A9X9	Cold shock protein CspA	FSAIQNDGYK	0.000450248	1.7411
	P0AB89	Adenylosuccinate lyase	FSEEDAAR	0.0018992	-1.50242
	P00370	NADP-specific glutamate dehydrogenase	FTEAMLK	0.000415227	-1.80363
	P0A6K6	Phosphopentomutase	FVDFDSSWGHR	0.000250524	1.85343
	P0A9T0	D-3-phosphoglycerate dehydrogenase	FYDIENK	9.09756e-11	-2.1815
	P24171	Dipeptidyl carboxypeptidase	FYGDFFAR	0.00125513	-1.66863
	P0A6N8	Elongation factor P-like protein	GAATLYK	0.00052681	1.6094
	P0AGJ9	Tyrosine--tRNA ligase	GADLMQALVDSELQPSR	0.000321311	2.29789
	P00370	NADP-specific glutamate dehydrogenase	GADTDVPAGDIGVGGR	1.42389e-05	-2.06658
	P0A836	Succinate--CoA ligase [ADP-forming] subunit beta	GAGLAMGTMDIVK	0.000942881	1.80163
	P36649	Blue copper oxidase CueO	GALPDTLSSLPALPSLEGLTVR	5.68801e-06	-1.52559
	P0AFF6	Transcription termination/antitermination protein NusA	GAQLFVTR	1.47338e-05	1.55096
	P31057	3-methyl-2-oxobutanoate hydroxymethyltransferase	GAQLLVLECVPVELAK	0.00037249	-1.65105
	P61949	Flavodoxin 1	GATIVGHWPTAGYHFEASK	0.00301512	1.70749
	P0A6E4	Argininosuccinate synthase	GAVPYAYTA	0.00149712	2.45434
	P76177	Protein YdgH	GAYSFYIVR	2.61104e-05	1.94402
	P09831	Glutamate synthase [NADPH] large chain	GDANDYVGK	0.000347067	-2.29727
	P00864	Phosphoenolpyruvate carboxylase	GDLLDTLR	3.94058e-05	-2.22428
	P77804	Protein YdgA	GDPVITIAPL	0.00718528	-1.57084
	P0A9W9	Protein YrdA	GDVHYVQIGAR	2.85845e-06	1.7729
	P0A8T7	DNA-directed RNA polymerase subunit beta'	GEAIGVIAAQSIGEPGTQLTMR	0.0092471	2.03258
	P0A850	Trigger factor	GEEFEGGK	0.000180016	-1.66411
	P0ABU2	Ribosome-binding ATPase YchF	GEGLGNQFLTNIR	0.00397385	1.64301
	P0A7V3	30S ribosomal protein S3	GEILGGMAAVEQPEKPAAQPK	0.00425865	3.02135
	P00561	Bifunctional aspartokinase/homoserine dehydrogenase 1	GELVVLGR	2.37342e-06	2.77703
	P0AFP6	GTP cyclohydrolase 1 type 2 homolog	GEVSEQTIHSAR	5.37609e-08	2.91294
	P0A972	Cold shock-like protein CspE	GFGFITPEDGSK	0.00531081	3.51877
	P36683	Aconitate hydratase B	GFSLAQK	7.9045e-05	1.50482
	P07003	Pyruvate dehydrogenase [ubiquinone]	GFSLYMLR	5.5228e-05	1.67773
	P00956	Isoleucine--tRNA ligase	GFTVDGQGR	0.00455593	-1.81889
	P0AFP6	GTP cyclohydrolase 1 type 2 homolog	GGGQSFIDSAAR	0.000448155	1.96769
	P61714	6,7-dimethyl-8-ribityllumazine synthase	GGTAHFEYVAGGASNGLAHVA	0.00235857	1.7297
	P0AGE9	Succinate--CoA ligase [ADP-forming] subunit alpha	GGTTHLGLPVFN	0.00340265	-1.51576
	P0AC81	Lactoylglutathione lyase	GGTTVIAFVEDPDGYK	0.00175021	-1.62916
	P22188	UDP-N-acetylmuramoyl-L-alanyl-D-glutamate--2,6-diaminopimelate ligase	GHEDYQIV	2.07834e-06	-2.66331
	P00561	Bifunctional aspartokinase/homoserine dehydrogenase 1	GHNVTVIDPVEK	1.34002e-06	1.61091
	P12281	Molybdopterin molybdenumtransferase	GIAEVPVIR	0.000143276	-1.54299
	P46853	Uncharacterized oxidoreductase YhhX	GIDQQETSLK	6.23744e-05	-1.66941
	P25665	5-methyltetrahydropteroyltriglutamate--homocysteine methyltransferase	GIEWVQIDEPALVL	0.00177443	-1.80445
	P60757	ATP phosphoribosyltransferase	GIIGENVLEEELLNR	4.47231e-05	-1.656
	P60757	ATP phosphoribosyltransferase	GIIGENVLEEELLNRR	4.14706e-05	-1.56391
	P06989	Histidine biosynthesis bifunctional protein HisIE	GLDLTTVIENLR	1.80146e-05	-1.52035
	P00968	Carbamoyl-phosphate synthase large chain	GLEVGATGFDPK	0.00420733	1.6472
	P0A6W5	Transcription elongation factor GreA	GLIGKEEDDVVVIK	3.3167e-06	3.73365
	P00968	Carbamoyl-phosphate synthase large chain	GLMNVQFAVK	6.57891e-06	2.75122
	P21599	Pyruvate kinase II	GLPADVVPGDILLLDDGRVQ	3.39026e-08	-1.50643
	P0A7J7	50S ribosomal protein L11	GLPIPVVITV	2.01808e-05	-1.66986
	P0A9P4	Thioredoxin reductase	GLPSEEAFK	1.44247e-08	-1.69804
	P30870	Bifunctional glutamine synthetase adenylyltransferase/adenylyl-removing enzyme	GLTDNIK	0.00530996	-2.05763
	P00562	Bifunctional aspartokinase/homoserine dehydrogenase 2	GLTEPDPRDDLSGK	2.96834e-05	-1.9638
	P00904	Bifunctional protein TrpGD	GLTNPLPVAR	3.06409e-05	-1.51836
	P0AA04	Phosphocarrier protein HPr	GLTQGTVVTISAEGEDEQK	0.00107837	1.69005
	P0AGJ9	Tyrosine--tRNA ligase	GLVAQVTDEEALAER	0.00281141	1.69386
	Q46856	Alcohol dehydrogenase YqhD	GMDVLEFGGIEPNPAYETL	0.00557509	-2.17762
	P25665	5-methyltetrahydropteroyltriglutamate--homocysteine methyltransferase	GMLTGPVTILCWSFPR	5.28782e-06	1.69639
	P0A6P9	Enolase	GMNTAVGDEGGYAPNLGSNAEALAVIAEAVK	0.00368043	2.05709
	P0A9X4	Cell shape-determining protein MreB	GMVLTGGGALLR	2.39318e-05	1.61722
	P68767	Cytosol aminopeptidase	GNASEDARPIVLVGK	0.000234208	1.92414
	P0AB71	Fructose-bisphosphate aldolase class 2	GNVHGVYKPGNVVLTPTILR	3.50184e-06	2.60133
	P0A972	Cold shock-like protein CspE	GPSAANVIAL	7.56438e-06	3.00643
	P0AAI5	3-oxoacyl-[acyl-carrier-protein] synthase 2	GPSISIATACTSGVHNIGHAAR	0.000609378	1.84006
	P25665	5-methyltetrahydropteroyltriglutamate--homocysteine methyltransferase	GRAPTGEPAAA	2.09242e-05	-1.65497
	P0A805	Ribosome-recycling factor	GSDIRVPLPPLTEER	0.000200525	-1.68553
	P0A9I3	Glycine cleavage system transcriptional repressor	GSINVVNYSQHDEQDGVK	0.00391762	1.56832
	P0A9Q7	Aldehyde-alcohol dehydrogenase	GSLPIALDEVITDGHKR	0.00718528	1.92211
	P0A9Q9	Aspartate-semialdehyde dehydrogenase	GTLTTPVGR	2.98881e-05	-1.68772
	P0AAI3	ATP-dependent zinc metalloprotease FtsH	GTPGFSGADLANLVNEAALFAAR	0.000542688	1.7422
	P0AF08	Iron-sulfur cluster carrier protein	GTPTVISRPESEFTAIYR	1.25833e-07	2.04169
	P0AFH8	Osmotically-inducible protein Y	GVEGVTSVSDK	0.000130008	1.91073
	P00895	Anthranilate synthase component 1	GVESEQSPNCR	0.00631884	-1.56085
	Q46856	Alcohol dehydrogenase YqhD	GVLDQVLDALK	0.000836669	-1.5009
	P0A722	Acyl-[acyl-carrier-protein]--UDP-N-acetylglucosamine O-acyltransferase	GVNIEGLK	7.5113e-06	-1.52088
	P0A9Q9	Aspartate-semialdehyde dehydrogenase	GVPLAGSLIPWIDK	6.22176e-06	-1.7623
	P37759	dTDP-glucose 4,6-dehydratase 1	GWKPQETFESGIR	0.00338369	1.67842
	P30178	Hydroxycarboxylate dehydrogenase B	GYALAAMCEILGGALSGGK	0.00434724	2.04969
	P33570	Transketolase 2	GYGESAPADK	1.05877e-07	-4.6771
	P30871	Inorganic triphosphatase	GYHLAQGNPAR	0.00279656	1.69616
	P07012	Peptide chain release factor RF2	GYLDYDAK	9.87096e-07	1.56291
	P0C0V0	Periplasmic serine endoprotease DegP	GYVVTNNHVVDNATVIK	6.08568e-05	2.42399
	P0A7S9	30S ribosomal protein S13	HAVIALTSIYGVGK	0.00721195	1.87435
	P0AD49	Ribosome-associated inhibitor A	HEDMYTAINELINK	0.00237392	1.52149
	P08142	Acetolactate synthase isozyme 1 large subunit	HEQGAGFIAQGMAR	5.77998e-08	2.27371
	P0ADG7	Inosine-5'-monophosphate dehydrogenase	HESGVVTDPQTVLPTTTLR	6.65771e-07	1.58526
	P08142	Acetolactate synthase isozyme 1 large subunit	HIEELPQVMSDAFR	0.000200525	1.98717
	P0AEM9	L-cystine-binding protein TcyJ	HLGVEASLKPTK	5.74459e-05	1.566
	P0A7Z4	DNA-directed RNA polymerase subunit alpha	HLTDENASISMR	0.000531842	1.58812
	P0AEP3	UTP--glucose-1-phosphate uridylyltransferase	HNTLGTEFK	0.000367475	1.52562
	P0A6E4	Argininosuccinate synthase	HNTTGGLTYFNTTPLGR	7.5122e-08	1.99218
	P17169	Glutamine--fructose-6-phosphate aminotransferase [isomerizing]	HPDTLLAA	1.17056e-05	-1.58797
	P0A858	Triosephosphate isomerase	HPLVMGNWK	0.000116	1.57714
	P0A877	Tryptophan synthase alpha chain	HPTIPIGLL	4.84e-05	-1.67131
	P00893	Acetolactate synthase isozyme 3 large subunit	HSFLVK	8.27909e-07	1.94163
	P00864	Phosphoenolpyruvate carboxylase	HTEALGELT	0.00492007	-2.90784
	P23538	Phosphoenolpyruvate synthase	HVFASLFNDR	7.7066e-08	1.75889
	P0ACF4	DNA-binding protein HU-beta	IAAGADISK	0.00064539	1.58125
	P0ACF4	DNA-binding protein HU-beta	IAAGADISKA	0.000782212	1.50097
	P08142	Acetolactate synthase isozyme 1 large subunit	IAQSGRPGPVWIDIPK	9.57605e-08	2.26751
	P17169	Glutamine--fructose-6-phosphate aminotransferase [isomerizing]	IASDQLALLPVTR	0.00403362	-1.59021
	P0A746	Peptide methionine sulfoxide reductase MsrB	ICDAPLFHSQTK	0.000112471	1.50801
	P00561	Bifunctional aspartokinase/homoserine dehydrogenase 1	IDEDGVCR	0.000145304	-1.5717
	P0ADF8	Acetolactate synthase isozyme 1 small subunit	IDKLEDVVK	0.000438844	-1.72242
	P0A7M2	50S ribosomal protein L28	IDTVLAELR	0.00520386	1.61564
	P0ACF0	DNA-binding protein HU-alpha	IDVIAEK	0.000377638	-1.68233
	P0A9T0	D-3-phosphoglycerate dehydrogenase	IEADEDVAEK	2.29878e-06	-1.72041
	P21165	Xaa-Pro dipeptidase	IEDNVVIH	0.000154727	-2.05411
	P36683	Aconitate hydratase B	IEIPGCSLCMGNQAR	0.00157718	1.79325
	P0A7F3	Aspartate carbamoyltransferase regulatory chain	IENTFLSEDQVDQLALYAPQATVNR	5.77998e-08	1.55208
	P00887	Phospho-2-dehydro-3-deoxyheptonate aldolase, Trp-sensitive	IESLVTPAELALR	0.00455593	2.67822
	P08200	Isocitrate dehydrogenase [NADP]	IEYAIANDRDSVTLVHK	3.70699e-05	1.57467
	Q46845	Disulfide-bond oxidoreductase YghU	IEYAINR	0.0090232	1.77908
	P00561	Bifunctional aspartokinase/homoserine dehydrogenase 1	IFAELLTGLAAAQPGFPLAQLK	0.000415227	2.5915
	P0A796	ATP-dependent 6-phosphofructokinase isozyme 1	IGLPGTIDNDIK	0.00190498	-1.66959
	P00968	Carbamoyl-phosphate synthase large chain	IGQGIEFDYCCVH	5.8072e-05	2.58211
	P09151	2-isopropylmalate synthase	IHTFIATSPMHIATK	1.2385e-06	2.06547
	P08142	Acetolactate synthase isozyme 1 large subunit	IIHVDIDRAELGK	7.82876e-06	1.60398
	P07023	T-protein	ILEQHDWDR	0.00147829	2.22495
	P76569	Uncharacterized protein YfgD	ILGMNSAR	0.000487076	1.93076
	P06959	Dihydrolipoyllysine-residue acetyltransferase component of pyruvate dehydrogenase complex	ILREDVQAYVK	0.0051657	1.95126
	P08179	Phosphoribosylglycinamide formyltransferase	ILSPAFVSHYAGR	0.00011397	1.66076
	P00894	Acetolactate synthase isozyme 3 small subunit	ILSVLLENESGALSR	0.00424104	1.80518
	P0ABB4	ATP synthase subunit beta	IMNVLGEPVDMKGEIGEEER	0.00168039	1.93154
	P0A850	Trigger factor	INPAGAPTYVPGEYK	0.00587194	1.98443
	P0AFX0	Ribosome hibernation promoting factor	INQVYVVL	1.42784e-06	-1.55826
	P0AFG8	Pyruvate dehydrogenase E1 component	INTIPVEEQPEYPGNLELERR	0.00472765	-1.62944
	P00561	Bifunctional aspartokinase/homoserine dehydrogenase 1	IPADHMVL	4.58984e-05	-2.11347
	P00561	Bifunctional aspartokinase/homoserine dehydrogenase 1	IPCLIK	5.18003e-06	-2.41127
	P0A6L2	4-hydroxy-tetrahydrodipicolinate synthase	IPVIAGTGANAT	0.000314986	-1.87494
	P67338	UPF0181 protein YoaH	IQELMAQ	0.00223073	1.54117
	P08200	Isocitrate dehydrogenase [NADP]	IRFPEHCGIGIKPCSEEGTK	0.000634437	1.76945
	P00904	Bifunctional protein TrpGD	IRGEHPNEIAGAA	2.99388e-05	1.52581
	P60624	50S ribosomal protein L24	IRRDDEVIVLTGK	0.000161192	1.52953
	P0AE52	Peroxiredoxin Bcp	ISFLIDADGK	0.00316797	1.72054
	P0ADG7	Inosine-5'-monophosphate dehydrogenase	ISGAGIQESHVHDVTIT	5.99343e-08	2.81278
	P77214	Cation efflux system protein CusF	ITIHHDPIAAVNWPEM	0.00480266	2.00873
	P0ABU0	1,4-dihydroxy-2-naphthoyl-CoA synthase	ITINRPQVR	1.76967e-07	1.89462
	P00561	Bifunctional aspartokinase/homoserine dehydrogenase 1	ITNHLVAMIEK	0.0074806	3.21862
	P39298	Esterase YjfP	ITPEALDAAVTFFR	0.0015788	1.53558
	P76422	Hydroxymethylpyrimidine/phosphomethylpyrimidine kinase	IVEAVAER	0.00506829	-1.5165
	P25553	Lactaldehyde dehydrogenase	IVEEGGK	0.000295804	-1.51716
	P0A6W5	Transcription elongation factor GreA	IVGDDEADFK	2.11857e-07	2.64929
	P0ACY1	Putative NAD(P)H nitroreductase YdjA	IVGFLYLGTPQLK	0.00456565	3.10878
	P0AE01	tRNA (cytidine/uridine-2'-O-)-methyltransferase TrmJ	IVLVETSHTGNMGSVAR	0.00584323	2.37286
	P0A7R1	50S ribosomal protein L9	IVNVVAE	0.00141429	-2.18756
	P0AFP6	GTP cyclohydrolase 1 type 2 homolog	IVTGVTAS	0.00635899	1.60637
	P0AFP6	GTP cyclohydrolase 1 type 2 homolog	IVTGVTASQ	0.00191163	1.64988
	P0ABU5	Glyoxalase ElbB	IVTTPAYML	0.0001866	-1.89604
	P23538	Phosphoenolpyruvate synthase	IYELLDKTDIDDVTQLAK	0.000218555	1.52757
	P04079	GMP synthase [glutamine-hydrolyzing]	KADLYDK	0.00122282	2.56245
	P05793	Ketol-acid reductoisomerase (NADP(+))	KDITVVMVAPK	0.000516914	3.04753
	P30178	Hydroxycarboxylate dehydrogenase B	KDNFPLLL	0.000536522	-2.1419
	P0A877	Tryptophan synthase alpha chain	KEGAFVPFVTLGDPGIEQSLK	3.30495e-06	1.59078
	P0AEZ1	5,10-methylenetetrahydrofolate reductase	KFADMTNVR	2.14464e-05	1.95259
	P0A858	Triosephosphate isomerase	KFAVLK	3.81401e-07	1.61976
	P28635	D-methionine-binding lipoprotein MetQ	KFVQAYQSDEVYEAANK	0.00219876	1.62208
	P0A805	Ribosome-recycling factor	KIEAALADK	4.15806e-05	2.13725
	P0A8F0	Uracil phosphoribosyltransferase	KITVVPIL	0.00262243	-1.61338
	P0A9T0	D-3-phosphoglycerate dehydrogenase	KLGIIGY	5.8873e-07	-2.4276
	P0A825	Serine hydroxymethyltransferase	KLNSAVFPGGQGGPLMHVIAGK	0.00399554	1.71745
	P0AFG8	Pyruvate dehydrogenase E1 component	KMNMDGVR	0.000923827	2.37738
	P0A7R1	50S ribosomal protein L9	KNIEFFEAR	0.00349553	1.53874
	P0A7R9	30S ribosomal protein S11	KSTPFAAQVAAER	0.000487076	1.63209
	P0A6T1	Glucose-6-phosphate isomerase	KVNPETTLF	0.000180016	-1.57304
	P61175	50S ribosomal protein L22	KVSQALDILTYTNKK	4.33092e-06	1.54244
	P0AEM9	L-cystine-binding protein TcyJ	KYDFSTPYTISGIQAL	0.00256089	1.74092
	P0AD61	Pyruvate kinase I	KYFPDATILALTTNEK	0.002593	1.825
	P06721	Cystathionine beta-lyase MetC	KYTLGAVNSVIQR	1.43762e-05	2.24234
	P00562	Bifunctional aspartokinase/homoserine dehydrogenase 2	LAAPVLHAR	0.00489221	1.57331
	P09151	2-isopropylmalate synthase	LACGEEVK	0.00270235	1.52941
	P24182	Biotin carboxylase	LADETVCIGPAPSVK	0.00526427	-1.66079
	P0AG67	30S ribosomal protein S1	LADGVEGYLR	0.00375536	1.79388
	P25665	5-methyltetrahydropteroyltriglutamate--homocysteine methyltransferase	LAEWSAPIQAR	0.00253489	-1.57496
	P11880	UDP-N-acetylmuramoyl-tripeptide--D-alanyl-D-alanine ligase	LAFGELAAWVR	0.000885401	3.0919
	P0A9K9	FKBP-type peptidyl-prolyl cis-trans isomerase SlyD	LAGQNLK	0.00716182	-5.16567
	P30177	Uncharacterized protein YbiB	LAGSEPIPESLK	0.00166083	-1.7134
	P07012	Peptide chain release factor RF2	LAQLEFR	0.00671171	1.51967
	P15254	Phosphoribosylformylglycinamidine synthase	LAVGEALTNIAATQIGDIKR	9.21417e-09	2.08732
	P30125	3-isopropylmalate dehydrogenase	LDADDAACAIER	0.000151615	-2.15305
	P00968	Carbamoyl-phosphate synthase large chain	LDDPEALTK	0.000145311	-2.33148
	P60757	ATP phosphoribosyltransferase	LDEVIALLPGAERPTILPL	2.81865e-07	-1.55362
	P60757	ATP phosphoribosyltransferase	LDEVIALLPGAERPTILPLAGDQQ	0.0018897	-1.83015
	P0A6M8	Elongation factor G	LDIIVDR	0.00799439	-2.05172
	P08373	UDP-N-acetylenolpyruvoylglucosamine reductase	LDPTTVTPQQVFNAVCHMR	0.00592489	1.52061
	P0ABU2	Ribosome-binding ATPase YchF	LDQLAEIVKPQR	1.47883e-05	2.49935
	P13029	Catalase-peroxidase	LDRFDLL	1.28766e-05	-1.91918
	P0AFG8	Pyruvate dehydrogenase E1 component	LELPSLQDF	0.000203356	-2.22641
	P0A6X7	Integration host factor subunit alpha	LENGEQVK	0.000753055	-1.68291
	P37757	Uncharacterized isomerase YddE	LEQGTPGFEPPLEGETR	0.00155531	-1.57449
	P0ADF8	Acetolactate synthase isozyme 1 small subunit	LEQMISQIDKLEDVVK	3.30194e-05	1.66309
	P0AFG8	Pyruvate dehydrogenase E1 component	LFAEQVR	2.38123e-08	1.78039
	P23538	Phosphoenolpyruvate synthase	LFIVQARPETVR	2.31822e-05	1.55296
	P0A7E5	CTP synthase	LGAQQCQLVDDSLVR	0.00286649	2.16443
	P30011	Nicotinate-nucleotide pyrophosphorylase [carboxylating]	LGLSDAFLIK	0.00155412	1.54648
	P33362	Glycine betaine-binding protein YehZ	LGQDQLLSLAGGDTAVTIK	0.00122688	1.50463
	P00363	Fumarate reductase flavoprotein subunit	LGSNSLAELVVFGR	0.00144406	1.53719
	P0A6E4	Argininosuccinate synthase	LHIAYER	0.00461863	1.55725
	P05055	Polyribonucleotide nucleotidyltransferase	LHILGVMEQAINAPR	0.000368483	1.93568
	P0AG63	30S ribosomal protein S17	LHVHDENNECGIGDVVEIR	3.50184e-06	2.01434
	P76550	Uncharacterized protein YffS	LITLLPNWIDK	0.00375208	1.54538
	P08390	USG-1 protein	LLAALKPLIDQGGLSR	8.69733e-05	2.97517
	P0AFG6	Dihydrolipoyllysine-residue succinyltransferase component of 2-oxoglutarate dehydrogenase complex	LLAEHNLDASAIK	5.8569e-05	2.03955
	P22106	Asparagine synthetase B [glutamine-hydrolyzing]	LLALHMYDCAR	2.56985e-06	2.13574
	P00561	Bifunctional aspartokinase/homoserine dehydrogenase 1	LLAVGHYLESTVDIAESTR	6.42999e-08	4.17449
	P08839	Phosphoenolpyruvate-protein phosphotransferase	LLEDEELEQEIIALIK	0.000522544	1.91191
	P08660	Lysine-sensitive aspartokinase 3	LLENITVL	0.00975697	-2.18779
	P0A8P3	Probable Fe(2+)-trafficking protein	LLEQEMVNFLFEGK	0.00707649	1.7066
	P0AD12	Protein YeeZ	LLGLEPPQFR	0.00219121	1.90473
	P25665	5-methyltetrahydropteroyltriglutamate--homocysteine methyltransferase	LLGNVPAR	0.00177956	-1.7974
	P0AFG8	Pyruvate dehydrogenase E1 component	LLGSGSILR	0.0001264	1.57065
	P36683	Aconitate hydratase B	LLPDTVGTGGDSHTR	3.62862e-05	-1.8628
	P00887	Phospho-2-dehydro-3-deoxyheptonate aldolase, Trp-sensitive	LLVIIGPC	0.000914949	-2.00666
	P0ABA4	ATP synthase subunit delta	LNALPDVLEQFIHLR	0.0013739	1.91482
	P07623	Homoserine O-succinyltransferase	LNILYGIPK	7.49079e-05	-2.73305
	P0A7F9	S-adenosylmethionine:tRNA ribosyltransferase-isomerase	LNPGDLLVFNNTR	0.000605833	1.67437
	P0A6B7	Cysteine desulfurase IscS	LPIDLS	0.00209803	-1.76176
	P0A6B7	Cysteine desulfurase IscS	LPIDLSQL	4.09582e-07	-1.65412
	P0A9T0	D-3-phosphoglycerate dehydrogenase	LPLGNAT	6.28057e-05	-2.35395
	P00864	Phosphoenolpyruvate carboxylase	LPLGSRPAKR	0.00958795	1.88151
	P00864	Phosphoenolpyruvate carboxylase	LPVEFVPVRF	0.00228742	-1.673
	P0AFG8	Pyruvate dehydrogenase E1 component	LPYITFPEGSEEHTYLH	0.000916365	-2.81732
	P17169	Glutamine--fructose-6-phosphate aminotransferase [isomerizing]	LQYDAGDK	0.000738061	-1.62228
	P0A6B7	Cysteine desulfurase IscS	LRDLSPLWEMYKQ	0.00146316	1.8774
	P0A6W5	Transcription elongation factor GreA	LREELDFLK	0.00557509	1.69293
	P15254	Phosphoribosylformylglycinamidine synthase	LSFDINEDVAAPYIATGAR	0.007323	1.54654
	P15254	Phosphoribosylformylglycinamidine synthase	LSFDINEDVAAPYIATGARPK	0.00157183	2.89077
	P0A6X7	Integration host factor subunit alpha	LSGFGNFDLR	0.000412851	1.64715
	P0A9Q7	Aldehyde-alcohol dehydrogenase	LSPTLAMYR	0.00056611	1.72283
	P0A9M8	Phosphate acetyltransferase	LSVFKPIAQPR	2.4276e-05	2.3755
	P06960	Ornithine carbamoyltransferase subunit F	LTEDVAAGVK	8.95348e-07	-1.53078
	P0AEM9	L-cystine-binding protein TcyJ	LTGFEVEFAQQLAK	0.00035168	1.86755
	P0A707	Translation initiation factor IF-3	LTGLEGEQLGIVSLR	3.20529e-05	1.61414
	P00959	Methionine--tRNA ligase	LTLDLGGEK	9.67713e-09	1.60626
	P11880	UDP-N-acetylmuramoyl-tripeptide--D-alanyl-D-alanine ligase	LTPEYDYA	0.00586254	-1.5019
	P36683	Aconitate hydratase B	LTVTVFK	2.51873e-06	1.5997
	P76193	Probable L,D-transpeptidase YnhG	LVGQNQTYTVQEGDK	0.00924641	1.7523
	P09831	Glutamate synthase [NADPH] large chain	LVSEPGVGTIA	0.000624085	-2.0073
	P0A6S7	Glycerol-3-phosphate dehydrogenase [NAD(P)+]	LVWATK	7.56438e-06	2.11553
	P04036	4-hydroxy-tetrahydrodipicolinate reductase	LWLSGK	1.36809e-06	-2.49705
	P00370	NADP-specific glutamate dehydrogenase	LWPFLEQNPK	0.000119322	-1.69198
	P06989	Histidine biosynthesis bifunctional protein HisIE	LYASGTK	0.00661862	4.75138
	P07012	Peptide chain release factor RF2	LYELEMQK	0.00023959	1.94798
	P0AAN9	Anti-adapter protein IraP	LYEVKPDASIPDDDTELLR	0.000459002	-1.64693
	P00968	Carbamoyl-phosphate synthase large chain	LYFEPVTL	0.00155097	-1.53151
	P0ABH7	Citrate synthase	MELENIALNDPYFIEK	0.000403369	-1.56851
	P0A7V0	30S ribosomal protein S2	MKPFIFGAR	0.00163103	1.74157
	P0C037	Pyrimidine/purine nucleoside phosphorylase	MLQSNEYFSGK	0.00424129	1.8052
	P00561	Bifunctional aspartokinase/homoserine dehydrogenase 1	NDDATTGVR	0.000961817	-1.90146
	P25665	5-methyltetrahydropteroyltriglutamate--homocysteine methyltransferase	NDILPVYQQVLAELAK	0.00472082	-1.75096
	P38038	Sulfite reductase [NADPH] flavoprotein alpha-component	NDPALVK	0.002428	-1.73287
	P0ADZ7	Sec translocon accessory complex subunit YajC	NDTTEVVIK	4.03114e-06	-3.90596
	P0A8F0	Uracil phosphoribosyltransferase	NEETLEPVPYFQK	0.00274817	2.15248
	P0A836	Succinate--CoA ligase [ADP-forming] subunit beta	NFLDVGGGATK	3.29628e-05	-1.78485
	P00562	Bifunctional aspartokinase/homoserine dehydrogenase 2	NGSDYSATQIGALAGVSR	0.000983479	1.50509
	P37744	Glucose-1-phosphate thymidylyltransferase 1	NGTAISLEEKPLEPK	0.0072588	1.5783
	P0ABU5	Glyoxalase ElbB	NIAEAASGIDK	0.000508912	-2.36387
	P30125	3-isopropylmalate dehydrogenase	NIANPIAQIL	2.57957e-06	-1.73669
	P0AFF6	Transcription termination/antitermination protein NusA	NICWFGDEA	0.00252117	1.60917
	P0A6S7	Glycerol-3-phosphate dehydrogenase [NAD(P)+]	NILVVVPSHVFGEVLR	3.27798e-06	1.90698
	P30958	Transcription-repair-coupling factor	NLAELHI	0.00731422	-2.1787
	P0A6E4	Argininosuccinate synthase	NLDITDTR	0.000125409	1.5094
	P00561	Bifunctional aspartokinase/homoserine dehydrogenase 1	NLENWQEELAQAK	9.15489e-05	-1.65755
	P0AC13	Dihydropteroate synthase	NLSHNYSLLAR	0.000544002	2.02062
	P0AET8	7-alpha-hydroxysteroid dehydrogenase	NMAFDLGEK	1.47338e-05	1.68115
	P37747	UDP-galactopyranose mutase	NMELFKK	0.000642282	2.17652
	P0ACY3	Uncharacterized protein YeaG	NNEAFLD	0.000638549	-1.90394
	P00968	Carbamoyl-phosphate synthase large chain	NNEVYLIE	0.00170395	-2.14835
	P00968	Carbamoyl-phosphate synthase large chain	NNEVYLIEVNPR	0.00017186	1.67613
	P0AF36	Cell division protein ZapB	NNSLSQEVQNAQHQR	0.00505764	4.10686
	P0A6H5	ATP-dependent protease ATPase subunit HslU	NNWGQTEQQQEPSAAR	0.00209793	2.26967
	P00957	Alanine--tRNA ligase	NQLGSTIIVLATVVEGK	0.00827462	2.2278
	P00561	Bifunctional aspartokinase/homoserine dehydrogenase 1	NTGNPQAPGTL	3.14648e-05	-2.13926
	P00561	Bifunctional aspartokinase/homoserine dehydrogenase 1	NTGNPQAPGTLIGAS	0.00307538	-1.54122
	P00561	Bifunctional aspartokinase/homoserine dehydrogenase 1	NTGNPQAPGTLIGASR	0.00233482	4.34209
	P00561	Bifunctional aspartokinase/homoserine dehydrogenase 1	NTGNPQAPGTLIGASRDEDELPVK	0.00861737	4.69631
	P00452	Ribonucleoside-diphosphate reductase 1 subunit alpha	NTHSPFDPAIAPVR	1.49396e-05	-3.09017
	P0A9M8	Phosphate acetyltransferase	NTNITGVIVN	0.00568492	1.75024
	P00561	Bifunctional aspartokinase/homoserine dehydrogenase 1	NVTVIDPVEK	1.06791e-06	-2.49571
	P11446	N-acetyl-gamma-glutamyl-phosphate reductase	NVVGLPF	0.000543279	-1.62425
	P0AA04	Phosphocarrier protein HPr	PAAQFVK	0.000402552	1.83868
	P18335	Acetylornithine/succinyldiaminopimelate aminotransferase	PADIIHVPF	0.00138433	-1.73399
	P0A6Z1	Chaperone protein HscA	PALPAGGAHIR	0.00583174	1.50178
	P0A8F0	Uracil phosphoribosyltransferase	PEGIAALEK	0.00350785	1.96267
	P23836	Transcriptional regulatory protein PhoP	PFHIEEVMAR	0.000379947	1.84469
	P33221	Formate-dependent phosphoribosylglycinamide formyltransferase	PHYIVPEIEAIAT	0.00655047	-2.36597
	P00561	Bifunctional aspartokinase/homoserine dehydrogenase 1	PIAQFQIPCLIK	0.000264789	4.00613
	P08997	Malate synthase A	PNPAVLIC	3.46593e-08	-1.79656
	P0AEK4	Enoyl-[acyl-carrier-protein] reductase [NADH] FabI	PNYNVMGLAK	0.00670203	1.68815
	P39173	Putative glucose-6-phosphate 1-epimerase	PVIEQISPVLSR	0.00888939	-1.5708
	P25665	5-methyltetrahydropteroyltriglutamate--homocysteine methyltransferase	QAGIDLLPVGDF	0.00976889	-2.06608
	P08142	Acetolactate synthase isozyme 1 large subunit	QAYPLNRPR	0.000250722	1.52848
	P17169	Glutamine--fructose-6-phosphate aminotransferase [isomerizing]	QDIESNLQYDAGDK	4.00675e-05	1.62641
	P0AG30	Transcription termination factor Rho	QDIIFAILK	0.00229045	1.58955
	P0AG16	Amidophosphoribosyltransferase	QDLNDLIDAVR	0.00189048	-1.69117
	P06989	Histidine biosynthesis bifunctional protein HisIE	QDQGLDLTTVIENLR	2.38874e-05	-1.67545
	P0AAI5	3-oxoacyl-[acyl-carrier-protein] synthase 2	QDSGLEITEENATR	0.000342624	-1.58531
	P00968	Carbamoyl-phosphate synthase large chain	QEIQDVMR	0.00342524	-1.64543
	P00509	Aspartate aminotransferase	QELLFGK	2.51164e-07	-1.76926
	P08142	Acetolactate synthase isozyme 1 large subunit	QFCPNAK	0.000395084	-2.04293
	P31663	Pantothenate synthetase	QFDRPEDLAR	0.00637541	-2.20942
	P0AAC8	Iron-binding protein IscA	QFLDGTQLDFVK	0.000683216	-1.69046
	P0AAB6	UTP--glucose-1-phosphate uridylyltransferase	QGEPLGLGHSILCAR	2.75897e-05	3.47007
	P0A9Q9	Aspartate-semialdehyde dehydrogenase	QGGDYTNEIYPK	0.00668412	-1.57784
	P11447	Argininosuccinate lyase	QGKPLEDLPLSELQ	0.00560881	-1.55712
	P00561	Bifunctional aspartokinase/homoserine dehydrogenase 1	QGQVATVLSAPAK	0.0014329	3.93777
	P08200	Isocitrate dehydrogenase [NADP]	QGTPSPVK	0.00104223	-2.0167
	P00968	Carbamoyl-phosphate synthase large chain	QGVLEEFGVTMIGATADAIDK	4.82804e-08	1.50588
	P36683	Aconitate hydratase B	QIEALQQK	1.42784e-06	1.66464
	P0A7B5	Glutamate 5-kinase	QLLAAVGQSR	0.0032559	1.75984
	P22333	Adenosine deaminase	QLPVAGVVEAVIDGVR	0.000562996	-2.62548
	P30178	Hydroxycarboxylate dehydrogenase B	QMGSEEQEAK	0.00216381	2.36302
	P04825	Aminopeptidase N	QPLHIPFAIELYDNEGK	0.00437022	2.35689
	P69828	PTS system galactitol-specific EIIA component	QQPDIVETLITLPETQLK	1.45308e-07	-2.38395
	P00893	Acetolactate synthase isozyme 3 large subunit	QTEDIPQVLKK	0.00130526	1.9308
	P0A6F1	Carbamoyl-phosphate synthase small chain	QTSAEDVLK	1.76967e-07	-1.65737
	P0A9T0	D-3-phosphoglycerate dehydrogenase	QVDLDAAAK	2.47022e-06	-2.4798
	Q46868	Ubiquinone biosynthesis accessory factor UbiK	QVHESMPK	0.000803758	1.58902
	P61889	Malate dehydrogenase	QVPGVSFTEQEVADLTK	0.00315716	-1.85121
	P11557	Cell division protein DamX	QVQADLK	0.00661862	3.08281
	P0AFZ3	Stringent starvation protein B	QVSVPLAAVLAIYAR	6.30855e-05	1.57895
	P0AAI9	Malonyl CoA-acyl carrier protein transacylase	RALPLPVSVPSHCALMK	2.72191e-05	2.2784
	P0A910	Outer membrane protein A	RAQSVVDYLISK	0.000141884	1.5473
	P02358	30S ribosomal protein S6	RDDFANETADDAEAGDSEE	0.000266681	2.03403
	P02358	30S ribosomal protein S6	RDDFANETADDAEAGDSEEE	0.0026002	1.78936
	P76316	D-cysteine desulfhydrase	RDDVTPMAMGGNK	0.00955122	1.63918
	P00370	NADP-specific glutamate dehydrogenase	RDPNQTEFAQ	8.30004e-05	-1.6455
	P0AA10	50S ribosomal protein L13	RDWYVVDATGK	0.000195535	1.71647
	P0AEP3	UTP--glucose-1-phosphate uridylyltransferase	RFDETGHSQIM	0.000245882	1.99772
	P00968	Carbamoyl-phosphate synthase large chain	RFDVAMK	0.00106967	1.68667
	P00934	Threonine synthase	RFIAATNVNDTVPR	0.001531	1.67135
	P0A7M2	50S ribosomal protein L28	RFVTLR	0.000483985	1.54057
	P00452	Ribonucleoside-diphosphate reductase 1 subunit alpha	RFYDAVSTFK	0.000742033	1.60938
	P05793	Ketol-acid reductoisomerase (NADP(+))	RGFGVPTLIAVHPENDPK	0.00155148	1.91362
	P0A9L5	Peptidyl-prolyl cis-trans isomerase C	RGGDLGEFR	0.000928739	1.57885
	P0A8V2	DNA-directed RNA polymerase subunit beta	RGGVVQYVDASR	2.00032e-05	1.54295
	P17169	Glutamine--fructose-6-phosphate aminotransferase [isomerizing]	RIEALAEDFSDK	2.97474e-06	1.62407
	P0AEK4	Enoyl-[acyl-carrier-protein] reductase [NADH] FabI	RILVTGVASK	3.44095e-05	1.85879
	P27298	Oligopeptidase A	RIYGITAK	0.00640639	1.56562
	P60757	ATP phosphoribosyltransferase	RLDFGGCR	1.88106e-06	1.5262
	P0AFG6	Dihydrolipoyllysine-residue succinyltransferase component of 2-oxoglutarate dehydrogenase complex	RLLAEHNLDAS	0.000382174	1.7531
	P75914	Probable phosphatase YcdX	RLLNFLESR	0.00104237	3.69302
	P0A799	Phosphoglycerate kinase	RLLTTCNIPVPSDVR	7.55983e-06	1.88481
	P25665	5-methyltetrahydropteroyltriglutamate--homocysteine methyltransferase	RLPSDWLL	0.000601781	-2.0761
	P25665	5-methyltetrahydropteroyltriglutamate--homocysteine methyltransferase	RLPSDWLLSA	9.76671e-05	-1.65564
	P0A7W1	30S ribosomal protein S5	RNMINVALNNGTLQHPVK	0.00212332	1.70204
	P0A7T3	30S ribosomal protein S16	RPFYQVVVADSR	0.00630281	1.54726
	P17169	Glutamine--fructose-6-phosphate aminotransferase [isomerizing]	RQDIESNLQYDAGDK	2.21157e-06	2.00114
	P0A6P1	Elongation factor Ts	RVAALEGDVLGSYQHGAR	0.00329172	1.97288
	P30125	3-isopropylmalate dehydrogenase	RYSLDADDAACAIER	0.000745601	-3.16766
	P09831	Glutamate synthase [NADPH] large chain	SAEELDSVIR	0.000204951	-1.51121
	P0A9Y6	Cold shock-like protein CspC	SAIQGNGFK	0.00151902	2.45057
	P37692	ADP-heptose--LPS heptosyltransferase 2	SALVPFFAGIPHR	8.32151e-05	2.06116
	P17445	NAD/NADP-dependent betaine aldehyde dehydrogenase	SAPALAAGNAMIFKPSEVTPLTALK	0.000811842	1.66339
	P33363	Periplasmic beta-glucosidase	SATIAVVGPLADSKR	0.000577345	1.59716
	P00864	Phosphoenolpyruvate carboxylase	SATPEQELGKLPLGSRPAK	0.00230554	2.17592
	P0ACY3	Uncharacterized protein YeaG	SAYANAAER	3.68266e-05	1.87958
	P77522	FeS cluster assembly protein SufB	SDGTFIYVPK	0.00339869	-1.72977
	P15047	2,3-dihydro-2,3-dihydroxybenzoate dehydrogenase	SDLASHITLQDIVVDGGSTLGA	0.000943987	1.82448
	P61889	Malate dehydrogenase	SDLFNVN	0.0014374	-1.74003
	P17169	Glutamine--fructose-6-phosphate aminotransferase [isomerizing]	SDQLALLPVTR	0.000136159	-1.87301
	P0A7B5	Glutamate 5-kinase	SDSQTLVVK	3.19053e-10	1.80249
	P77214	Cation efflux system protein CusF	SEAQPQVISATGVVK	0.000415227	1.52145
	P0ABA4	ATP synthase subunit delta	SEFITVARPYAK	1.92332e-05	1.73124
	P0A8E7	UPF0234 protein YajQ	SESDFQVNQLLDILR	2.09242e-05	2.50969
	P09831	Glutamate synthase [NADPH] large chain	SFEDFQQDLLNLSK	0.000185193	-2.08219
	P00935	Cystathionine gamma-synthase	SFELDGDEQTLR	0.00084526	-1.84982
	P0AB89	Adenylosuccinate lyase	SFSEEDAAR	0.000653019	-1.54329
	P00509	Aspartate aminotransferase	SFSGLTK	0.00318658	-1.80716
	P0A9Q9	Aspartate-semialdehyde dehydrogenase	SGELPVDNFGVPLAG	0.00791008	-1.72705
	P60906	Histidine--tRNA ligase	SGEQTAVAQDSVAAHLR	1.27307e-05	2.66524
	P0A6E4	Argininosuccinate synthase	SGGLDTSAALLWMR	0.00104431	2.18967
	P11446	N-acetyl-gamma-glutamyl-phosphate reductase	SGVTQAQVAQVLQQAYAHKPLVR	0.000224145	1.62164
	P31466	Adenine permease AdeP	SHQHTTQTSGQGMLER	0.00649031	2.02228
	P33221	Formate-dependent phosphoribosylglycinamide formyltransferase	SHVINMLDGDALR	0.00262016	1.85933
	P07395	Phenylalanine--tRNA ligase beta subunit	SIDAVVDVT	0.000110412	-1.66234
	P0C037	Pyrimidine/purine nucleoside phosphorylase	SIGFSSS	1.54084e-05	-2.45791
	P61889	Malate dehydrogenase	SIGTLSAFEQNALEGMLDTLK	1.85605e-05	1.81973
	P17445	NAD/NADP-dependent betaine aldehyde dehydrogenase	SIQVEMAK	0.00314361	1.53936
	P08331	2',3'-cyclic-nucleotide 2'-phosphodiesterase/3'-nucleotidase	SLAAEDSK	1.05102e-05	2.59268
	P00350	6-phosphogluconate dehydrogenase, decarboxylating	SLITESVFAR	0.00634356	-1.52624
	P00968	Carbamoyl-phosphate synthase large chain	SLPAYTLSQEIQDVMR	0.00152908	3.01937
	P0A9Q7	Aldehyde-alcohol dehydrogenase	SLPIALDEVITDGHK	0.00102112	-1.57206
	P0A6Z1	Chaperone protein HscA	SLVATVR	0.000899385	-3.58677
	P0A8T7	DNA-directed RNA polymerase subunit beta'	SMDLEQECEQLREELNETNSETKR	0.000308173	2.35901
	P0AEK4	Enoyl-[acyl-carrier-protein] reductase [NADH] FabI	SMLNPGSALLTLSYLGAER	0.00108449	1.79325
	P23836	Transcriptional regulatory protein PhoP	SNDVSLPILVLTAR	3.75106e-05	1.62584
	P0C037	Pyrimidine/purine nucleoside phosphorylase	SNEYFSGK	2.11677e-06	-1.6555
	P0ABU5	Glyoxalase ElbB	SNFASLGSECTVDR	0.00233224	-2.69628
	P00864	Phosphoenolpyruvate carboxylase	SNPEVIAR	5.53612e-05	-1.50577
	P00452	Ribonucleoside-diphosphate reductase 1 subunit alpha	SPFDPAIAPVR	0.00693788	-1.96797
	P0A805	Ribosome-recycling factor	SQDDVQKL	2.07364e-05	-2.91527
	P05793	Ketol-acid reductoisomerase (NADP(+))	SSFVAEVK	0.00108225	-1.51837
	P0AF08	Iron-sulfur cluster carrier protein	SSTAVNLALALAAEGAK	4.02903e-07	2.79189
	P0A9W9	Protein YrdA	SSYNPDGNPLTIGEDVTVGHK	7.68975e-05	1.55338
	P0A6Y8	Chaperone protein DnaK	STAEDNQSAVTIHVLQGER	0.00356874	2.72241
	P0AFH8	Osmotically-inducible protein Y	STDISVK	0.00209305	3.71942
	P0AC86	Glycogen phosphorylase	STIQDILSR	0.00442953	-1.72688
	P0A9T0	D-3-phosphoglycerate dehydrogenase	SVAELVIGELL	2.51164e-07	-3.61526
	P0A8T7	DNA-directed RNA polymerase subunit beta'	SVVSCDTDFGVCAHCYGR	0.000115674	2.74208
	P0A7E9	Uridylate kinase	SWAEAISLLR	0.00195391	-1.54327
	P31060	ABC transporter ATP-binding protein ModF	TADAPFHSLSWGQQR	6.01552e-05	1.54127
	P13000	ATP-dependent dethiobiotin synthetase BioD 1	TAGYKPVASGSEK	0.000139172	2.6599
	P0AB89	Adenylosuccinate lyase	TARDEVILPYWR	0.00163103	1.82208
	P76270	Free methionine-R-sulfoxide reductase	TDEDEQGLR	0.000315938	-2.05614
	P17117	Oxygen-insensitive NADPH nitroreductase	TDEPISEAQR	0.000207313	-1.64611
	P08142	Acetolactate synthase isozyme 1 large subunit	TDGKPAVCMACSGPGATNLVTAIADAR	0.00473443	1.53767
	P39831	NADP-dependent 3-hydroxy acid dehydrogenase YdfG	TDLHGTAVR	0.0046279	1.949
	P11446	N-acetyl-gamma-glutamyl-phosphate reductase	TEDNLLK	0.00687857	-4.11171
	P0A879	Tryptophan synthase beta chain	TEIIAETGAGQHGVAS	0.00213142	-1.6625
	P07012	Peptide chain release factor RF2	TEIIEESEGEVAGIK	0.00436154	1.70522
	P0AEZ3	Septum site-determining protein MinD	TENLYILPASQTR	0.00143388	1.64309
	P0AEW6	Inosine-guanosine kinase	TFAISPGHMNQLR	1.84468e-07	1.92243
	P33195	Glycine dehydrogenase (decarboxylating)	TFCIPHGGGGPGMGPIGVK	6.88588e-07	2.5021
	P0A8T7	DNA-directed RNA polymerase subunit beta'	TFHIGGAASR	0.000324056	2.49151
	P0A6P1	Elongation factor Ts	TGAGMMDCKK	0.00023959	1.83488
	P00935	Cystathionine gamma-synthase	TGIEDGEDLIADLENGFR	7.85238e-05	-1.69828
	P0A884	Thymidylate synthase	TGTGTLSIFGHQMR	2.9105e-08	1.83207
	Q46856	Alcohol dehydrogenase YqhD	TGVLDQVLDAL	2.29878e-06	-2.67369
	P0A9T0	D-3-phosphoglycerate dehydrogenase	THLTEDVINA	2.9105e-08	-2.27423
	P0A9T0	D-3-phosphoglycerate dehydrogenase	THLTEDVINAA	7.60236e-05	-2.54123
	P0A6A6	3-isopropylmalate dehydratase large subunit	THLVSPA	0.000558333	1.62373
	P0AB89	Adenylosuccinate lyase	TIAGEIGSST	0.00406689	-1.55524
	P0AC53	Glucose-6-phosphate 1-dehydrogenase	TIDHVEIT	1.62507e-05	-1.56344
	P0AG40	Bifunctional riboflavin kinase/FMN adenylyltransferase	TIGFPTANVPLRR	1.75284e-05	1.89348
	P0AB89	Adenylosuccinate lyase	TILIDFDR	0.00888442	-1.75054
	P25665	5-methyltetrahydropteroyltriglutamate--homocysteine methyltransferase	TILNHTL	1.34088e-09	-1.52564
	P0AFG8	Pyruvate dehydrogenase E1 component	TIPVEEQPEYPGNLELER	0.000581609	-2.06411
	P0AFG8	Pyruvate dehydrogenase E1 component	TIPVEEQPEYPGNLELERR	0.00176388	-1.99759
	P00561	Bifunctional aspartokinase/homoserine dehydrogenase 1	TITPIAQFQIPCLIK	3.19053e-10	3.98975
	P00961	Glycine--tRNA ligase beta subunit	TLDAAAALAAANKR	1.30061e-05	1.72373
	P33221	Formate-dependent phosphoribosylglycinamide formyltransferase	TLLGTALRPAATR	1.26948e-05	2.68229
	P31060	ABC transporter ATP-binding protein ModF	TLQLPQLTL	1.44247e-08	1.72368
	P00968	Carbamoyl-phosphate synthase large chain	TMGGQTALNCALELER	0.0050986	1.68437
	P0A9P0	Dihydrolipoyl dehydrogenase	TNVPHIFAIGDIVGQPMLAHK	0.00669399	1.55972
	P00968	Carbamoyl-phosphate synthase large chain	TPASFEPSID	0.00378586	-1.77971
	P00968	Carbamoyl-phosphate synthase large chain	TPASFEPSIDYVVT	0.000139697	-1.67353
	P0A786	Aspartate carbamoyltransferase catalytic subunit	TPHAWYFQQAGNGIFAR	0.00138246	1.7224
	P00864	Phosphoenolpyruvate carboxylase	TPSDVLAVH	5.04831e-06	-1.99674
	P00864	Phosphoenolpyruvate carboxylase	TPSDVLAVHL	0.00313879	-2.29932
	P0AAC0	Universal stress protein E	TPTDWHLLR	2.00759e-05	2.27468
	P0AC86	Glycogen phosphorylase	TQIGSGVFSPEDPGR	0.000347254	-1.8876
	P00452	Ribonucleoside-diphosphate reductase 1 subunit alpha	TSDIHETIIK	5.95798e-06	1.57756
	P0A879	Tryptophan synthase beta chain	TTLLNPY	0.00337074	-1.57133
	P0AEZ3	Septum site-determining protein MinD	TTSSAAIATGLAQK	0.000112471	1.54632
	P00561	Bifunctional aspartokinase/homoserine dehydrogenase 1	TVIDPVEK	1.35505e-05	-2.21735
	P0A6E4	Argininosuccinate synthase	TVSENLTYKPER	0.00707406	1.86474
	P25516	Aconitate hydratase A	TYHYYSLPLAAK	4.19406e-06	1.67167
	P00968	Carbamoyl-phosphate synthase large chain	TYIEPIHWEVVR	8.58829e-05	-1.92613
	P02359	30S ribosomal protein S7	TYQVPVEVRPVR	3.10459e-05	-1.68078
	P00561	Bifunctional aspartokinase/homoserine dehydrogenase 1	VADILESNAR	1.22973e-07	3.94918
	P0AC59	Glutaredoxin 2	VADYRDNMAK	0.00116696	1.84136
	P0AB89	Adenylosuccinate lyase	VAEIPELH	0.000727786	-2.03844
	P0AB89	Adenylosuccinate lyase	VAEIPELHAV	0.000593182	-1.62476
	P13000	ATP-dependent dethiobiotin synthetase BioD 1	VANDVTPPGKR	0.00418195	-1.79825
	P0A877	Tryptophan synthase alpha chain	VAPIFICPPNADDDLLR	0.0014228	-1.88473
	P09373	Formate acetyltransferase 1	VASTITSHDAGYINK	8.8066e-05	1.68568
	P0A6R0	3-oxoacyl-[acyl-carrier-protein] synthase 3	VAVTELAHIVDETLAANNLDR	0.00448658	2.13775
	P00962	Glutamine--tRNA ligase	VDELTPEQIR	0.00723419	-1.636
	P0ACF8	DNA-binding protein H-NS	VDENGETK	0.00650132	-2.31535
	P07001	NAD(P) transhydrogenase subunit alpha	VDFDDVVIR	2.94125e-07	-1.79577
	P07395	Phenylalanine--tRNA ligase beta subunit	VDFYDLK	1.62611e-05	-1.97962
	P00561	Bifunctional aspartokinase/homoserine dehydrogenase 1	VDGVYTCDPR	0.000155595	-1.55599
	P0A817	S-adenosylmethionine synthase	VDIEEITR	6.93877e-05	-1.74897
	P00956	Isoleucine--tRNA ligase	VDQDALK	0.000236203	-1.65529
	P00561	Bifunctional aspartokinase/homoserine dehydrogenase 1	VDQEFAQIK	6.12262e-05	-2.95098
	P02413	50S ribosomal protein L15	VEGGVVDLNTL	4.77973e-06	-1.71184
	P0A9P4	Thioredoxin reductase	VENGNIILHTNR	0.00115797	1.58919
	P0A717	Ribose-phosphate pyrophosphokinase	VFAYATHPIFSGNAANNLR	0.00375874	1.68709
	P02359	30S ribosomal protein S7	VGGSTYQVPVEVRPVRR	2.38123e-08	1.62921
	P00561	Bifunctional aspartokinase/homoserine dehydrogenase 1	VGNIDEDGVCR	0.000183985	-1.56121
	P0AEM9	L-cystine-binding protein TcyJ	VGVGLGTNYEEWLRQ	0.00100621	-1.63781
	P15639	Bifunctional purine biosynthesis protein PurH	VHGGILGR	0.00054423	2.23741
	P25665	5-methyltetrahydropteroyltriglutamate--homocysteine methyltransferase	VHNPAVE	0.00326513	-2.31119
	P06986	Histidinol-phosphate aminotransferase	VIAPYPLSTPVADIA	2.91304e-05	-1.65734
	P00561	Bifunctional aspartokinase/homoserine dehydrogenase 1	VIDPVEK	0.000368091	-2.59746
	P37349	PEP-dependent dihydroxyacetone kinase, phosphoryl donor subunit DhaM	VIFDAMHALEAK	0.00344236	2.707
	P00894	Acetolactate synthase isozyme 3 small subunit	VIGLFSQR	0.00072126	2.21478
	P0A9A6	Cell division protein FtsZ	VIGVGGGGGNAVEHMVR	4.50938e-05	1.99537
	P00350	6-phosphogluconate dehydrogenase, decarboxylating	VILDEAANK	2.97474e-06	-1.63088
	P77376	Uncharacterized oxidoreductase YdgJ	VILHGTMLAAAESAR	0.000228937	-2.07304
	P23869	Peptidyl-prolyl cis-trans isomerase B	VINGFMIQGGGFEPGMK	0.00183356	1.90268
	P25665	5-methyltetrahydropteroyltriglutamate--homocysteine methyltransferase	VLAELAK	2.25801e-06	-1.55445
	P00452	Ribonucleoside-diphosphate reductase 1 subunit alpha	VLDWAAEGLHNVSISQVELR	7.46088e-07	2.52461
	P00894	Acetolactate synthase isozyme 3 small subunit	VLEQIEKQ	9.2373e-05	-2.04457
	P0AFG8	Pyruvate dehydrogenase E1 component	VLGTDGFGR	3.04847e-07	2.00775
	P0ADY3	50S ribosomal protein L14	VLLNNNSEQPIGTR	0.00151641	-1.54984
	P0A8E7	UPF0234 protein YajQ	VLSESDFQVNQLLDILR	2.61104e-05	2.01246
	P0A8F0	Uracil phosphoribosyltransferase	VLVLVAAPEGIAALEK	1.34088e-09	1.60918
	P69503	Adenine phosphoribosyltransferase	VLVVDDLLAT	2.29878e-06	-1.53902
	P0AGD7	Signal recognition particle protein	VLVVSADVYRPAAIK	0.00562713	1.84547
	P0A6G7	ATP-dependent Clp protease proteolytic subunit	VMIHQPLGGYQGQATDIEIHAR	0.00124842	2.45897
	P0A9W9	Protein YrdA	VMLHGCTIGNR	1.17463e-09	1.54923
	P00961	Glycine--tRNA ligase beta subunit	VMVMVDDK	2.7839e-05	1.60678
	P0AEK4	Enoyl-[acyl-carrier-protein] reductase [NADH] FabI	VNAISAGPIR	4.42845e-06	1.66056
	P00861	Diaminopimelate decarboxylase	VNPGFGHGHSQK	0.0046214	2.05786
	P0A8X2	Protein YceI	VNVTINTTSVDTNHAER	0.00104237	2.00427
	P17169	Glutamine--fructose-6-phosphate aminotransferase [isomerizing]	VNWELK	2.75897e-05	-1.7634
	P37330	Malate synthase G	VPDIHNVALMEDR	0.000324779	1.72087
	P0AB67	NAD(P) transhydrogenase subunit beta	VPYDIVLE	0.00109643	-1.54783
	P0AAX8	Probable L,D-transpeptidase YbiS	VQFIDEPVK	2.90114e-05	2.08818
	P23836	Transcriptional regulatory protein PhoP	VQIQDAGHQVDDAEDAK	4.43127e-06	1.58785
	P0AFG8	Pyruvate dehydrogenase E1 component	VQLLGSGSILR	0.000668693	1.61271
	P0A850	Trigger factor	VRQDVLGDLMSR	0.000639317	2.73113
	P0AG16	Amidophosphoribosyltransferase	VSDVFEAR	0.000320336	-1.90176
	P00894	Acetolactate synthase isozyme 3 small subunit	VSELGQGAHVER	2.631e-05	2.54871
	P0AFI7	Pyridoxine/pyridoxamine 5'-phosphate oxidase	VSLLFPWHTLER	0.000106228	1.55014
	P25524	Cytosine deaminase	VTASHTTAMHSYNGAYTSR	0.000200525	1.90962
	P0AG67	30S ribosomal protein S1	VTAVDAK	0.00314748	1.53416
	P39831	NADP-dependent 3-hydroxy acid dehydrogenase YdfG	VTDIEPGLVGGTEFSNVR	3.04847e-07	2.71018
	P0A8B5	Nucleoid-associated protein YbaB	VTINGAHNCR	0.00157718	2.84436
	P0A800	DNA-directed RNA polymerase subunit omega	VTVQDAVEK	2.25292e-07	1.83383
	P0AB24	Iron uptake system component EfeO	VVGGAAGLIEEVAASK	0.00183842	1.59447
	P0A9L8	Pyrroline-5-carboxylate reductase	VYTPSPDK	2.14464e-05	-1.94025
	P07623	Homoserine O-succinyltransferase	YADFPAAL	0.00344236	-1.77772
	P27302	Transketolase 1	YAPFEIPSEIYAQWDAK	9.32008e-06	1.74581
	P25665	5-methyltetrahydropteroyltriglutamate--homocysteine methyltransferase	YDALQGQVK	0.000480774	-2.22184
	P30125	3-isopropylmalate dehydrogenase	YEPAGGSAPDIAGK	3.4887e-05	-1.96653
	P30850	Exoribonuclease 2	YGDMINHR	0.00734192	1.94333
	P0ABJ9	Cytochrome bd-I ubiquinol oxidase subunit 1	YHFEQSSTTTQPAR	0.00026572	1.96596
	P13000	ATP-dependent dethiobiotin synthetase BioD 1	YINLALL	0.000495795	2.48585
	P0A836	Succinate--CoA ligase [ADP-forming] subunit beta	YLGAVVDR	0.00095931	-1.51031
	P00893	Acetolactate synthase isozyme 3 large subunit	YLGMVK	0.000397308	1.60939
	P0A7T7	30S ribosomal protein S18	YLSLLPYTDRHQ	0.00450248	1.82592
	P0ADG7	Inosine-5'-monophosphate dehydrogenase	YPDLQIIGGNVATAA	0.00167794	-1.60494
	P0A7D4	Adenylosuccinate synthetase	YQGGHNAGHTLVINGEK	1.47338e-05	1.58166
	P0A9M8	Phosphate acetyltransferase	YQLTELAR	0.00092603	1.78599
	P27306	Soluble pyridine nucleotide transhydrogenase	YQNVGGGCTHWGTIPSK	0.000135685	1.70333
	P0A7J3	50S ribosomal protein L10	YSMEHPGAAAR	1.98593e-06	1.64066
	P15640	Phosphoribosylamine--glycine ligase	YSPAPVVTDDVHQR	0.0040544	-2.13593
	P0A6Y1	Integration host factor subunit beta	YVPHFKPGK	0.00781045	2.28718
	P76658	Bifunctional protein HldE	YWYGPTSR	0.00137437	1.56306

## Sheet: Trehalose_binding
Trehalose binding
	UniprotID	Protein_name	Peptide	adj. p-value	log2(FC)
	P02413	50S ribosomal protein L15	AANIIGIQIEFAK	0.00384283	1.6498
	P0AG67	30S ribosomal protein S1	AEDPFNNWVALNK	0.00605651	2.61833
	P0AEK2	3-oxoacyl-[acyl-carrier-protein] reductase FabG	AEFGEVDILVNNAGITR	0.000524591	1.6409
	P08660	Lysine-sensitive aspartokinase 3	AEGLEPGERFEK	0.000439285	-1.60094
	P15639	Bifunctional purine biosynthesis protein PurH	AGIVEFAQALSAR	0.00330495	1.88024
	P00968	Carbamoyl-phosphate synthase large chain	ALEAAGVPVIGTSPDAIDR	2.94858e-05	2.29553
	P00968	Carbamoyl-phosphate synthase large chain	ALEAAGVPVIGTSPDAIDRAEDR	0.00139811	2.37295
	P00968	Carbamoyl-phosphate synthase large chain	ALEAAGVPVIGTSPDAIDRAEDRER	1.10905e-05	2.89592
	P0A850	Trigger factor	ANDIDVPAALIDSEIDVLR	0.000371833	1.69926
	P07623	Homoserine O-succinyltransferase	ASGQEIRPLK	0.000696991	1.87324
	P00968	Carbamoyl-phosphate synthase large chain	ATGVPLAK	0.00128016	1.95202
	P60240	RNA polymerase-associated protein RapA	AVNPNIRDDELTAIESNR	0.000189172	1.54459
	P21156	Sulfate adenylyltransferase subunit 2	AYGCELLVHK	4.74638e-05	1.78699
	P00561	Bifunctional aspartokinase/homoserine dehydrogenase 1	DEDELPVK	0.00934887	1.7387
	P0A850	Trigger factor	DIDVPAALIDSEIDVLR	0.000385772	1.87494
	P0A850	Trigger factor	DIDVPAALIDSEIDVLRR	0.00501606	3.04087
	P00452	Ribonucleoside-diphosphate reductase 1 subunit alpha	DNHLLEDYTEEEFK	3.23222e-05	-1.57163
	P30126	3-isopropylmalate dehydratase small subunit	EHAPWALTDYGFK	0.00253358	2.03309
	P00968	Carbamoyl-phosphate synthase large chain	EIGYPLVVRPSYVLGGR	0.000143678	3.1206
	P00887	Phospho-2-dehydro-3-deoxyheptonate aldolase, Trp-sensitive	EMASALSCPVGFK	0.00243227	1.88565
	P0A9W3	Energy-dependent translational throttle protein EttA	ESIEEAVSEVVNALK	0.00596311	1.5763
	P0AAI3	ATP-dependent zinc metalloprotease FtsH	ESTAYHEAGHAIIGR	0.00637465	2.08365
	P52647	Probable pyruvate-flavodoxin oxidoreductase	ESVEEVPLQPVNPHSANRPPVVSDAAPDFVK	0.00158506	1.78498
	P00452	Ribonucleoside-diphosphate reductase 1 subunit alpha	FEPPALYDHVVK	0.000104614	-1.74819
	P00561	Bifunctional aspartokinase/homoserine dehydrogenase 1	FGGTSVANAER	0.00097054	2.39421
	P09151	2-isopropylmalate synthase	FHGVGLATDIVESSAK	0.00798426	2.24848
	P27829	UDP-N-acetyl-D-mannosamine dehydrogenase	GALVILESTSPVGSTEK	0.000650376	2.34753
	P00561	Bifunctional aspartokinase/homoserine dehydrogenase 1	GELVVLGR	0.00657741	1.72594
	P0A9Y6	Cold shock-like protein CspC	GFGFITPADGSK	0.00345318	1.83128
	P0A972	Cold shock-like protein CspE	GFGFITPEDGSK	0.00529451	2.13235
	P00452	Ribonucleoside-diphosphate reductase 1 subunit alpha	GGEAFHTGCIPFYK	5.18935e-06	1.54255
	P36938	Phosphoglucomutase	GGPLADGIVITPSHNPPEDGGIK	0.000119257	2.53682
	P00561	Bifunctional aspartokinase/homoserine dehydrogenase 1	GHNVTVIDPVEKL	3.02838e-05	-2.95025
	P0A9M8	Phosphate acetyltransferase	GIATCVLLGNPAEINR	0.00702267	1.75292
	P0AEK2	3-oxoacyl-[acyl-carrier-protein] reductase FabG	GITVNVVAPGFIETDMTR	0.000549416	1.52902
	P61889	Malate dehydrogenase	GKQPGEVEVPVIGGHS	0.000134466	-1.92835
	P09151	2-isopropylmalate synthase	GLATDIVESSAK	0.00878987	1.95346
	P0AB91	Phospho-2-dehydro-3-deoxyheptonate aldolase, Phe-sensitive	GNGDCHIILR	0.000666534	-1.5749
	P0A805	Ribosome-recycling factor	GSDIRVPLPPLTEER	0.000377706	-1.79288
	P0A9M8	Phosphate acetyltransferase	HLNATIINEGDINTR	0.00231142	1.78881
	P0A8M0	Asparagine--tRNA ligase	HSIEYLR	0.00561704	1.53316
	P30126	3-isopropylmalate dehydratase small subunit	HTGLVVPLDAANVDTDAIIPK	0.00116616	1.60018
	P0A850	Trigger factor	IDSEIDVLRR	2.32245e-05	2.14927
	P00968	Carbamoyl-phosphate synthase large chain	IEPIHWEVVR	4.60473e-07	-2.31158
	P0AEK2	3-oxoacyl-[acyl-carrier-protein] reductase FabG	IITIGSVVGTMGNGGQANYAAAK	9.25328e-05	1.70114
	P30011	Nicotinate-nucleotide pyrophosphorylase [carboxylating]	INLDIPGAVAQALR	0.006817	2.07078
	P0A9C9	Fructose-1,6-bisphosphatase 1 class 2	IQSIHYLDR	0.00447328	2.25743
	P0ADG7	Inosine-5'-monophosphate dehydrogenase	ISGAGIQESHVHDVTIT	1.65011e-11	1.60741
	P0ADG7	Inosine-5'-monophosphate dehydrogenase	ISGAGIQESHVHDVTITK	1.47778e-08	1.76533
	P11880	UDP-N-acetylmuramoyl-tripeptide--D-alanyl-D-alanine ligase	LAFGELAAWVR	0.00064119	1.81358
	P07650	Thymidine phosphorylase	LGDQVDGQRPLAVIHAK	0.00327492	1.51656
	P33221	Formate-dependent phosphoribosylglycinamide formyltransferase	LGVALATAESVVDAIER	2.8578e-06	2.02113
	P00561	Bifunctional aspartokinase/homoserine dehydrogenase 1	LLAVGHYLESTVDIAESTR	2.43967e-05	2.0378
	P07001	NAD(P) transhydrogenase subunit alpha	LPTQSSQLYGTNLVNLLK	0.0012606	1.54613
	P30126	3-isopropylmalate dehydratase small subunit	LSDAEVDELFALVK	0.000324127	1.584
	P0A9M8	Phosphate acetyltransferase	LSVFKPIAQPR	4.72508e-05	1.73933
	P31060	ABC transporter ATP-binding protein ModF	LVQQWLDILGIDKR	0.00124504	1.6457
	P69441	Adenylate kinase	LVTDELVIALVK	0.000104614	1.93662
	P0AEK4	Enoyl-[acyl-carrier-protein] reductase [NADH] FabI	MLAHCEAVTPIR	0.00995603	1.5468
	P0AEK4	Enoyl-[acyl-carrier-protein] reductase [NADH] FabI	MLAHCEAVTPIRR	0.00536569	1.68654
	P16456	Selenide, water dikinase	MNIAGASFANIEGVK	0.00193613	1.55427
	P11880	UDP-N-acetylmuramoyl-tripeptide--D-alanyl-D-alanine ligase	NADNNDWLNWQSVIGSR	0.00368501	1.85181
	P60906	Histidine--tRNA ligase	NGDSLTLRPEGTAGCVR	0.0014058	2.09645
	P00561	Bifunctional aspartokinase/homoserine dehydrogenase 1	NGSDYSAAVLAACLR	7.9602e-08	2.10388
	P0AB89	Adenylosuccinate lyase	NLGVGIGYALIAYQSTLK	0.000738504	1.87041
	P00968	Carbamoyl-phosphate synthase large chain	NNEVYLIEVNPR	0.00138588	1.52375
	P0AF36	Cell division protein ZapB	NNSLSQEVQNAQHQR	3.55268e-05	2.13877
	P21156	Sulfate adenylyltransferase subunit 2	NPEGVAMGINPFVHGSAK	4.35037e-05	1.99404
	P13000	ATP-dependent dethiobiotin synthetase BioD 1	NSDALALQR	0.00691393	1.54072
	P00561	Bifunctional aspartokinase/homoserine dehydrogenase 1	NTGNPQAPGTLIGASRDEDELPVK	0.00348099	2.25416
	P00452	Ribonucleoside-diphosphate reductase 1 subunit alpha	NTHSPFDPAIAPVR	0.000429531	-1.81495
	P0A9M8	Phosphate acetyltransferase	NTNITGVIVNK	0.00655677	2.15278
	P07012	Peptide chain release factor RF2	NTQAVLDGSLDQFIEASLK	0.00707662	1.70179
	P60757	ATP phosphoribosyltransferase	NVLEEELLNRR	0.000255578	-1.55364
	P00561	Bifunctional aspartokinase/homoserine dehydrogenase 1	QGQVATVLSAPAK	0.000727604	2.17972
	P0ADI4	Enterobactin synthase component B	QHNIPVYYTAQPK	2.76912e-05	1.75924
	P0AG67	30S ribosomal protein S1	QLAEDPFNNWVAL	0.00941531	1.6272
	P0AAB6	UTP--glucose-1-phosphate uridylyltransferase	QLLAEVQSICPPGVTIMNVR	5.64802e-05	2.04131
	P0AFG0	Transcription termination/antitermination protein NusG	QQVGDKPRPK	0.00529187	-1.6429
	P09831	Glutamate synthase [NADPH] large chain	RLLVPPAWQNNPDMDPELR	0.0079977	-2.05412
	P36683	Aconitate hydratase B	SATNSVLWFMGDDIPHVPNK	2.37841e-05	1.86736
	P07012	Peptide chain release factor RF2	SDIGWGSQIR	0.00618184	1.66769
	P0A8E7	UPF0234 protein YajQ	SESDFQVNQLLDILR	0.000336142	1.60204
	P0AG30	Transcription termination factor Rho	SGTRKEELLTTQEELQK	1.09444e-05	1.81391
	P00968	Carbamoyl-phosphate synthase large chain	SLPAYTLSQEIQDVMR	0.00014425	2.62512
	P0A799	Phosphoglycerate kinase	SVNDVKADEQILDIGDASAQ	2.94858e-05	-2.84313
	P13000	ATP-dependent dethiobiotin synthetase BioD 1	TAGYKPVASGSEK	0.00101912	1.69448
	P09831	Glutamate synthase [NADPH] large chain	TGVDIIKA	0.000252531	4.7789
	P0ABP8	Purine nucleoside phosphorylase DeoD-type	THEQTTAAER	0.00172672	1.8772
	P0A9T0	D-3-phosphoglycerate dehydrogenase	THLTEDVINAAEKL	0.00121498	-1.50231
	P00561	Bifunctional aspartokinase/homoserine dehydrogenase 1	TITPIAQFQIPCLIK	1.30314e-06	1.99459
	P0AEK4	Enoyl-[acyl-carrier-protein] reductase [NADH] FabI	TLAASGIK	0.00214569	1.77581
	P0A9Y6	Cold shock-like protein CspC	TLAEGQNVEFEIQDGQK	0.00261037	1.79991
	P62768	UPF0325 protein YaeH	TVVADGVGQGYK	0.00395798	1.71551
	P00561	Bifunctional aspartokinase/homoserine dehydrogenase 1	VADILESNAR	0.00332345	2.19696
	P0A6A6	3-isopropylmalate dehydratase large subunit	VAPGVQALVVPGSGPVK	0.00452821	1.57796
	P0A7B5	Glutamate 5-kinase	VGDNDNLSALAAILAGADK	0.000118116	1.50055
	P15639	Bifunctional purine biosynthesis protein PurH	VHGGILGR	0.00707914	1.5776
	P0A9W3	Energy-dependent translational throttle protein EttA	VLEVSNLRK	0.00296913	1.57341
	P27829	UDP-N-acetyl-D-mannosamine dehydrogenase	VLPGQVMVELIK	0.00303359	1.57272
	P37188	PTS system galactitol-specific EIIB component	VNEIETYMDGVHLICTTAK	9.20898e-05	1.78263
	P0AFF6	Transcription termination/antitermination protein NusA	VQAVSTELGGER	0.00062773	1.5385
	P39831	NADP-dependent 3-hydroxy acid dehydrogenase YdfG	VTDIEPGLVGGTEFSNVR	6.93525e-08	1.5843
	P0A850	Trigger factor	VTFPEEYHAENLK	0.000875638	1.5753
	P36683	Aconitate hydratase B	VTGETNTDDLSPAPDAWSRPDIPLHALAMLK	0.0078245	1.60133
	P0ADI4	Enterobactin synthase component B	VVMTEELLPAPIPASK	0.00124479	1.85624
	P30011	Nicotinate-nucleotide pyrophosphorylase [carboxylating]	YAVLCGGGANHR	0.00824547	1.73009
	P0AAB6	UTP--glucose-1-phosphate uridylyltransferase	YNLAAMIAR	0.00793955	1.84577
	P15254	Phosphoribosylformylglycinamidine synthase	YVHFADLNAPLNDDEHAQLER	0.00602362	-1.57645
	P0AAB6	UTP--glucose-1-phosphate uridylyltransferase	YVLSADIWPELER	0.00120792	1.67681

## Sheet: Glucose_binding
Glucose binding
	UniprotID	Protein_name	Peptide	adj. p-value	log2(FC)
	P04968	L-threonine dehydratase biosynthetic IlvA	AAFELGDHEPDFETR	0.00687948	1.66094
	P0AEE5	D-galactose-binding periplasmic protein	AANQGWDLNK	2.974e-05	-1.578
	P07649	tRNA pseudouridine synthase A	AAQCLLGENDFTSFR	0.000262612	1.86581
	P00562	Bifunctional aspartokinase/homoserine dehydrogenase 2	AAQPQVDEGLSYPLLQQLLVQHPGKR	0.00524369	2.31931
	P0A6G7	ATP-dependent Clp protease proteolytic subunit	AASMGAFLLTAGAK	0.00114156	-1.90879
	P60757	ATP phosphoribosyltransferase	ACLIQRDGEMEESK	2.36618e-05	-3.06851
	P03817	Protein MioC	ADITLISGSTLGGAEYVAEHLAEK	0.00282836	2.395
	P21888	Cysteine--tRNA ligase	AEDMAAANAMASHLR	0.000141208	-1.68292
	P0AG67	30S ribosomal protein S1	AEDPFNNWVALNK	0.00534155	2.44247
	P0AG67	30S ribosomal protein S1	AEDPFNNWVALNKK	0.000412585	2.04251
	P0AEK2	3-oxoacyl-[acyl-carrier-protein] reductase FabG	AEFGEVDILVNNAGITR	0.000425641	1.68385
	P0A9M5	Xanthine phosphoribosyltransferase	AEGDGEGFIVIDDLVDTGGTAVAIR	0.00350529	2.16849
	P0A9C5	Glutamine synthetase	AGGVFTDEAIDAYIA	0.00487669	2.10566
	P15639	Bifunctional purine biosynthesis protein PurH	AGIVEFAQALSAR	6.59429e-05	2.1382
	P0A879	Tryptophan synthase beta chain	AGLDFPSVGPQHAYLNSTGR	0.0003417	1.51211
	P07118	Valine--tRNA ligase	AGLINKEDELAR	0.00306633	-1.62357
	P0A6P9	Enolase	AILAVSLANAK	0.00494009	-1.65362
	P00968	Carbamoyl-phosphate synthase large chain	ALEAAGVPVIGTSPDAIDR	1.91271e-05	1.99979
	P00968	Carbamoyl-phosphate synthase large chain	ALEAAGVPVIGTSPDAIDRAEDRER	5.59121e-05	2.33901
	P67087	Ribosomal RNA small subunit methyltransferase I	ALEVLQAVDLIAAEDTR	0.00432909	1.54804
	P39173	Putative glucose-6-phosphate 1-epimerase	ALPVIEQISPVLSR	0.00127001	1.5907
	P0A850	Trigger factor	ANDIDVPAALIDSEIDVLR	4.28334e-05	1.71957
	P0AAI9	Malonyl CoA-acyl carrier protein transacylase	APAMMAGHSL	0.00106725	-1.80862
	P18843	NH(3)-dependent NAD(+) synthetase	APTADLEDDRPSLPDEVALGV	9.52876e-05	2.17143
	P00579	RNA polymerase sigma factor RpoD	AQYVVTR	0.00365362	1.93091
	P07623	Homoserine O-succinyltransferase	ASGQEIRPLK	0.000717713	2.20235
	P00968	Carbamoyl-phosphate synthase large chain	ATGVPLAK	0.00220309	1.62068
	P0AES0	Bifunctional glutathionylspermidine synthetase/amidase	ATNELHLMYLHATDK	0.00152761	-2.60107
	P25665	5-methyltetrahydropteroyltriglutamate--homocysteine methyltransferase	AYKPAYDALQGQVK	0.00144216	-1.99344
	P32157	Protein YiiM	AYPEGKPSAIAK	5.24016e-05	1.64568
	P00562	Bifunctional aspartokinase/homoserine dehydrogenase 2	CSYTPDQGSTR	0.00214768	1.52534
	P0AB71	Fructose-bisphosphate aldolase class 2	CVGTDSINAVLETAAK	1.43181e-05	-1.52274
	Q46845	Disulfide-bond oxidoreductase YghU	DAAEFLDAGSYK	0.00235139	-1.56042
	P0A9M8	Phosphate acetyltransferase	DAEVVLVEGLVPTR	4.50145e-07	1.77296
	P00561	Bifunctional aspartokinase/homoserine dehydrogenase 1	DALPNISDAER	0.00219405	-1.8594
	P0A744	Peptide methionine sulfoxide reductase MsrA	DDHQQYLHK	0.00581445	-2.16376
	P00561	Bifunctional aspartokinase/homoserine dehydrogenase 1	DEDELPVK	0.00106592	2.27422
	P62707	2,3-bisphosphoglycerate-dependent phosphoglycerate mutase	DENFKPLKR	4.70757e-06	-1.87335
	P0AEE5	D-galactose-binding periplasmic protein	DGQIQFVLLK	0.000107079	1.52461
	P0A746	Peptide methionine sulfoxide reductase MsrB	DGVYHCLICDAPLFHSQTK	9.85648e-09	1.7506
	P0A850	Trigger factor	DIDVPAALIDSEIDVLR	1.13248e-05	1.94576
	P0A850	Trigger factor	DIDVPAALIDSEIDVLRR	0.000111425	3.20876
	P0A9C5	Glutamine synthetase	DIEGAWNSSTQYEGGNK	0.000997121	-1.68624
	P00893	Acetolactate synthase isozyme 3 large subunit	DMVGISRPVVK	0.00068403	-1.82551
	P00957	Alanine--tRNA ligase	DQTPFYAESGGQVGDKGELK	0.0098795	2.33495
	P33920	Nucleoid-associated protein YejK	DSLLEPTETVVEMVAELHR	0.000442659	1.56935
	P0A6K6	Phosphopentomutase	DTPSGHWEIA	0.0050081	2.68888
	P0A6F5	60 kDa chaperonin	DVEGEALATLVVNTMR	5.96275e-06	-1.57082
	P60624	50S ribosomal protein L24	EAAIQVSNVAIFNAATGK	0.00853918	-2.12235
	P0A850	Trigger factor	EAIEVEKPIVEVTDADVDGMLDTLR	0.00799795	1.9239
	P0ADP0	5-amino-6-(5-phospho-D-ribitylamino)uracil phosphatase YigB	EALTFVQNYHPALR	2.79954e-08	2.48371
	P76536	Dye-decolorizing peroxidase YfeX	EANEEIDGDERPETSHL	9.08118e-07	2.21385
	P0A9B2	Glyceraldehyde-3-phosphate dehydrogenase A	EATGLFLTDETARK	5.84899e-07	-2.60166
	P15639	Bifunctional purine biosynthesis protein PurH	EDAVENIDIGGPTMVR	0.0013898	-1.56935
	P0AF24	Ribonucleotide monophosphatase NagD	EFLHGIMDK	0.000327262	-1.87567
	P0AE12	AMP nucleosidase	EFSPLSHFDAR	1.10818e-06	-2.25318
	P0A7B5	Glutamate 5-kinase	EHLGYPELPATIASK	0.000969656	1.67313
	P0A9Q1	Aerobic respiration control protein ArcA	EIGADDYITKPFNPR	4.7904e-06	1.64608
	P00968	Carbamoyl-phosphate synthase large chain	EIGYPLVVRPSYVLGGR	0.000429996	2.29242
	P0C0L2	Peroxiredoxin OsmC	EITLDYQLK	0.00136087	2.41532
	P0AFF6	Transcription termination/antitermination protein NusA	ELLEIEGLDEPTVEAL	5.27644e-05	2.37962
	P0A850	Trigger factor	ELPELTAEFIKR	0.00046981	2.57047
	P76113	NADPH-dependent curcumin reductase	ELPPGPDRLPLLMATVLK	0.00050668	-1.57449
	P63224	Phosphoheptose isomerase	ENRPGYPAIAISDVSHIS	0.00124054	1.86544
	P0A749	UDP-N-acetylglucosamine 1-carboxyvinyltransferase	EPEIVDTANFLITLGAK	0.00594291	1.62143
	P0A9C5	Glutamine synthetase	EQHVTIPAHQ	0.00264711	2.02815
	P02358	30S ribosomal protein S6	ERRDDFANETADDA	3.41631e-05	2.06715
	P16700	Thiosulfate-binding protein	ESEVNNIR	0.00504872	1.55031
	P0AEC3	Aerobic respiration control sensor protein ArcB	ESNLTAQDK	0.00924252	1.64675
	P0A6F5	60 kDa chaperonin	ESPFILLADKK	0.00184039	-1.75934
	P37349	PEP-dependent dihydroxyacetone kinase, phosphoryl donor subunit DhaM	EVAPPTLRPVPPVSGK	0.000206901	-1.64664
	P0C0L2	Peroxiredoxin OsmC	EVAVPGIDASTFDGIIQK	9.04772e-09	2.71762
	P0A6T1	Glucose-6-phosphate isomerase	EVVEQEYRDQGKDPATL	0.00771546	2.6852
	P0AEM9	L-cystine-binding protein FliY	FAQQLAK	0.00116696	-1.5424
	P00561	Bifunctional aspartokinase/homoserine dehydrogenase 1	FGGTSVANAER	0.00239265	2.40785
	P0A9C5	Glutamine synthetase	FGSSISGSHVAID	0.000201005	-1.77713
	P0A6G7	ATP-dependent Clp protease proteolytic subunit	FLSAPEAVEYGLVDSILTH	0.000158252	1.54278
	P02358	30S ribosomal protein S6	FRFNDAVIR	0.000388066	1.55047
	P0A6B7	Cysteine desulfurase IscS	FTTEEEIDYTIELVR	0.000677937	2.3243
	P0A6K6	Phosphopentomutase	FVDFDSSWGHR	3.12904e-05	3.29278
	P14081	Selenocysteine-specific elongation factor	GAGLVVTGTALSGEVK	0.00195111	-1.57
	P0AG67	30S ribosomal protein S1	GATVELADGVEGYLR	0.008417	2.08812
	P04335	Esterase FrsA	GDDLAEQAQALSNR	0.00660207	1.87498
	P77756	7-cyano-7-deazaguanine synthase	GDGCGHCAACNLR	9.85648e-09	1.51637
	P0C0V0	Periplasmic serine endoprotease DegP	GDVIIGANQQAVK	0.00447234	2.20977
	P04036	4-hydroxy-tetrahydrodipicolinate reductase	GEAIAHALDK	0.00227561	-1.65667
	P00561	Bifunctional aspartokinase/homoserine dehydrogenase 1	GELVVLGR	0.000495486	1.55779
	P0A879	Tryptophan synthase beta chain	GGMYVPQILMPALR	0.00579137	-1.55372
	P36938	Phosphoglucomutase	GGPLADGIVITPSHNPPEDGGIK	9.43607e-15	2.75617
	P36683	Aconitate hydratase B	GGVSLRPGDGVIHSWLNR	0.00211503	1.88125
	P0A8V2	DNA-directed RNA polymerase subunit beta	GGVVQYVDASR	0.000254326	1.57395
	P0A6T1	Glucose-6-phosphate isomerase	GKDPATLDYVVPFK	2.00844e-07	-2.27157
	P0A6K6	Phosphopentomutase	GLDALFDATIK	0.000939588	1.80612
	P0A6K6	Phosphopentomutase	GLELFDR	0.00519227	1.6871
	P0DTT0	50S ribosomal subunit assembly factor BipA	GLKPIVVINK	3.38373e-05	-2.45746
	P0A9C5	Glutamine synthetase	HHEVATAGQNEVATR	4.09495e-05	2.84805
	P0AF90	Regulator of ribonuclease activity B	HHLSADDLETLEK	4.09162e-07	3.4368
	P0A799	Phosphoglycerate kinase	IAGGGDTLAAIDLFGIADK	0.00309221	2.22917
	P0A7V3	30S ribosomal protein S3	IAGVPAQINIAEVR	0.00313416	-1.91804
	P0ABU5	Glyoxalase ElbB	IAPAMLPK	0.00174061	-1.69629
	P0AA25	Thioredoxin 1	IAPILDEIADEYQGK	5.62553e-06	1.94595
	P08660	Lysine-sensitive aspartokinase 3	IDEIAFAEAAEMATFGAK	4.57714e-06	1.73722
	P23839	UPF0701 protein YicC	IDVAEELDRLEAH	2.26407e-05	1.57667
	P0A7D4	Adenylosuccinate synthetase	IEELTGVPIDIISTGPDR	1.02742e-05	2.01416
	P0A7D4	Adenylosuccinate synthetase	IEELTGVPIDIISTGPDRTETMIL	0.00967017	1.59187
	P27298	Oligopeptidase A	ILETLAEIKK	0.000114336	-1.53297
	P0ABC3	Modulator of FtsH protease HflC	IMRGEGDAEAAK	0.000187465	-1.88901
	P0A9M0	Lon protease	IPPEVLTSLNSIDDPAR	2.8008e-07	1.66347
	P32157	Protein YiiM	IQAYPEGKPSAIAK	8.7464e-09	-1.5571
	P0ADG7	Inosine-5'-monophosphate dehydrogenase	ISGAGIQESHVHDV	3.41631e-05	1.54284
	P0ADG7	Inosine-5'-monophosphate dehydrogenase	ISGAGIQESHVHDVTIT	4.81554e-08	1.59385
	P0ABP8	Purine nucleoside phosphorylase DeoD-type	ISVMGHGMGIPSCSIYTK	0.000152342	-1.68636
	P09373	Formate acetyltransferase 1	ITEQEAQEMVDHLVM	0.00834913	2.72046
	P33221	Formate-dependent phosphoribosylglycinamide formyltransferase	IVKPVMSSSGK	1.00671e-07	-1.70761
	P0A725	UDP-3-O-acyl-N-acetylglucosamine deacetylase	IVQATGVGLHTGK	5.76406e-05	2.18994
	P0A8N3	Lysine--tRNA ligase	IVTEIFEEVAEAHLIQPT	0.000117499	1.88145
	P23843	Periplasmic oligopeptide-binding protein	KEIPDEVHVDPY	0.00768602	1.50668
	P0AC53	Glucose-6-phosphate 1-dehydrogenase	KESWQDLPQNK	0.00434362	-1.58761
	P36938	Phosphoglucomutase	KGGPLADGIVITPSHNPPEDGGIK	0.000463414	2.63664
	P23847	Periplasmic dipeptide transport protein	KIGTTEVIPGLAEK	7.63858e-05	1.7639
	P07650	Thymidine phosphorylase	KLAEGLDALVMDVK	0.00640356	-1.63149
	P31658	Protein/nucleic acid deglycase 1	KMGMNIINDDITGR	0.000194056	-1.71266
	P33221	Formate-dependent phosphoribosylglycinamide formyltransferase	LAAEELQLPTSTYR	0.00549732	1.55342
	P0AGE0	Single-stranded DNA-binding protein	LAEVASEYLRK	0.000463414	-1.56501
	P11880	UDP-N-acetylmuramoyl-tripeptide--D-alanyl-D-alanine ligase	LAFGELAAWVR	0.00546321	2.00261
	P12281	Molybdopterin molybdenumtransferase	LAIKPGKPFAFGK	0.00230548	-2.03738
	P0A8T7	DNA-directed RNA polymerase subunit beta'	LASPTAHIWFLK	0.00200299	-3.01839
	P0AGE0	Single-stranded DNA-binding protein	LATSESWR	0.00139713	1.76658
	P0ABZ6	Chaperone SurA	LAYDGLNYNTYR	0.00411932	2.2155
	P33195	Glycine dehydrogenase (decarboxylating)	LDDVYGDR	0.00334524	1.81062
	P0A7X3	30S ribosomal protein S9	LDLYITVK	0.00682216	1.70272
	P07118	Valine--tRNA ligase	LEGYAEAK	0.00897726	2.0349
	P0A6F5	60 kDa chaperonin	LESPFILLADKK	0.00153985	-1.50155
	P06715	Glutathione reductase	LFNNKPDEHLDYSNIPTVVF	0.0059309	1.51655
	P23847	Periplasmic dipeptide transport protein	LFTSGTTYDASSVPLYNR	3.10504e-06	1.77167
	P30011	Nicotinate-nucleotide pyrophosphorylase [carboxylating]	LGLSDAFLIK	0.00329778	2.2472
	P23883	NADP/NAD-dependent aldehyde dehydrogenase PuuC	LGPALAAGNSVILKPSEK	0.00439569	-1.90442
	P33221	Formate-dependent phosphoribosylglycinamide formyltransferase	LGVALATAESVVDAIER	0.00581465	2.62155
	P0AE08	Alkyl hydroperoxide reductase C	LGVDVYAVSTDTHFTHK	3.41225e-05	-1.73089
	P0AF90	Regulator of ribonuclease activity B	LIIEELLEDGSDPDAL	0.00446961	1.71585
	P0AF90	Regulator of ribonuclease activity B	LIIEELLEDGSDPDALYT	0.00934432	2.21177
	P0ABZ6	Chaperone SurA	LIMDQIILQMGQK	0.000245633	1.50568
	P00864	Phosphoenolpyruvate carboxylase	LKGEELPKPEGLLTQ	0.000807466	-1.54253
	P0A7V8	30S ribosomal protein S4	LKGNTGENLLALLEGR	0.000100047	1.6621
	P00561	Bifunctional aspartokinase/homoserine dehydrogenase 1	LLAVGHYLESTVDIAESTR	8.09599e-08	2.46028
	P00561	Bifunctional aspartokinase/homoserine dehydrogenase 1	LLAVGHYLESTVDIAESTRR	8.24532e-06	2.64979
	P0ACY3	Uncharacterized protein YeaG	LLNHSELTHAPCAPGTL	1.16569e-05	-1.60981
	P0A6S7	Glycerol-3-phosphate dehydrogenase [NAD(P)+]	LLQDVAR	0.00462128	1.78122
	P07623	Homoserine O-succinyltransferase	LLSNSPLQVDIQLLR	2.39147e-06	2.28318
	P0AG55	50S ribosomal protein L6	LQLVGVGYRA	0.00275248	1.64679
	P0A6W5	Transcription elongation factor GreA	LREELDFLK	2.09204e-06	-1.74646
	P0A7R5	30S ribosomal protein S10	LRLVDIVEPTEK	0.000149745	2.4776
	P17952	UDP-N-acetylmuramate--L-alanine ligase	LVDDYGHHPTEVDATIK	0.00981619	-2.58491
	P0ABK5	Cysteine synthase A	LVDKVIGITNEEAISTAR	0.00600824	1.83485
	P23843	Periplasmic oligopeptide-binding protein	LVHPSTSPVPK	0.000607545	1.51451
	P0A6K6	Phosphopentomutase	LYELCEIAR	0.00127889	1.82861
	P08997	Malate synthase A	MAVFNDILGSRK	0.000808165	-1.93512
	P0AEK4	Enoyl-[acyl-carrier-protein] reductase [NADH] FabI	MLAHCEAVTPIR	1.00733e-07	2.27096
	P76008	Murein tetrapeptide carboxypeptidase	MLLQLYHAGILPR	0.000674802	-2.45691
	P0AF96	Toxin-antitoxin biofilm protein TabA	NEGDFVVFYPGEVHKPLCAVGAPAQVR	1.14544e-05	2.5255
	P0AD49	Ribosome-associated inhibitor A	NFVEEVEEE	0.00273488	1.50725
	P00561	Bifunctional aspartokinase/homoserine dehydrogenase 1	NGSDYSAAVLAACLR	7.0635e-06	1.8862
	P25665	5-methyltetrahydropteroyltriglutamate--homocysteine methyltransferase	NKDGSVDIDTLFR	6.70062e-05	2.22448
	P23003	tRNA/tmRNA (uracil-C(5))-methyltransferase	NLETLSQTHK	1.38564e-06	-2.04609
	P0AF36	Cell division protein ZapB	NNSLSQEVQNAQHQR	6.38888e-05	3.35967
	P08997	Malate synthase A	NQLEVMREQ	0.00024416	-1.66933
	P00957	Alanine--tRNA ligase	NQLGSTIIVLATVVEGK	0.000289991	1.53243
	P0ADY7	50S ribosomal protein L16	NRGLAQGTDVSFGSFGLK	0.000556835	1.71458
	P00561	Bifunctional aspartokinase/homoserine dehydrogenase 1	NTGNPQAPGTLIGASR	5.78012e-05	3.63106
	P00561	Bifunctional aspartokinase/homoserine dehydrogenase 1	NTGNPQAPGTLIGASRDEDELPVK	6.50775e-05	2.8422
	P60624	50S ribosomal protein L24	NVAIFNAATGK	0.00172788	-1.57529
	P0A850	Trigger factor	NVALEEQAVEAVLAK	0.00442912	1.70169
	P08390	USG-1 protein	NVIAVPDSLTSQLL	0.00764919	1.64171
	P07395	Phenylalanine--tRNA ligase beta subunit	NVPAADILSECKK	0.000138902	-1.67965
	P0A9X4	Cell shape-determining protein MreB	NYGSLIGEATAER	6.71132e-05	1.52446
	P25665	5-methyltetrahydropteroyltriglutamate--homocysteine methyltransferase	NYHYMVPEFVK	0.00555913	-1.9056
	P0A850	Trigger factor	PELTAEFIK	0.00605006	2.8766
	P0ABH7	Citrate synthase	PGFTSTASCESK	0.00117534	-1.57728
	P0A870	Transaldolase B	PGVVSVSEIYQYYK	0.00421609	-1.53262
	P23843	Periplasmic oligopeptide-binding protein	PHKIEGVPESNISR	0.00195379	-1.58638
	P09373	Formate acetyltransferase 1	PNALGKDDEVR	0.000336658	-1.52561
	P0AE08	Alkyl hydroperoxide reductase C	PQGIIQAIEVTAEGIGR	2.48821e-07	-1.81828
	P00961	Glycine--tRNA ligase beta subunit	QAFDAEGKPSK	0.00284381	1.54825
	P23908	Acetylornithine deacetylase	QAHQPDEYLETR	6.90515e-06	2.52531
	P75791	Uncharacterized protein YbiU	QAQMQARQSEEMANAQSFLNR	0.0042049	1.52408
	P0A8R0	Regulator of ribonuclease activity A	QEDVNVVEPLFSNFGGR	1.17453e-05	2.06081
	P0A7C2	LexA repressor	QEEEEGLPLVGR	0.00239081	2.08412
	P0A7S3	30S ribosomal protein S12	QEHSVILIR	0.000368598	1.58459
	P0A7E5	CTP synthase	QFHPEFTSTPR	1.49689e-06	1.5385
	P00561	Bifunctional aspartokinase/homoserine dehydrogenase 1	QGQVATVLSAPAK	0.00197846	2.53383
	P27298	Oligopeptidase A	QHLYSISDEQLRPYFPENK	0.00850529	1.70607
	P0ADI4	Enterobactin synthase component B	QHNIPVYYTAQPK	0.00170778	1.70005
	P0AGJ9	Tyrosine--tRNA ligase	QIGGSDQWGNITSGIDLTR	1.73106e-07	2.79635
	P0AG67	30S ribosomal protein S1	QLAEDPFNNWVAL	0.000499351	2.48246
	P0AG67	30S ribosomal protein S1	QLAEDPFNNWVALNK	3.62295e-05	2.71127
	P0AG67	30S ribosomal protein S1	QLAEDPFNNWVALNKK	0.00054361	2.17537
	P0AAB6	UTP--glucose-1-phosphate uridylyltransferase	QLLAEVQSICPPGVTIMNVR	2.23956e-06	1.63099
	P0AEP3	UTP--glucose-1-phosphate uridylyltransferase	QLLDEVQSICPPHVTIMQVR	0.00937114	1.64048
	P0AG86	Protein-export protein SecB	QQAGEGTEEHQDA	0.000501657	1.89933
	P23909	DNA mismatch repair protein MutS	QQTIGALQDFTAGLQPVLR	3.77564e-07	1.50723
	P69829	Nitrogen regulatory protein	QSDEELYQIITDTEGTPDEA	5.14189e-05	2.23596
	P0A8R0	Regulator of ribonuclease activity A	QVDDLEELDIGIQ	0.00501086	2.03592
	P23843	Periplasmic oligopeptide-binding protein	QVTYLPIASEVTDVNR	0.000336658	2.01667
	P33221	Formate-dependent phosphoribosylglycinamide formyltransferase	QYGPAASAVILPQLTSQ	0.000283294	2.5069
	P07023	T-protein	RAEAEALGVPPDLIEDVLR	0.00287966	2.67691
	P02358	30S ribosomal protein S6	RDDFANETADDA	0.00621652	1.85944
	P02358	30S ribosomal protein S6	RDDFANETADDAEAG	0.00228818	2.57391
	P02358	30S ribosomal protein S6	RDDFANETADDAEAGDS	0.00258462	2.19462
	P02358	30S ribosomal protein S6	RDDFANETADDAEAGDSEEE	8.09599e-08	2.69725
	P0A9T0	D-3-phosphoglycerate dehydrogenase	RGTVVDIPALCDALASK	0.000198861	-1.65861
	P0A7T3	30S ribosomal protein S16	RPFYQVVVADSR	6.21032e-06	1.65081
	P0A8M6	UPF0265 protein YeeX	RVLLLDNLSDYIK	1.16794e-06	1.70938
	P0A9R4	2Fe-2S ferredoxin	SCACTTCHCIVRE	1.15692e-07	-2.66307
	P0AG67	30S ribosomal protein S1	SDISWNVAGEEAVR	0.00442912	2.40306
	P23721	Phosphoserine aminotransferase	SFAAGLHALK	8.37852e-05	-2.02008
	P68066	Autonomous glycyl radical cofactor	SKLGDIEYR	6.40472e-10	2.87104
	P0A8G6	NAD(P)H dehydrogenase (quinone)	SKVDGAEVVVK	0.0060162	1.64303
	P0A7Z0	Ribose-5-phosphate isomerase A	SLGIHVF	0.00317949	-1.64889
	P77247	Hexitol phosphatase B	SLTELTAK	0.00019622	-1.55188
	P0AEE5	D-galactose-binding periplasmic protein	SSIPVFGVDALPEALALVK	0.000171155	3.79546
	P13000	ATP-dependent dethiobiotin synthetase BioD 1	TAGYKPVASGSEK	0.00718619	2.20563
	P0AG67	30S ribosomal protein S1	TAVDAKGATVELADGVEGYLR	0.00465913	1.53429
	P0ABK5	Cysteine synthase A	TDLISVAVEPTDSPVIAQALAGEEIKPGPHK	3.6938e-08	2.19055
	P16700	Thiosulfate-binding protein	TEQFMTQFLK	0.00731808	-1.54991
	P0A6K6	Phosphopentomutase	TGNRHDLAVEPPAPTVL	9.96118e-06	1.7492
	P00561	Bifunctional aspartokinase/homoserine dehydrogenase 1	TITPIAQFQIPCLIK	1.08369e-07	2.41412
	P0AEK4	Enoyl-[acyl-carrier-protein] reductase [NADH] FabI	TLAASGIK	0.00221525	1.63858
	P0A862	Thiol peroxidase	TLVAKDLSDVTLGQFAGK	4.29454e-06	1.58993
	P23847	Periplasmic dipeptide transport protein	TLVYCSEGSPEGFNPQ	0.00548057	1.53118
	P23847	Periplasmic dipeptide transport protein	TLVYCSEGSPEGFNPQLFTS	1.03422e-05	1.94397
	P0A9W9	Protein YrdA	TNIQDGSMLHVTHK	0.000190505	-2.06506
	P09373	Formate acetyltransferase 1	TNLAGLMDGYFHHE	0.00719187	-1.67222
	P0AG67	30S ribosomal protein S1	TVELADGVEGYLR	0.00531622	1.52753
	P0AF96	Toxin-antitoxin biofilm protein TabA	TVILNEGDFVVF	0.00421798	1.60194
	P0AFK9	Spermidine/putrescine-binding periplasmic protein	TYKDGAYDLVVPSTYYVDK	0.00548152	-1.8657
	P00561	Bifunctional aspartokinase/homoserine dehydrogenase 1	VADILESNAR	0.00218835	2.70765
	P0A7W7	30S ribosomal protein S8	VAIANVLKEEGFIEDFK	0.000374189	-2.60444
	P07395	Phenylalanine--tRNA ligase beta subunit	VATIGAVLPGDFK	0.000117499	-1.67499
	P0A9P4	Thioredoxin reductase	VAVIGGGNTAVEEALYLS	0.00763757	2.09035
	P08997	Malate synthase A	VAVQYIEAWISGNG	0.00756746	1.56976
	P0AB89	Adenylosuccinate lyase	VDAEGMK	0.0016567	1.77746
	P60438	50S ribosomal protein L3	VDVTGTSK	0.00430987	1.53981
	P0ADG7	Inosine-5'-monophosphate dehydrogenase	VGAAVGAGAGNEERVDALVAA	0.00796083	-3.4018
	P60624	50S ribosomal protein L24	VGFRFEDGK	0.000198861	1.61396
	P00956	Isoleucine--tRNA ligase	VGGSLEAAVTLYAEPELSAK	0.0082107	1.65567
	P0A9C9	Fructose-1,6-bisphosphatase 1 class 2	VGTGRGDAVDIAVDPIEGTR	0.00200299	1.73933
	P15639	Bifunctional purine biosynthesis protein PurH	VHGGILGR	0.00149923	3.00554
	P0A7I7	GTP cyclohydrolase-2	VHSECLTGDALFSLR	0.00121674	-1.71039
	P0C018	50S ribosomal protein L18	VIAPNGSEVLVAASTVEK	0.00260943	-1.68598
	P0A9C5	Glutamine synthetase	VIDPFFADSTLIIR	0.000480624	1.66207
	P0A7W1	30S ribosomal protein S5	VLEVAGVHNVLAK	0.000347181	-1.96292
	P0A8M6	UPF0265 protein YeeX	VLLLDNLSDYIK	0.000918114	1.70464
	P76535	N-acetylmuramic acid 6-phosphate etherase	VLPDIAAAIDVIHAQVSGGGR	0.000406281	2.46914
	P0A9W9	Protein YrdA	VMLHGCTIGNR	4.80402e-06	-1.71755
	P0AEK4	Enoyl-[acyl-carrier-protein] reductase [NADH] FabI	VNAISAGPIR	0.000780306	1.55994
	P52643	D-lactate dehydrogenase	VNDDGSRPVLEELK	0.00023429	1.76862
	P60624	50S ribosomal protein L24	VSNVAIFNAATGK	0.00153767	-1.52879
	P23847	Periplasmic dipeptide transport protein	VYQGAGVSAK	0.00270498	2.35726
	P04825	Aminopeptidase N	WHQNGLVMDK	0.00417818	-1.79819
	P0A9C5	Glutamine synthetase	WNSSTQYEGGNK	5.20444e-06	-1.59884
	P30011	Nicotinate-nucleotide pyrophosphorylase [carboxylating]	YAVLCGGGANHR	0.00532798	2.04993
	P04816	Leucine-specific-binding protein	YDQDPANQGIVDALK	0.00369488	1.72154
	P0ABK5	Cysteine synthase A	YLSTALFADLFTEK	0.000757164	1.725
	P0AAB6	UTP--glucose-1-phosphate uridylyltransferase	YNLAAMIAR	0.00208863	1.63419
	P0AAB6	UTP--glucose-1-phosphate uridylyltransferase	YVLSADIWPELER	0.00636577	1.55637
	P0A8L1	Serine--tRNA ligase	YVPYLVNQDTLYGTGQLPK	0.0071323	2.38514
	P0ADY7	50S ribosomal protein L16	YWVALIQPGK	0.0039713	-1.8039
	P0A825	Serine hydroxymethyltransferase	YYGGCEYVDIVEQL	0.00277976	1.88764
