# Supplementary material for: In situ analysis of osmolyte mechanisms of proteome thermal stabilization
Source: Nat Chem Biol. 2024 Feb 29;20(8):1053–65. doi: 10.1038/s41589-024-01568-7 (PMC11288892; doi:10.1038/s41589-024-01568-7)
Supplement: Supplementary file 5 — Analysis of osmolyte effects on protein aggregation. [file 41589_2024_1568_MOESM5_ESM.xlsx]

## Sheet: Description
Analysis of osmolyte effects on protein aggregation
TMAO_TPP_stabilisation	Stabilisation by 1 M TMAO as measured by Thermal Proteome Profiling
Column	Description
Protein	Uniprot unique entry identifier of assigned protein
Protein_name	Protein description
Stabilisation_score	Stabilisation score
Glucose_TPP_stabilisation	Stabilisation by 1 M glucose as measured by Thermal Proteome Profiling
Column	Description
Protein	Uniprot unique entry identifier of assigned protein
Protein_name	Protein description
Stabilisation_score	Stabilisation score
Proline_TPP_stabilisation	Stabilisation by 1 M proline as measured by Thermal Proteome Profiling
Column	Description
Protein	Uniprot unique entry identifier of assigned protein
Protein_name	Protein description
Stabilisation_score	Stabilisation score
Aggregation TPP	Promoted or decreased aggregation by osmolytes
Column	Description
Protein	Uniprot unique entry identifier of assigned protein
Protein_name	Protein description
adj. p-value	p-values (two sided t-test) adjusted for multiple testing with the Benjamini-Hochberg method
log2(FC)	differential protein abundance at high temperatures (fold difference between osmolytes and control)
Aggregation	Indication whether aggregation was decreased or promoted upon addition of osmolyte
Condition	Osmolyte used in the comparison
TMAO_susceptibility	Change of protein susceptibility upon TMAO addition at high temperatures (> 72°C) as measured by LiP-MS
Column	Description
UniprotID	Uniprot unique entry identifier of assigned protein
Protein_name	Protein description
Peptide	Peptide sequence with the associated significant change
adj. p-value	p-values (two-sided t-test) adjusted for multiple testing with the Benjamini-Hochberg method
log2(FC)	differential peptide abundance at high temperatures (fold difference between osmolytes and control)
Betaine_susceptibility	Change of protein susceptibility upon betaine addition at high temperatures (> 72°C) as measured by LiP-MS
Column	Description
UniprotID	Uniprot unique entry identifier of assigned protein
Protein_name	Protein description
Peptide	Peptide sequence with the associated significant change
adj. p-value	p-values (two-sided t-test) adjusted for multiple testing with the Benjamini-Hochberg method
log2(FC)	differential peptide abundance at high temperatures (fold difference between osmolytes and control)
Glycerol_susceptibility	Change of protein susceptibility upon glycerol addition at high temperatures (> 72°C) as measured by LiP-MS
Column	Description
UniprotID	Uniprot unique entry identifier of assigned protein
Protein_name	Protein description
Peptide	Peptide sequence with the associated significant change
adj. p-value	p-values (two-sided t-test) adjusted for multiple testing with the Benjamini-Hochberg method
log2(FC)	differential peptide abundance at high temperatures (fold difference between osmolytes and control)
Proline_susceptibility	Change of protein susceptibility upon proline addition at high temperatures (> 72°C) as measured by LiP-MS
Column	Description
UniprotID	Uniprot unique entry identifier of assigned protein
Protein_name	Protein description
Peptide	Peptide sequence with the associated significant change
adj. p-value	p-values adjusted for multiple testing with the Benjamini-Hochberg method
log2(FC)	differential peptide abundance at high temperatures (fold difference between osmolytes and control)
Trehalose_susceptibility	Change of protein susceptibility upon trehalose addition at high temperatures (> 72°C) as measured by LiP-MS
Column	Description
UniprotID	Uniprot unique entry identifier of assigned protein
Protein_name	Protein description
Peptide	Peptide sequence with the associated significant change
adj. p-value	p-values (two-sided t-test) adjusted for multiple testing with the Benjamini-Hochberg method
log2(FC)	differential peptide abundance at high temperatures (fold difference between osmolytes and control)
Glucose_susceptibility	Change of protein susceptibility upon glucose addition at high temperatures (> 72°C) as measured by LiP-MS
Column	Description
UniprotID	Uniprot unique entry identifier of assigned protein
Protein_name	Protein description
Peptide	Peptide sequence with the associated significant change
adj. p-value	p-values (two-sided t-test) adjusted for multiple testing with the Benjamini-Hochberg method
log2(FC)	differential peptide abundance at high temperatures (fold difference between osmolytes and control)

## Sheet: TMAO_TPP_stabilisation
TMAO TPP stabilisation
	Protein	Protein_name	Stabilisation_score
	P00350	6-phosphogluconate dehydrogenase, decarboxylating (EC 1.1.1.44)	11.7284
	P00370	NADP-specific glutamate dehydrogenase (NADP-GDH) (EC 1.4.1.4)	10.095
	P00452	Ribonucleoside-diphosphate reductase 1 subunit alpha (EC 1.17.4.1) (Protein B1) (Ribonucleoside-diphosphate reductase 1 R1 subunit) (Ribonucleotide reductase 1)	20.6243
	P00509	Aspartate aminotransferase (AspAT) (EC 2.6.1.1) (Transaminase A)	14.6296
	P00561	Bifunctional aspartokinase/homoserine dehydrogenase 1 (Aspartokinase I/homoserine dehydrogenase I) (AKI-HDI) [Includes: Aspartokinase (EC 2.7.2.4); Homoserine dehydrogenase (EC 1.1.1.3)]	13.9285
	P00562	Bifunctional aspartokinase/homoserine dehydrogenase 2 (Aspartokinase II/homoserine dehydrogenase II) (AKII-HDII) [Includes: Aspartokinase (EC 2.7.2.4); Homoserine dehydrogenase (EC 1.1.1.3)]	8.4077
	P00579	RNA polymerase sigma factor RpoD (Sigma-70)	26.6493
	P00582	DNA polymerase I (POL I) (EC 2.7.7.7)	17.1746
	P00811	Beta-lactamase (EC 3.5.2.6) (Cephalosporinase)	5.77995
	P00861	Diaminopimelate decarboxylase (DAP decarboxylase) (DAPDC) (EC 4.1.1.20)	11.6201
	P00864	Phosphoenolpyruvate carboxylase (PEPC) (PEPCase) (EC 4.1.1.31)	20.5077
	P00887	Phospho-2-dehydro-3-deoxyheptonate aldolase, Trp-sensitive (EC 2.5.1.54) (3-deoxy-D-arabino-heptulosonate 7-phosphate synthase) (DAHP synthase) (Phospho-2-keto-3-deoxyheptonate aldolase)	7.2231
	P00888	Phospho-2-dehydro-3-deoxyheptonate aldolase, Tyr-sensitive (EC 2.5.1.54) (3-deoxy-D-arabino-heptulosonate 7-phosphate synthase) (DAHP synthase) (Phospho-2-keto-3-deoxyheptonate aldolase)	6.59145
	P00893	Acetolactate synthase isozyme 3 large subunit (EC 2.2.1.6) (AHAS-III) (ALS-III) (Acetohydroxy-acid synthase III large subunit)	13.9257
	P00894	Acetolactate synthase isozyme 3 small subunit (EC 2.2.1.6) (ALS-III) (Acetohydroxy-acid synthase III small subunit) (AHAS-III)	6.69747
	P00895	Anthranilate synthase component 1 (AS) (ASI) (EC 4.1.3.27)	7.05293
	P00909	Tryptophan biosynthesis protein TrpCF [Includes: Indole-3-glycerol phosphate synthase (IGPS) (EC 4.1.1.48); N-(5'-phospho-ribosyl)anthranilate isomerase (PRAI) (EC 5.3.1.24)]	9.5899
	P00926	D-serine dehydratase (EC 4.3.1.18) (D-serine deaminase) (DSD)	13.6982
	P00934	Threonine synthase (TS) (EC 4.2.3.1)	5.49628
	P00935	Cystathionine gamma-synthase (CGS) (EC 2.5.1.48) (O-succinylhomoserine (thiol)-lyase)	12.0666
	P00954	Tryptophan--tRNA ligase (EC 6.1.1.2) (Tryptophanyl-tRNA synthetase) (TrpRS)	17.2916
	P00956	Isoleucine--tRNA ligase (EC 6.1.1.5) (Isoleucyl-tRNA synthetase) (IleRS)	16.5487
	P00957	Alanine--tRNA ligase (EC 6.1.1.7) (Alanyl-tRNA synthetase) (AlaRS)	4.00598
	P00959	Methionine--tRNA ligase (EC 6.1.1.10) (Methionyl-tRNA synthetase) (MetRS)	8.93999
	P00960	Glycine--tRNA ligase alpha subunit (EC 6.1.1.14) (Glycyl-tRNA synthetase alpha subunit) (GlyRS)	7.86155
	P00961	Glycine--tRNA ligase beta subunit (EC 6.1.1.14) (Glycyl-tRNA synthetase beta subunit) (GlyRS)	7.10489
	P00962	Glutamine--tRNA ligase (EC 6.1.1.18) (Glutaminyl-tRNA synthetase) (GlnRS)	9.31085
	P00963	Aspartate--ammonia ligase (EC 6.3.1.1) (Asparagine synthetase A)	4.04386
	P00968	Carbamoyl-phosphate synthase large chain (EC 6.3.5.5) (Carbamoyl-phosphate synthetase ammonia chain)	15.2223
	P02359	30S ribosomal protein S7 (Small ribosomal subunit protein uS7)	9.00217
	P02413	50S ribosomal protein L15 (Large ribosomal subunit protein uL15)	7.65295
	P03018	DNA helicase II (EC 3.6.4.12)	8.26084
	P03813	Broad specificity amino-acid racemase YgeA (EC 5.1.1.10)	9.60276
	P04079	GMP synthase [glutamine-hydrolyzing] (EC 6.3.5.2) (GMP synthetase) (GMPS) (Glutamine amidotransferase)	8.30562
	P04391	Ornithine carbamoyltransferase subunit I (OTCase-1) (EC 2.1.3.3)	4.08269
	P04395	DNA-3-methyladenine glycosylase 2 (EC 3.2.2.21) (3-methyladenine-DNA glycosylase II, inducible) (TAG II) (DNA-3-methyladenine glycosidase II) (DNA-3-methyladenine glycosylase II)	1.83535
	P04425	Glutathione synthetase (EC 6.3.2.3) (GSH synthetase) (GSH-S) (GSHase) (Glutathione synthase)	11.1406
	P04693	Aromatic-amino-acid aminotransferase (ARAT) (AROAT) (EC 2.6.1.57) (Beta-methylphenylalanine transaminase) (EC 2.6.1.107)	10.4976
	P04805	Glutamate--tRNA ligase (EC 6.1.1.17) (Glutamyl-tRNA synthetase) (GluRS)	4.06056
	P04816	Leucine-specific-binding protein (L-BP) (LS-BP)	2.32801
	P04968	L-threonine dehydratase biosynthetic IlvA (EC 4.3.1.19) (Threonine deaminase)	16.4829
	P04995	Exodeoxyribonuclease I (ExoI) (Exonuclease I) (EC 3.1.11.1) (DNA deoxyribophosphodiesterase) (dRPase)	10.7268
	P05042	Fumarate hydratase class II (Fumarase C) (EC 4.2.1.2) (Aerobic fumarase) (Iron-independent fumarase)	10.3759
	P05055	Polyribonucleotide nucleotidyltransferase (EC 2.7.7.8) (Polynucleotide phosphorylase) (PNPase)	14.2065
	P05194	3-dehydroquinate dehydratase (3-dehydroquinase) (EC 4.2.1.10) (Type I DHQase) (Type I dehydroquinase) (DHQ1)	22.2295
	P05458	Protease 3 (EC 3.4.24.55) (Pitrilysin) (Protease III) (Protease pi)	6.39146
	P05459	Erythronate-4-phosphate dehydrogenase (EC 1.1.1.290)	14.7295
	P05791	Dihydroxy-acid dehydratase (DAD) (EC 4.2.1.9)	10.6063
	P05793	Ketol-acid reductoisomerase (NADP(+)) (KARI) (EC 1.1.1.86) (Acetohydroxy-acid isomeroreductase) (AHIR) (Alpha-keto-beta-hydroxylacyl reductoisomerase) (Ketol-acid reductoisomerase type 2) (Ketol-acid reductoisomerase type II)	14.0167
	P05852	tRNA N6-adenosine threonylcarbamoyltransferase (EC 2.3.1.234) (N6-L-threonylcarbamoyladenine synthase) (t(6)A synthase) (t(6)A37 threonylcarbamoyladenosine biosynthesis protein TsaD) (tRNA threonylcarbamoyladenosine biosynthesis protein TsaD)	12.2367
	P06612	DNA topoisomerase 1 (EC 5.6.2.1) (DNA topoisomerase I) (Omega-protein) (Relaxing enzyme) (Swivelase) (Untwisting enzyme)	12.6209
	P06715	Glutathione reductase (GR) (GRase) (EC 1.8.1.7)	1.21841
	P06721	Cystathionine beta-lyase MetC (CBL) (CL) (EC 4.4.1.13) (Beta-cystathionase MetC) (Cysteine desulfhydrase MetC) (CD) (EC 4.4.1.28) (Cysteine lyase MetC) (Cysteine-S-conjugate beta-lyase MetC)	13.4562
	P06961	Multifunctional CCA protein [Includes: CCA-adding enzyme (EC 2.7.7.72) (CCA tRNA nucleotidyltransferase) (tRNA CCA-pyrophosphorylase) (tRNA adenylyl-/cytidylyl-transferase) (tRNA nucleotidyltransferase) (tRNA-NT); 2'-nucleotidase (EC 3.1.3.-); 2',3'-cyclic phosphodiesterase (EC 3.1.4.-); Phosphatase (EC 3.1.3.-)]	7.81863
	P06986	Histidinol-phosphate aminotransferase (EC 2.6.1.9) (Imidazole acetol-phosphate transaminase) (HPAT) (HspAT)	10.7091
	P06987	Histidine biosynthesis bifunctional protein HisB [Includes: Histidinol-phosphatase (EC 3.1.3.15); Imidazoleglycerol-phosphate dehydratase (IGPD) (EC 4.2.1.19)]	4.63949
	P06988	Histidinol dehydrogenase (HDH) (EC 1.1.1.23)	6.94549
	P07001	NAD(P) transhydrogenase subunit alpha (EC 7.1.1.1) (Nicotinamide nucleotide transhydrogenase subunit alpha) (Pyridine nucleotide transhydrogenase subunit alpha)	2.38464
	P07003	Pyruvate dehydrogenase [ubiquinone] (EC 1.2.5.1) (Pyruvate oxidase) (POX) (Pyruvate:ubiquinone-8 oxidoreductase)	22.9565
	P07004	Gamma-glutamyl phosphate reductase (GPR) (EC 1.2.1.41) (Glutamate-5-semialdehyde dehydrogenase) (Glutamyl-gamma-semialdehyde dehydrogenase) (GSA dehydrogenase)	15.6066
	P07102	Phytase AppA (EC 3.1.3.-) (6-phytase) (Histidine acid phosphatase phytase) (HAP phytase) (Myo-inositol hexakisphosphate phosphohydrolase) (Phosphoanhydride phosphatase) (EC 3.6.1.-) (pH 2.5 acid phosphatase) (Acid phosphatase) (EC 3.1.3.-)	27.3958
	P07118	Valine--tRNA ligase (EC 6.1.1.9) (Valyl-tRNA synthetase) (ValRS)	11.0675
	P07395	Phenylalanine--tRNA ligase beta subunit (EC 6.1.1.20) (Phenylalanyl-tRNA synthetase beta subunit) (PheRS)	16.0861
	P07623	Homoserine O-succinyltransferase (HST) (EC 2.3.1.46) (Homoserine transsuccinylase) (HTS)	13.403
	P07639	3-dehydroquinate synthase (DHQS) (EC 4.2.3.4)	10.8343
	P07650	Thymidine phosphorylase (EC 2.4.2.4) (TdRPase)	14.6357
	P07762	1,4-alpha-glucan branching enzyme GlgB (EC 2.4.1.18) (1,4-alpha-D-glucan:1,4-alpha-D-glucan 6-glucosyl-transferase) (Alpha-(1->4)-glucan branching enzyme) (Glycogen branching enzyme) (BE)	13.1787
	P07813	Leucine--tRNA ligase (EC 6.1.1.4) (Leucyl-tRNA synthetase) (LeuRS)	26.7973
	P07862	D-alanine--D-alanine ligase B (EC 6.3.2.4) (D-Ala-D-Ala ligase B) (D-alanylalanine synthetase B)	19.6284
	P07913	L-threonine 3-dehydrogenase (TDH) (EC 1.1.1.103) (L-threonine dehydrogenase)	3.33834
	P08142	Acetolactate synthase isozyme 1 large subunit (AHAS-I) (EC 2.2.1.6) (Acetohydroxy-acid synthase I large subunit) (ALS-I)	9.02747
	P08178	Phosphoribosylformylglycinamidine cyclo-ligase (EC 6.3.3.1) (AIR synthase) (AIRS) (Phosphoribosyl-aminoimidazole synthetase)	8.6413
	P08192	Dihydrofolate synthase/folylpolyglutamate synthase (DHFS / FPGS) (EC 6.3.2.12) (EC 6.3.2.17) (Folylpoly-gamma-glutamate synthetase-dihydrofolate synthetase) (Folylpolyglutamate synthetase) (Tetrahydrofolylpolyglutamate synthase)	14.7291
	P08200	Isocitrate dehydrogenase [NADP] (IDH) (EC 1.1.1.42) (IDP) (NADP(+)-specific ICDH) (Oxalosuccinate decarboxylase)	18.615
	P08244	Orotidine 5'-phosphate decarboxylase (EC 4.1.1.23) (OMP decarboxylase) (OMPDCase) (OMPdecase)	9.88475
	P08312	Phenylalanine--tRNA ligase alpha subunit (EC 6.1.1.20) (Phenylalanyl-tRNA synthetase alpha subunit) (PheRS)	17.0421
	P08373	UDP-N-acetylenolpyruvoylglucosamine reductase (EC 1.3.1.98) (UDP-N-acetylmuramate dehydrogenase)	14.7366
	P08390	USG-1 protein	11.5721
	P08394	RecBCD enzyme subunit RecB (EC 3.1.11.5) (Exodeoxyribonuclease V 135 kDa polypeptide) (Exodeoxyribonuclease V beta chain) (Exonuclease V subunit RecB) (ExoV subunit RecB) (Helicase/nuclease RecBCD subunit RecB)	16.9852
	P08506	D-alanyl-D-alanine carboxypeptidase DacC (DD-carboxypeptidase) (DD-peptidase) (EC 3.4.16.4) (Penicillin-binding protein 6) (PBP-6)	11.2783
	P08722	PTS system beta-glucoside-specific EIIBCA component (EIIBCA-Bgl) (EII-Bgl) [Includes: Beta-glucoside-specific phosphotransferase enzyme IIB component (EC 2.7.1.-) (PTS system beta-glucoside-specific EIIB component); Beta-glucoside permease IIC component (PTS system beta-glucoside-specific EIIC component); Beta-glucoside-specific phosphotransferase enzyme IIA component (PTS system beta-glucoside-s…	5.87469
	P08839	Phosphoenolpyruvate-protein phosphotransferase (EC 2.7.3.9) (Phosphotransferase system, enzyme I)	10.2335
	P08957	Type I restriction enzyme EcoKI methylase subunit (M protein) (EC 2.1.1.72) (Type I methyltransferase M.EcoKI) (M.EcoKI)	3.4783
	P08997	Malate synthase A (MSA) (EC 2.3.3.9)	13.5894
	P09029	N5-carboxyaminoimidazole ribonucleotide synthase (N5-CAIR synthase) (EC 6.3.4.18) (5-(carboxyamino)imidazole ribonucleotide synthetase)	22.5386
	P09030	Exodeoxyribonuclease III (EXO III) (Exonuclease III) (EC 3.1.11.2) (AP endonuclease VI)	10.2067
	P09053	Valine--pyruvate aminotransferase (EC 2.6.1.66) (Alanine--valine transaminase) (Transaminase C)	9.31569
	P09147	UDP-glucose 4-epimerase (EC 5.1.3.2) (Galactowaldenase) (UDP-galactose 4-epimerase)	8.28819
	P09151	2-isopropylmalate synthase (EC 2.3.3.13) (Alpha-IPM synthase) (Alpha-isopropylmalate synthase)	10.251
	P09373	Formate acetyltransferase 1 (EC 2.3.1.54) (Pyruvate formate-lyase 1)	4.2639
	P09831	Glutamate synthase [NADPH] large chain (EC 1.4.1.13) (Glutamate synthase subunit alpha) (GLTS alpha chain) (NADPH-GOGAT)	10.9927
	P09832	Glutamate synthase [NADPH] small chain (EC 1.4.1.13) (Glutamate synthase subunit beta) (GLTS beta chain) (NADPH-GOGAT)	14.9873
	P0A698	UvrABC system protein A (UvrA protein) (Excinuclease ABC subunit A)	20.8018
	P0A6A6	3-isopropylmalate dehydratase large subunit (EC 4.2.1.33) (Alpha-IPM isomerase) (IPMI) (Isopropylmalate isomerase)	1.91789
	P0A6B7	Cysteine desulfurase IscS (EC 2.8.1.7) (NifS protein homolog) (ThiI transpersulfidase) (TusA transpersulfidase)	14.1681
	P0A6C8	Acetylglutamate kinase (EC 2.7.2.8) (N-acetyl-L-glutamate 5-phosphotransferase) (NAG kinase) (NAGK)	6.24792
	P0A6D3	3-phosphoshikimate 1-carboxyvinyltransferase (EC 2.5.1.19) (5-enolpyruvylshikimate-3-phosphate synthase) (EPSP synthase) (EPSPS)	1.93321
	P0A6E4	Argininosuccinate synthase (EC 6.3.4.5) (Citrulline--aspartate ligase)	12.2067
	P0A6E9	ATP-dependent dethiobiotin synthetase BioD 2 (EC 6.3.3.3) (DTB synthetase 2) (DTBS 2) (Dethiobiotin synthase 2)	1.95931
	P0A6F1	Carbamoyl-phosphate synthase small chain (EC 6.3.5.5) (Carbamoyl-phosphate synthetase glutamine chain)	11.4863
	P0A6F3	Glycerol kinase (EC 2.7.1.30) (ATP:glycerol 3-phosphotransferase) (Glycerokinase) (GK)	24.05
	P0A6F5	Chaperonin GroEL (EC 5.6.1.7) (60 kDa chaperonin) (Chaperonin-60) (Cpn60) (GroEL protein)	7.26426
	P0A6G7	ATP-dependent Clp protease proteolytic subunit (EC 3.4.21.92) (Caseinolytic protease) (Endopeptidase Clp) (Heat shock protein F21.5) (Protease Ti)	34.5704
	P0A6H5	ATP-dependent protease ATPase subunit HslU (Heat shock protein HslU) (Unfoldase HslU)	11.3529
	P0A6I0	Cytidylate kinase (CK) (EC 2.7.4.25) (Cytidine monophosphate kinase) (CMP kinase) (Protein MssA) (p25)	4.22327
	P0A6I3	Pantothenate kinase (EC 2.7.1.33) (Pantothenic acid kinase) (Rts protein)	1.66933
	P0A6K6	Phosphopentomutase (EC 5.4.2.7) (Phosphodeoxyribomutase)	10.8904
	P0A6L0	Deoxyribose-phosphate aldolase (DERA) (EC 4.1.2.4) (2-deoxy-D-ribose 5-phosphate aldolase) (Phosphodeoxyriboaldolase) (Deoxyriboaldolase)	7.97301
	P0A6L2	4-hydroxy-tetrahydrodipicolinate synthase (HTPA synthase) (EC 4.3.3.7)	7.23324
	P0A6M4	D-aminoacyl-tRNA deacylase (DTD) (EC 3.1.1.96) (D-tyrosyl RNA deacylase) (D-tyrosyl-tRNA(Tyr) deacylase) (Gly-tRNA(Ala) deacylase) (Gly-tRNA(Gly) deacylase)	13.9071
	P0A6M8	Elongation factor G (EF-G)	14.4818
	P0A6N8	Elongation factor P-like protein	5.31838
	P0A6Q6	3-hydroxyacyl-[acyl-carrier-protein] dehydratase FabZ (EC 4.2.1.59) ((3R)-hydroxymyristoyl-[acyl-carrier-protein] dehydratase) ((3R)-hydroxymyristoyl-ACP dehydrase) (17 kDa actomyosin component) (Beta-hydroxyacyl-ACP dehydratase)	4.98808
	P0A6R0	3-oxoacyl-[acyl-carrier-protein] synthase 3 (EC 2.3.1.180) (3-oxoacyl-[acyl-carrier-protein] synthase III) (Beta-ketoacyl-ACP synthase III) (KAS III) (EcFabH)	13.51
	P0A6S7	Glycerol-3-phosphate dehydrogenase [NAD(P)+] (EC 1.1.1.94) (NAD(P)H-dependent glycerol-3-phosphate dehydrogenase)	6.62847
	P0A6U8	Glycogen synthase (EC 2.4.1.21) (Starch [bacterial glycogen] synthase)	8.20671
	P0A6V1	Glucose-1-phosphate adenylyltransferase (EC 2.7.7.27) (ADP-glucose pyrophosphorylase) (ADPGlc PPase) (ADP-glucose synthase)	5.44708
	P0A6V8	Glucokinase (EC 2.7.1.2) (Glucose kinase)	6.18469
	P0A6W9	Glutamate--cysteine ligase (EC 6.3.2.2) (Gamma-ECS) (GCS) (Gamma-glutamylcysteine synthetase)	15.7422
	P0A715	2-dehydro-3-deoxyphosphooctonate aldolase (EC 2.5.1.55) (3-deoxy-D-manno-octulosonic acid 8-phosphate synthase) (KDO-8-phosphate synthase) (KDO 8-P synthase) (KDOPS) (Phospho-2-dehydro-3-deoxyoctonate aldolase)	23.5802
	P0A717	Ribose-phosphate pyrophosphokinase (RPPK) (EC 2.7.6.1) (5-phospho-D-ribosyl alpha-1-diphosphate) (Phosphoribosyl diphosphate synthase) (Phosphoribosyl pyrophosphate synthase) (P-Rib-PP synthase) (PRPP synthase) (PRPPase)	31.5082
	P0A725	UDP-3-O-acyl-N-acetylglucosamine deacetylase (UDP-3-O-acyl-GlcNAc deacetylase) (EC 3.5.1.108) (Protein EnvA) (UDP-3-O-[R-3-hydroxymyristoyl]-N-acetylglucosamine deacetylase)	16.5319
	P0A731	Methylglyoxal synthase (MGS) (EC 4.2.3.3)	8.53413
	P0A759	Glucosamine-6-phosphate deaminase (EC 3.5.99.6) (GlcN6P deaminase) (GNPDA) (Glucosamine-6-phosphate isomerase)	15.7908
	P0A780	Transcription antitermination protein NusB (Antitermination factor NusB) (N utilization substance protein B)	3.4173
	P0A784	Oligoribonuclease (EC 3.1.15.-)	6.56735
	P0A794	Pyridoxine 5'-phosphate synthase (PNP synthase) (EC 2.6.99.2)	1.82809
	P0A796	ATP-dependent 6-phosphofructokinase isozyme 1 (ATP-PFK 1) (Phosphofructokinase 1) (EC 2.7.1.11) (6-phosphofructokinase isozyme I) (Phosphohexokinase 1)	8.12425
	P0A799	Phosphoglycerate kinase (EC 2.7.2.3)	11.9157
	P0A7A2	Probable phosphoglycerate mutase GpmB (EC 5.4.2.-) (PGAM) (Phosphoglyceromutase)	10.3473
	P0A7B3	NAD kinase (EC 2.7.1.23) (ATP-dependent NAD kinase)	17.6465
	P0A7B5	Glutamate 5-kinase (EC 2.7.2.11) (Gamma-glutamyl kinase) (GK)	16.2384
	P0A7D1	Peptidyl-tRNA hydrolase (PTH) (EC 3.1.1.29)	12.0418
	P0A7D4	Adenylosuccinate synthetase (AMPSase) (AdSS) (EC 6.3.4.4) (IMP--aspartate ligase)	30.3166
	P0A7D7	Phosphoribosylaminoimidazole-succinocarboxamide synthase (EC 6.3.2.6) (SAICAR synthetase)	7.76018
	P0A7E1	Dihydroorotate dehydrogenase (quinone) (EC 1.3.5.2) (DHOdehase) (DHOD) (DHODase) (Dihydroorotate oxidase)	1.89641
	P0A7E5	CTP synthase (EC 6.3.4.2) (Cytidine 5'-triphosphate synthase) (Cytidine triphosphate synthetase) (CTP synthetase) (CTPS) (UTP--ammonia ligase)	11.6526
	P0A7I0	Peptide chain release factor RF1 (RF-1)	9.54496
	P0A7I4	Peptide chain release factor RF3 (RF-3)	20.3053
	P0A7I7	GTP cyclohydrolase-2 (EC 3.5.4.25) (GTP cyclohydrolase II)	1.03625
	P0A7J3	50S ribosomal protein L10 (50S ribosomal protein L8) (Large ribosomal subunit protein uL10)	12.1065
	P0A7J7	50S ribosomal protein L11 (Large ribosomal subunit protein uL11)	11.7016
	P0A7L0	50S ribosomal protein L1 (Large ribosomal subunit protein uL1)	8.1984
	P0A7L3	50S ribosomal protein L20 (Large ribosomal subunit protein bL20)	1.73972
	P0A7R5	30S ribosomal protein S10 (Small ribosomal subunit protein uS10) (Transcription termination/antitermination protein NusE)	17.184
	P0A7R9	30S ribosomal protein S11 (Small ribosomal subunit protein uS11)	9.96944
	P0A7S3	30S ribosomal protein S12 (Small ribosomal subunit protein uS12)	18.9995
	P0A7S9	30S ribosomal protein S13 (Small ribosomal subunit protein uS13)	11.7057
	P0A7T3	30S ribosomal protein S16 (Small ribosomal subunit protein bS16)	8.99363
	P0A7T7	30S ribosomal protein S18 (Small ribosomal subunit protein bS18)	10.3525
	P0A7U3	30S ribosomal protein S19 (Small ribosomal subunit protein uS19)	3.29305
	P0A7U7	30S ribosomal protein S20 (Small ribosomal subunit protein bS20)	3.68018
	P0A7V0	30S ribosomal protein S2 (Small ribosomal subunit protein uS2)	14.6589
	P0A7V3	30S ribosomal protein S3 (Small ribosomal subunit protein uS3)	17.0472
	P0A7V8	30S ribosomal protein S4 (Small ribosomal subunit protein uS4)	18.1905
	P0A7W1	30S ribosomal protein S5 (Small ribosomal subunit protein uS5)	16.7379
	P0A7W7	30S ribosomal protein S8 (Small ribosomal subunit protein uS8)	14.5397
	P0A7X3	30S ribosomal protein S9 (Small ribosomal subunit protein uS9)	19.7957
	P0A7Y8	Ribonuclease P protein component (RNase P protein) (RNaseP protein) (EC 3.1.26.5) (Protein C5)	7.48562
	P0A7Z0	Ribose-5-phosphate isomerase A (EC 5.3.1.6) (Phosphoriboisomerase A) (PRI)	8.70145
	P0A7Z4	DNA-directed RNA polymerase subunit alpha (RNAP subunit alpha) (EC 2.7.7.6) (RNA polymerase subunit alpha) (Transcriptase subunit alpha)	9.25219
	P0A825	Serine hydroxymethyltransferase (SHMT) (Serine methylase) (EC 2.1.2.1)	14.7872
	P0A832	SsrA-binding protein (Small protein B)	4.88093
	P0A836	Succinate--CoA ligase [ADP-forming] subunit beta (EC 6.2.1.5) (Succinyl-CoA synthetase subunit beta) (SCS-beta)	13.5721
	P0A840	5'/3'-nucleotidase SurE (EC 3.1.3.5) (EC 3.1.3.6) (Exopolyphosphatase) (EC 3.6.1.11) (Nucleoside monophosphate phosphohydrolase) (Stationary-phase survival protein SurE)	8.1194
	P0A847	Queuine tRNA-ribosyltransferase (EC 2.4.2.29) (Guanine insertion enzyme) (tRNA-guanine transglycosylase)	13.3839
	P0A853	Tryptophanase (EC 4.1.99.1) (L-tryptophan indole-lyase) (TNase)	17.6565
	P0A855	Tol-Pal system protein TolB	5.86872
	P0A867	Transaldolase A (EC 2.2.1.2)	9.09566
	P0A870	Transaldolase B (EC 2.2.1.2)	11.2596
	P0A877	Tryptophan synthase alpha chain (EC 4.2.1.20)	20.2851
	P0A879	Tryptophan synthase beta chain (EC 4.2.1.20)	20.8522
	P0A884	Thymidylate synthase (TS) (TSase) (EC 2.1.1.45)	13.9959
	P0A887	Ubiquinone/menaquinone biosynthesis C-methyltransferase UbiE (EC 2.1.1.163) (EC 2.1.1.201) (2-methoxy-6-polyprenyl-1,4-benzoquinol methylase) (Demethylmenaquinone methyltransferase)	10.9304
	P0A898	Endoribonuclease YbeY (EC 3.1.-.-)	1.95847
	P0A8E1	UPF0227 protein YcfP	8.80435
	P0A8F0	Uracil phosphoribosyltransferase (EC 2.4.2.9) (UMP pyrophosphorylase) (UPRTase)	7.14111
	P0A8G6	NAD(P)H dehydrogenase (quinone) (EC 1.6.5.2) (Flavoprotein WrbA) (NAD(P)H:quinone oxidoreductase) (NQO)	11.9447
	P0A8I1	Putative pre-16S rRNA nuclease (EC 3.1.-.-)	11.7802
	P0A8L1	Serine--tRNA ligase (EC 6.1.1.11) (Seryl-tRNA synthetase) (SerRS) (Seryl-tRNA(Ser/Sec) synthetase)	15.0295
	P0A8M0	Asparagine--tRNA ligase (EC 6.1.1.22) (Asparaginyl-tRNA synthetase) (AsnRS)	18.5788
	P0A8M3	Threonine--tRNA ligase (EC 6.1.1.3) (Threonyl-tRNA synthetase) (ThrRS)	4.07872
	P0A8N3	Lysine--tRNA ligase (EC 6.1.1.6) (Lysyl-tRNA synthetase) (LysRS)	8.13986
	P0A8N5	Lysine--tRNA ligase, heat inducible (EC 6.1.1.6) (Lysyl-tRNA synthetase) (LysRS)	7.83777
	P0A8S1	HTH-type transcriptional regulator ArgP (Inhibitor of chromosome initiation) (OriC replication inhibitor)	28.4889
	P0A8T7	DNA-directed RNA polymerase subunit beta' (RNAP subunit beta') (EC 2.7.7.6) (RNA polymerase subunit beta') (Transcriptase subunit beta')	17.6853
	P0A8V0	Ribonuclease BN (RNase BN) (EC 3.1.-.-) (Ribonuclease Z homolog) (RNase Z homolog)	12.079
	P0A8V2	DNA-directed RNA polymerase subunit beta (RNAP subunit beta) (EC 2.7.7.6) (RNA polymerase subunit beta) (Transcriptase subunit beta)	13.4925
	P0A8X0	UPF0307 protein YjgA (x96 protein)	0.466024
	P0A8Y3	Alpha-D-glucose 1-phosphate phosphatase YihX (Alpha-D-glucose-1-P phosphatase) (EC 3.1.3.10) (Alpha-D-glucose-1-phosphatase) (Haloacid dehalogenase-like phosphatase 4) (HAD4)	9.55242
	P0A8Y8	Proofreading thioesterase EntH (EC 3.1.2.-) (Enterobactin synthase component H) (p15)	6.61638
	P0A8Z0	Acyl-CoA thioester hydrolase YciA (EC 3.1.2.-) (Protein P14)	15.3411
	P0A917	Outer membrane protein X	5.95611
	P0A951	Spermidine N(1)-acetyltransferase (SAT) (EC 2.3.1.57) (Spermidine/spermine N(1)-acetyltransferase) (SSAT)	1.87521
	P0A953	3-oxoacyl-[acyl-carrier-protein] synthase 1 (EC 2.3.1.41) (3-oxoacyl-[acyl-carrier-protein] synthase I) (Beta-ketoacyl-ACP synthase I) (KAS I)	17.9983
	P0A959	Glutamate-pyruvate aminotransferase AlaA (EC 2.6.1.2)	10.4665
	P0A993	Fructose-1,6-bisphosphatase class 1 (FBPase class 1) (EC 3.1.3.11) (D-fructose-1,6-bisphosphate 1-phosphohydrolase class 1)	9.74047
	P0A9B2	Glyceraldehyde-3-phosphate dehydrogenase A (GAPDH-A) (EC 1.2.1.12) (NAD-dependent glyceraldehyde-3-phosphate dehydrogenase)	12.7706
	P0A9C3	Aldose 1-epimerase (EC 5.1.3.3) (Galactose mutarotase) (Type-1 mutarotase)	4.69429
	P0A9C9	Fructose-1,6-bisphosphatase 1 class 2 (FBPase 1 class 2) (EC 3.1.3.11) (D-fructose-1,6-bisphosphate 1-phosphohydrolase 1 class 2)	21.2186
	P0A9D4	Serine acetyltransferase (SAT) (EC 2.3.1.30)	11.4244
	P0A9D8	2,3,4,5-tetrahydropyridine-2,6-dicarboxylate N-succinyltransferase (EC 2.3.1.117) (Succinyl-CoA: tetrahydrodipicolinate N-succinyltransferase) (Tetrahydrodipicolinate N-succinyltransferase) (THDP succinyltransferase) (THP succinyltransferase) (Tetrahydropicolinate succinylase)	3.18549
	P0A9F3	HTH-type transcriptional regulator CysB (Cys regulon transcriptional activator)	11.0657
	P0A9G6	Isocitrate lyase (ICL) (EC 4.1.3.1) (Isocitrase) (Isocitratase)	13.6906
	P0A9G8	DNA-binding transcriptional dual regulator ModE	5.59459
	P0A9I3	Glycine cleavage system transcriptional repressor (gcv operon repressor)	1.85809
	P0A9J8	Bifunctional chorismate mutase/prephenate dehydratase (Chorismate mutase-prephenate dehydratase) (P-protein) [Includes: Chorismate mutase (CM) (EC 5.4.99.5); Prephenate dehydratase (PDT) (EC 4.2.1.51)]	4.04102
	P0A9M0	Lon protease (EC 3.4.21.53) (ATP-dependent protease La)	3.222
	P0A9M2	Hypoxanthine phosphoribosyltransferase (HPRT) (EC 2.4.2.8) (6-oxopurine phosphoribosyltransferase) (6-oxopurine PRTase)	25.119
	P0A9M8	Phosphate acetyltransferase (EC 2.3.1.8) (Phosphotransacetylase)	11.1848
	P0A9P6	ATP-dependent RNA helicase DeaD (EC 3.6.4.13) (Cold-shock DEAD box protein A) (Translation factor W2)	12.3196
	P0A9Q7	Bifunctional aldehyde-alcohol dehydrogenase AdhE (Alcohol dehydrogenase E) [Includes: Acetaldehyde dehydrogenase [acetylating] (ACDH) (EC 1.2.1.10); Alcohol dehydrogenase (ADH) (EC 1.1.1.1)]	4.58576
	P0A9Q9	Aspartate-semialdehyde dehydrogenase (ASA dehydrogenase) (ASADH) (EC 1.2.1.11) (Aspartate-beta-semialdehyde dehydrogenase)	10.497
	P0A9S1	Lactaldehyde reductase (EC 1.1.1.77) (Propanediol oxidoreductase)	5.35598
	P0A9S3	Galactitol 1-phosphate 5-dehydrogenase (EC 1.1.1.251)	12.3408
	P0A9T0	D-3-phosphoglycerate dehydrogenase (PGDH) (EC 1.1.1.95) (2-oxoglutarate reductase) (EC 1.1.1.399)	22.6667
	P0A9T4	Protein tas	6.64756
	P0A9U3	Probable ATP-binding protein YbiT	11.8766
	P0AAB6	UTP--glucose-1-phosphate uridylyltransferase (EC 2.7.7.9) (Alpha-D-glucosyl-1-phosphate uridylyltransferase) (UDP-glucose pyrophosphorylase) (UDPGP) (Uridine diphosphoglucose pyrophosphorylase)	12.5812
	P0AAC0	Universal stress protein E	11.8764
	P0AAE0	D-serine/D-alanine/glycine transporter (Amino acid carrier CycA)	1.49644
	P0AAI3	ATP-dependent zinc metalloprotease FtsH (EC 3.4.24.-) (Cell division protease FtsH)	6.87109
	P0AAI5	3-oxoacyl-[acyl-carrier-protein] synthase 2 (EC 2.3.1.179) (3-oxoacyl-[acyl-carrier-protein] synthase II) (Beta-ketoacyl-ACP synthase II) (KAS II)	5.12133
	P0AAT2	Uncharacterized protein YbdF	43.7437
	P0AAV4	5-oxoprolinase subunit B (5-OPase subunit B) (EC 3.5.2.9) (5-oxoprolinase (ATP-hydrolyzing) subunit B)	14.1821
	P0AAX8	Probable L,D-transpeptidase YbiS (EC 2.-.-.-)	10.7705
	P0AB67	NAD(P) transhydrogenase subunit beta (EC 7.1.1.1) (Nicotinamide nucleotide transhydrogenase subunit beta) (Pyridine nucleotide transhydrogenase subunit beta)	4.85012
	P0AB71	Fructose-bisphosphate aldolase class 2 (FBP aldolase) (FBPA) (EC 4.1.2.13) (Fructose-1,6-bisphosphate aldolase) (Fructose-bisphosphate aldolase class II)	9.17312
	P0AB77	2-amino-3-ketobutyrate coenzyme A ligase (AKB ligase) (EC 2.3.1.29) (Glycine acetyltransferase)	18.7885
	P0AB80	Branched-chain-amino-acid aminotransferase (BCAT) (EC 2.6.1.42) (Transaminase B)	28.7994
	P0AB91	Phospho-2-dehydro-3-deoxyheptonate aldolase, Phe-sensitive (EC 2.5.1.54) (3-deoxy-D-arabino-heptulosonate 7-phosphate synthase) (DAHP synthase) (Phospho-2-keto-3-deoxyheptonate aldolase)	6.13578
	P0ABA0	ATP synthase subunit b (ATP synthase F(0) sector subunit b) (ATPase subunit I) (F-type ATPase subunit b) (F-ATPase subunit b)	1.35237
	P0ABA6	ATP synthase gamma chain (ATP synthase F1 sector gamma subunit) (F-ATPase gamma subunit)	10.8278
	P0ABB0	ATP synthase subunit alpha (EC 7.1.2.2) (ATP synthase F1 sector subunit alpha) (F-ATPase subunit alpha)	5.06452
	P0ABB4	ATP synthase subunit beta (EC 7.1.2.2) (ATP synthase F1 sector subunit beta) (F-ATPase subunit beta)	5.88011
	P0ABC3	Modulator of FtsH protease HflC	11.6597
	P0ABD3	Bacterioferritin (BFR) (EC 1.16.3.1) (Cytochrome b-1) (Cytochrome b-557)	9.05622
	P0ABF6	Cytidine deaminase (EC 3.5.4.5) (Cytidine aminohydrolase) (CDA)	15.5153
	P0ABH7	Citrate synthase (EC 2.3.3.16)	10.2671
	P0ABP8	Purine nucleoside phosphorylase DeoD-type (PNP) (EC 2.4.2.1)	11.9516
	P0ABQ2	2-hydroxy-3-oxopropionate reductase (EC 1.1.1.60) (Tartronate semialdehyde reductase) (TSAR)	6.6521
	P0ABT2	DNA protection during starvation protein (EC 1.16.-.-)	5.56028
	P0ABU0	1,4-dihydroxy-2-naphthoyl-CoA synthase (DHNA-CoA synthase) (EC 4.1.3.36)	22.061
	P0AC13	Dihydropteroate synthase (DHPS) (EC 2.5.1.15) (Dihydropteroate pyrophosphorylase)	1.63076
	P0AC33	Fumarate hydratase class I, aerobic (EC 4.2.1.2) (Fumarase A) (Oxaloacetate keto--enol-isomerase) (OAAKE isomerase) (Oxaloacetate tautomerase) (EC 5.3.2.2)	6.4991
	P0AC38	Aspartate ammonia-lyase (Aspartase) (EC 4.3.1.1)	26.4154
	P0AC41	Succinate dehydrogenase flavoprotein subunit (EC 1.3.5.1)	13.0157
	P0AC53	Glucose-6-phosphate 1-dehydrogenase (G6PD) (EC 1.1.1.49) [Cleaved into: Extracellular death factor (EDF)]	19.5978
	P0ACA1	Uncharacterized GST-like protein YibF	19.9011
	P0ACA3	Stringent starvation protein A	9.04951
	P0ACA7	Glutathione S-transferase GstB (EC 2.5.1.18)	8.15145
	P0ACB2	Delta-aminolevulinic acid dehydratase (ALAD) (ALADH) (EC 4.2.1.24) (Porphobilinogen synthase)	12.0413
	P0ACJ0	Leucine-responsive regulatory protein	27.4045
	P0ACJ8	cAMP-activated global transcriptional regulator CRP (Catabolite activator protein) (CAP) (Catabolite gene activator) (cAMP receptor protein) (CRP) (cAMP regulatory protein)	7.82081
	P0ACM2	HTH-type transcriptional repressor RspR	6.54986
	P0ACP7	HTH-type transcriptional repressor PurR (Pur regulon repressor) (Purine nucleotide synthesis repressor)	13.0191
	P0ACQ4	Hydrogen peroxide-inducible genes activator (Morphology and auto-aggregation control protein)	33.3609
	P0ACU7	HTH-type transcriptional regulator YjdC	6.01689
	P0ACY1	Putative NAD(P)H nitroreductase YdjA (EC 1.-.-.-)	4.39394
	P0ACY3	Uncharacterized protein YeaG	24.4796
	P0AD57	Octaprenyl diphosphate synthase (EC 2.5.1.90) (All-trans-octaprenyl-diphosphate synthase) (Octaprenyl pyrophosphate synthase) (OPP synthase)	17.7988
	P0AD61	Pyruvate kinase I (EC 2.7.1.40) (PK-1)	16.9428
	P0ADE8	tRNA-modifying protein YgfZ	7.22305
	P0ADF6	Phosphogluconate dehydratase (EC 4.2.1.12) (6-phosphogluconate dehydratase) (Entner-Doudoroff dehydrase)	14.4711
	P0ADF8	Acetolactate synthase isozyme 1 small subunit (EC 2.2.1.6) (Acetohydroxy-acid synthase I small subunit) (AHAS-I) (ALS-I)	0.386736
	P0ADI4	Enterobactin synthase component B (EC 6.3.2.14) (Enterobactin biosynthesis bifunctional protein EntB) (Enterochelin synthase B) [Includes: Isochorismatase (EC 3.3.2.1) (2,3-dihydro-2,3-dihydroxybenzoate synthase) (Isochorismate lyase); Aryl carrier protein (ArCP)]	12.5068
	P0ADP0	5-amino-6-(5-phospho-D-ribitylamino)uracil phosphatase YigB (EC 3.1.3.104)	21.4904
	P0ADR6	Ribosomal RNA large subunit methyltransferase M (EC 2.1.1.186) (23S rRNA (cytidine2498-2'-O)-methyltransferase) (23S rRNA 2'-O-ribose methyltransferase RlmM)	10.8826
	P0ADT5	Putative acid--amine ligase YgiC (EC 6.3.1.-)	9.05818
	P0ADU2	Probable quinol monooxygenase YgiN (QuMo) (EC 1.-.-.-)	3.41576
	P0ADV5	Luciferase-like monooxygenase	18.8681
	P0ADY1	Periplasmic chaperone PpiD (Periplasmic folding chaperone)	3.1412
	P0ADZ7	Sec translocon accessory complex subunit YajC	2.08684
	P0AE01	tRNA (cytidine/uridine-2'-O-)-methyltransferase TrmJ (EC 2.1.1.200) (TrMet(Xm32)) (tRNA (cytidine(32)/uridine(32)-2'-O)-methyltransferase) (tRNA Cm32/Um32 methyltransferase)	10.2503
	P0AE08	Alkyl hydroperoxide reductase C (EC 1.11.1.26) (Alkyl hydroperoxide reductase protein C22) (Peroxiredoxin) (SCRP-23) (Sulfate starvation-induced protein 8) (SSI8) (Thioredoxin peroxidase)	2.64324
	P0AE12	AMP nucleosidase (EC 3.2.2.4)	12.3604
	P0AE18	Methionine aminopeptidase (MAP) (MetAP) (EC 3.4.11.18) (Peptidase M)	8.61933
	P0AE78	Magnesium and cobalt efflux protein CorC	9.77116
	P0AED7	Succinyl-diaminopimelate desuccinylase (SDAP desuccinylase) (EC 3.5.1.18) (N-succinyl-LL-2,6-diaminoheptanedioate amidohydrolase)	5.33924
	P0AEI1	tRNA-2-methylthio-N(6)-dimethylallyladenosine synthase (EC 2.8.4.3) ((Dimethylallyl)adenosine tRNA methylthiotransferase MiaB) (tRNA-i(6)A37 methylthiotransferase)	7.8304
	P0AEI4	Ribosomal protein S12 methylthiotransferase RimO (S12 MTTase) (S12 methylthiotransferase) (EC 2.8.4.4) (Ribosomal protein S12 (aspartate(89)-C(3))-methylthiotransferase) (Ribosome maturation factor RimO)	0.84862
	P0AEJ2	Isochorismate synthase EntC (EC 5.4.4.2) (Isochorismate mutase)	13.1552
	P0AEK2	3-oxoacyl-[acyl-carrier-protein] reductase FabG (EC 1.1.1.100) (3-ketoacyl-acyl carrier protein reductase) (Beta-Ketoacyl-acyl carrier protein reductase) (Beta-ketoacyl-ACP reductase)	8.22379
	P0AEK4	Enoyl-[acyl-carrier-protein] reductase [NADH] FabI (ENR) (EC 1.3.1.9) (NADH-dependent enoyl-ACP reductase)	19.4202
	P0AEP3	UTP--glucose-1-phosphate uridylyltransferase (EC 2.7.7.9) (Alpha-D-glucosyl-1-phosphate uridylyltransferase) (UDP-Glc PPase) (UDP-glucose pyrophosphorylase) (UDPGP) (Uridine diphosphoglucose pyrophosphorylase)	10.2128
	P0AES0	Bifunctional glutathionylspermidine synthetase/amidase (GspSA) [Includes: Glutathionylspermidine amidase (Gsp amidase) (EC 3.5.1.78) (Glutathionylspermidine amidohydrolase [spermidine-forming]); Glutathionylspermidine synthetase (Gsp synthetase) (EC 6.3.1.8) (Glutathione:spermidine ligase [ADP-forming]) (Gsp synthase)]	16.7213
	P0AES2	Glucarate dehydratase (GDH) (GlucD) (EC 4.2.1.40) (D-glucarate dehydratase)	4.20456
	P0AES4	DNA gyrase subunit A (EC 5.6.2.2)	13.8533
	P0AES6	DNA gyrase subunit B (EC 5.6.2.2) (Type IIA topoisomerase subunit GyrB)	7.08697
	P0AET8	7alpha-hydroxysteroid dehydrogenase (7alpha-HSDH) (EC 1.1.1.159) (NAD-dependent 7alpha-hydroxysteroid dehydrogenase)	10.127
	P0AEW6	Guanosine-inosine kinase (EC 2.7.1.73)	16.4766
	P0AEX5	Probable phosphoribulokinase (PRK) (PRKase) (EC 2.7.1.19) (Phosphopentokinase)	5.78611
	P0AEX9	Maltose/maltodextrin-binding periplasmic protein (MMBP) (Maltodextrin-binding protein) (Maltose-binding protein) (MBP)	11.9522
	P0AEY3	Nucleoside triphosphate pyrophosphohydrolase (NTP-PPase) (EC 3.6.1.8)	1.1291
	P0AEY5	NADPH:quinone oxidoreductase MdaB (EC 1.6.5.10) (Modulator of drug activity B)	0.532663
	P0AEZ1	5,10-methylenetetrahydrofolate reductase (EC 1.5.1.20)	4.81419
	P0AF18	N-acetylglucosamine-6-phosphate deacetylase (GlcNAc 6-P deacetylase) (EC 3.5.1.25)	4.15646
	P0AF20	N-acetylglucosamine repressor	7.39197
	P0AF24	Ribonucleotide monophosphatase NagD (EC 3.1.3.5)	35.8152
	P0AFG3	2-oxoglutarate dehydrogenase E1 component (EC 1.2.4.2) (Alpha-ketoglutarate dehydrogenase)	18.6583
	P0AFG8	Pyruvate dehydrogenase E1 component (PDH E1 component) (EC 1.2.4.1)	17.0517
	P0AFK0	Metalloprotease PmbA (EC 3.4.-.-) (Protein TldE)	15.5528
	P0AFR4	Uncharacterized protein YciO	3.10259
	P0AFU8	Riboflavin synthase (RS) (EC 2.5.1.9)	9.76122
	P0AG14	Probable protease SohB (EC 3.4.21.-)	3.01764
	P0AG16	Amidophosphoribosyltransferase (ATase) (EC 2.4.2.14) (Glutamine phosphoribosylpyrophosphate amidotransferase) (GPATase)	11.4712
	P0AG30	Transcription termination factor Rho (EC 3.6.4.-) (ATP-dependent helicase Rho)	9.09156
	P0AG55	50S ribosomal protein L6 (Large ribosomal subunit protein uL6)	9.60374
	P0AG59	30S ribosomal protein S14 (Small ribosomal subunit protein uS14)	3.20989
	P0AG63	30S ribosomal protein S17 (Small ribosomal subunit protein uS17)	14.5186
	P0AG78	Sulfate-binding protein (Sulfate starvation-induced protein 2) (SSI2)	3.44015
	P0AG80	sn-glycerol-3-phosphate-binding periplasmic protein UgpB	6.28019
	P0AG99	Protein-export membrane protein SecG (P12) (Preprotein translocase band 1 subunit)	5.18304
	P0AGB6	ECF RNA polymerase sigma-E factor (RNA polymerase sigma-E factor) (Sigma-24)	5.59989
	P0AGC3	Soluble lytic murein transglycosylase (EC 4.2.2.n1) (Exomuramidase) (Peptidoglycan lytic exotransglycosylase) (Slt70)	9.58539
	P0AGE6	Quinone reductase (EC 1.6.5.2) (Chromate reductase) (CHRR) (EC 1.6.-.-) (NAD(P)H dehydrogenase (quinone))	7.99053
	P0AGE9	Succinate--CoA ligase [ADP-forming] subunit alpha (EC 6.2.1.5) (Succinyl-CoA synthetase subunit alpha) (SCS-alpha)	14.5626
	P0AGG2	Acyl-CoA thioesterase 2 (EC 3.1.2.20) (Thioesterase II) (TEII)	16.2743
	P0AGG8	Metalloprotease TldD (EC 3.4.-.-)	7.24595
	P0AGJ2	tRNA (guanosine(18)-2'-O)-methyltransferase (EC 2.1.1.34) (tRNA [Gm18] methyltransferase)	20.9305
	P0AGJ9	Tyrosine--tRNA ligase (EC 6.1.1.1) (Tyrosyl-tRNA synthetase) (TyrRS)	8.14642
	P0AGL7	Ribosomal RNA small subunit methyltransferase E (EC 2.1.1.193) (16S rRNA m3U1498 methyltransferase)	22.4526
	P0C0K3	Stress response kinase A (EC 2.7.11.1) (Serine/threonine protein kinase YihE) (Serine/threonine-protein kinase SrkA)	0.551258
	P0C8J6	D-tagatose-1,6-bisphosphate aldolase subunit GatY (TBPA) (TagBP aldolase) (EC 4.1.2.40) (D-tagatose-bisphosphate aldolase class II) (Tagatose-bisphosphate aldolase)	20.2488
	P0DTT0	50S ribosomal subunit assembly factor BipA (EC 3.6.5.-) (GTP-binding protein BipA/TypA) (Ribosome assembly factor BipA) (Ribosome-dependent GTPase BipA) (Tyrosine phosphorylated protein A)	5.56204
	P10121	Signal recognition particle receptor FtsY (SRP receptor)	3.83832
	P10346	Glutamine transport ATP-binding protein GlnQ	18.5933
	P10371	1-(5-phosphoribosyl)-5-[(5-phosphoribosylamino)methylideneamino] imidazole-4-carboxamide isomerase (EC 5.3.1.16) (Phosphoribosylformimino-5-aminoimidazole carboxamide ribotide isomerase)	4.52896
	P10378	Enterobactin synthase component E (EC 6.3.2.14) (2,3-dihydroxybenzoate-AMP ligase) (DHB-AMP ligase) (2,3-dihydroxybenzoate-AMP synthase) (EC 6.2.1.71) (Dihydroxybenzoic acid-activating enzyme) (Enterochelin synthase E)	2.96545
	P10408	Protein translocase subunit SecA (EC 7.4.2.8)	6.7934
	P11446	N-acetyl-gamma-glutamyl-phosphate reductase (AGPR) (EC 1.2.1.38) (N-acetyl-glutamate semialdehyde dehydrogenase) (NAGSA dehydrogenase)	16.4576
	P11447	Argininosuccinate lyase (ASAL) (EC 4.3.2.1) (Arginosuccinase)	10.4697
	P11458	Quinolinate synthase (EC 2.5.1.72) (Quinolinate synthetase A)	5.5142
	P11875	Arginine--tRNA ligase (EC 6.1.1.19) (Arginyl-tRNA synthetase) (ArgRS)	3.79203
	P12281	Molybdopterin molybdenumtransferase (MPT Mo-transferase) (EC 2.10.1.1)	3.49052
	P12282	Molybdopterin-synthase adenylyltransferase (EC 2.7.7.80) (MoaD protein adenylase) (Molybdopterin-converting factor subunit 1 adenylase) (Sulfur carrier protein MoaD adenylyltransferase)	4.80386
	P12295	Uracil-DNA glycosylase (UDG) (EC 3.2.2.27)	4.0646
	P12995	Adenosylmethionine-8-amino-7-oxononanoate aminotransferase (EC 2.6.1.62) (7,8-diamino-pelargonic acid aminotransferase) (DAPA AT) (DAPA aminotransferase) (7,8-diaminononanoate synthase) (DANS) (Diaminopelargonic acid synthase)	10.5037
	P13000	ATP-dependent dethiobiotin synthetase BioD 1 (EC 6.3.3.3) (DTB synthetase 1) (DTBS 1) (Dethiobiotin synthase 1)	20.7454
	P13001	Pimeloyl-[acyl-carrier protein] methyl ester esterase (EC 3.1.1.85) (Biotin synthesis protein BioH) (Carboxylesterase BioH)	4.86326
	P13009	Methionine synthase (EC 2.1.1.13) (5-methyltetrahydrofolate--homocysteine methyltransferase) (Methionine synthase, vitamin-B12-dependent) (MS)	5.23499
	P13024	Protein FdhE	7.81022
	P13029	Catalase-peroxidase (CP) (EC 1.11.1.21) (Hydroperoxidase I) (HPI) (Peroxidase/catalase)	6.98405
	P13039	Iron(III) enterobactin esterase (EC 3.1.1.108) (Enterochelin esterase) (Ferric enterobactin esterase)	1.33223
	P13482	Periplasmic trehalase (EC 3.2.1.28) (Alpha,alpha-trehalase) (Alpha,alpha-trehalose glucohydrolase) (Tre37A)	7.05539
	P14900	UDP-N-acetylmuramoylalanine--D-glutamate ligase (EC 6.3.2.9) (D-glutamic acid-adding enzyme) (UDP-N-acetylmuramoyl-L-alanyl-D-glutamate synthetase)	1.10307
	P15034	Xaa-Pro aminopeptidase (EC 3.4.11.9) (Aminoacylproline aminopeptidase) (Aminopeptidase P II) (APP-II) (X-Pro aminopeptidase)	10.2751
	P15047	2,3-dihydro-2,3-dihydroxybenzoate dehydrogenase (DiDHB-DH) (EC 1.3.1.28) (Trans-2,3-dihydro-2,3-dihydroxybenzoate dehydrogenase)	27.5543
	P15254	Phosphoribosylformylglycinamidine synthase (FGAM synthase) (FGAMS) (EC 6.3.5.3) (Formylglycinamide ribonucleotide amidotransferase) (FGAR amidotransferase) (FGAR-AT)	14.6474
	P15288	Cytosol non-specific dipeptidase (EC 3.4.13.18) (Aminoacyl-histidine dipeptidase) (Beta-alanyl-histidine dipeptidase) (Carnosinase) (Cysteinylglycinase) (Peptidase D) (Xaa-His dipeptidase) (X-His dipeptidase)	10.6862
	P15639	Bifunctional purine biosynthesis protein PurH [Includes: Phosphoribosylaminoimidazolecarboxamide formyltransferase (EC 2.1.2.3) (AICAR transformylase); IMP cyclohydrolase (EC 3.5.4.10) (ATIC) (IMP synthase) (Inosinicase)]	20.6373
	P15640	Phosphoribosylamine--glycine ligase (EC 6.3.4.13) (GARS) (Glycinamide ribonucleotide synthetase) (Phosphoribosylglycinamide synthetase)	2.98681
	P15770	Shikimate dehydrogenase (NADP(+)) (SD) (SDH) (EC 1.1.1.25)	4.11981
	P16456	Selenide, water dikinase (EC 2.7.9.3) (Selenium donor protein) (Selenophosphate synthase)	9.50374
	P16659	Proline--tRNA ligase (EC 6.1.1.15) (Global RNA synthesis factor) (Prolyl-tRNA synthetase) (ProRS)	13.598
	P16700	Thiosulfate-binding protein	6.73879
	P17169	Glutamine--fructose-6-phosphate aminotransferase [isomerizing] (EC 2.6.1.16) (D-fructose-6-phosphate amidotransferase) (GFAT) (Glucosamine-6-phosphate synthase) (Hexosephosphate aminotransferase) (L-glutamine--D-fructose-6-phosphate amidotransferase)	19.9598
	P17846	Sulfite reductase [NADPH] hemoprotein beta-component (SiR-HP) (SiRHP) (EC 1.8.1.2)	7.03127
	P17854	Phosphoadenosine 5'-phosphosulfate reductase (PAPS reductase) (EC 1.8.4.8) (3'-phosphoadenylylsulfate reductase) (PAPS reductase, thioredoxin dependent) (PAPS sulfotransferase) (PAdoPS reductase)	7.58388
	P17952	UDP-N-acetylmuramate--L-alanine ligase (EC 6.3.2.8) (UDP-N-acetylmuramoyl-L-alanine synthetase)	13.5233
	P17993	Ubiquinone biosynthesis O-methyltransferase (2-octaprenyl-6-hydroxyphenol methylase) (EC 2.1.1.222) (3-demethylubiquinone-8 3-O-methyltransferase) (EC 2.1.1.64)	5.5677
	P18133	Nicotinate phosphoribosyltransferase (NAPRTase) (EC 6.3.4.21)	12.0066
	P18196	Septum site-determining protein MinC	11.646
	P18335	Acetylornithine/succinyldiaminopimelate aminotransferase (ACOAT) (DapATase) (Succinyldiaminopimelate transferase) (EC 2.6.1.11) (EC 2.6.1.17)	13.8201
	P18843	NH(3)-dependent NAD(+) synthetase (EC 6.3.1.5) (Nicotinamide adenine dinucleotide synthetase) (NADS) (Nitrogen regulatory protein)	8.82334
	P18956	Glutathione hydrolase proenzyme (EC 3.4.19.13) (Gamma-glutamyltranspeptidase proenzyme) (GGT) (EC 2.3.2.2) [Cleaved into: Glutathione hydrolase large chain; Glutathione hydrolase small chain]	2.77001
	P19624	4-hydroxythreonine-4-phosphate dehydrogenase (EC 1.1.1.262) (4-(phosphohydroxy)-L-threonine dehydrogenase)	5.55589
	P19636	Ethanolamine ammonia-lyase small subunit (EAL small subunit) (EC 4.3.1.7) (Ethanolamine ammonia-lyase beta subunit) (Ethanolamine ammonia-lyase light chain) (Ethanolamine deaminase small subunit)	32.8485
	P19926	Glucose-1-phosphatase (G1Pase) (EC 3.1.3.10)	13.5052
	P20099	Biotin sulfoxide reductase (BDS reductase) (BSO reductase) (EC 1.-.-.-) (L-methionine-(S)-sulfoxide reductase) (Met-S-SO reductase) (EC 1.8.4.13)	4.13378
	P21151	3-ketoacyl-CoA thiolase FadA (EC 2.3.1.16) (Acetyl-CoA acyltransferase) (Beta-ketothiolase) (Fatty acid oxidation complex subunit beta)	10.3153
	P21156	Sulfate adenylyltransferase subunit 2 (EC 2.7.7.4) (ATP-sulfurylase small subunit) (Sulfate adenylate transferase) (SAT)	6.8438
	P21169	Constitutive ornithine decarboxylase (EC 4.1.1.17)	12.5544
	P21170	Biosynthetic arginine decarboxylase (ADC) (EC 4.1.1.19)	23.3111
	P21338	Ribonuclease I (RNase I) (EC 4.6.1.21) (Enterobacter ribonuclease)	8.8898
	P21507	ATP-dependent RNA helicase SrmB (EC 3.6.4.13)	5.7587
	P21599	Pyruvate kinase II (EC 2.7.1.40) (PK-2)	30.7489
	P21888	Cysteine--tRNA ligase (EC 6.1.1.16) (Cysteinyl-tRNA synthetase) (CysRS)	5.36477
	P21889	Aspartate--tRNA ligase (EC 6.1.1.12) (Aspartyl-tRNA synthetase) (AspRS)	13.5126
	P21893	Single-stranded-DNA-specific exonuclease RecJ (EC 3.1.-.-)	10.2311
	P22106	Asparagine synthetase B [glutamine-hydrolyzing] (AS-B) (EC 6.3.5.4)	11.5412
	P22256	4-aminobutyrate aminotransferase GabT (EC 2.6.1.19) (5-aminovalerate transaminase) (EC 2.6.1.48) (GABA aminotransferase) (GABA-AT) (Gamma-amino-N-butyrate transaminase) (GABA transaminase) (Glutamate:succinic semialdehyde transaminase) (L-AIBAT)	8.51351
	P22259	Phosphoenolpyruvate carboxykinase (ATP) (PCK) (PEP carboxykinase) (PEPCK) (EC 4.1.1.49)	6.66337
	P22333	Adenosine deaminase (EC 3.5.4.4) (Adenosine aminohydrolase)	19.3669
	P23538	Phosphoenolpyruvate synthase (PEP synthase) (EC 2.7.9.2) (Pyruvate, water dikinase)	16.9433
	P23721	Phosphoserine aminotransferase (EC 2.6.1.52) (Phosphohydroxythreonine aminotransferase) (PSAT)	9.77509
	P23839	UPF0701 protein YicC	11.5322
	P23843	Periplasmic oligopeptide-binding protein	13.9414
	P23845	Sulfate adenylyltransferase subunit 1 (EC 2.7.7.4) (ATP-sulfurylase large subunit) (Sulfate adenylate transferase) (SAT)	9.76899
	P23847	Dipeptide-binding protein (DBP) (Periplasmic dipeptide transport protein)	11.0449
	P23865	Tail-specific protease (EC 3.4.21.102) (C-terminal-processing peptidase) (PRC protein) (Protease Re)	2.82645
	P23882	Methionyl-tRNA formyltransferase (EC 2.1.2.9) (Met-tRNA(fMet) formyltransferase)	11.1885
	P23893	Glutamate-1-semialdehyde 2,1-aminomutase (GSA) (EC 5.4.3.8) (Glutamate-1-semialdehyde aminotransferase) (GSA-AT)	36.4875
	P24171	Dipeptidyl carboxypeptidase (EC 3.4.15.5) (Peptidyl-dipeptidase Dcp)	8.38515
	P24182	Biotin carboxylase (EC 6.3.4.14) (Acetyl-coenzyme A carboxylase biotin carboxylase subunit A)	13.4878
	P24186	Bifunctional protein FolD [Includes: Methylenetetrahydrofolate dehydrogenase (EC 1.5.1.5); Methenyltetrahydrofolate cyclohydrolase (EC 3.5.4.9)]	13.2549
	P24202	Type IV methyl-directed restriction enzyme EcoKMrr (EcoKMrr) (Mrr restriction system protein)	9.6306
	P24203	P-loop guanosine triphosphatase YjiA (EC 3.6.-.-) (GTP-binding protein YjiA)	3.93417
	P24215	Mannonate dehydratase (EC 4.2.1.8) (D-mannonate hydro-lyase)	6.83383
	P24255	RNA polymerase sigma-54 factor	6.72374
	P25437	S-(hydroxymethyl)glutathione dehydrogenase (EC 1.1.1.284) (Alcohol dehydrogenase class-3) (EC 1.1.1.1) (Alcohol dehydrogenase class-III) (Glutathione-dependent formaldehyde dehydrogenase) (FALDH) (FDH) (GSH-FDH) (EC 1.1.1.-)	11.056
	P25516	Aconitate hydratase A (ACN) (Aconitase) (EC 4.2.1.3) (Iron-responsive protein-like) (IRP-like) (RNA-binding protein) (Stationary phase enzyme)	12.8155
	P25535	2-octaprenylphenol hydroxylase (EC 1.14.13.240) (2-polyprenylphenol 6-hydroxylase)	14.3648
	P25536	dTTP/UTP pyrophosphatase (dTTPase/UTPase) (EC 3.6.1.9) (Nucleoside triphosphate pyrophosphatase) (Nucleotide pyrophosphatase) (Nucleotide PPase)	9.7443
	P25539	Riboflavin biosynthesis protein RibD [Includes: Diaminohydroxyphosphoribosylaminopyrimidine deaminase (DRAP deaminase) (EC 3.5.4.26) (Riboflavin-specific deaminase); 5-amino-6-(5-phosphoribosylamino)uracil reductase (EC 1.1.1.193) (HTP reductase)]	10.1221
	P25552	Guanosine-5'-triphosphate,3'-diphosphate pyrophosphatase (EC 3.6.1.40) (Guanosine pentaphosphate phosphohydrolase) (pppGpp-5'-phosphohydrolase)	7.34826
	P25553	Lactaldehyde dehydrogenase (EC 1.2.1.22) (Aldehyde dehydrogenase A) (Glycolaldehyde dehydrogenase) (EC 1.2.1.21)	6.99597
	P25665	5-methyltetrahydropteroyltriglutamate--homocysteine methyltransferase (EC 2.1.1.14) (Cobalamin-independent methionine synthase) (Methionine synthase, vitamin-B12 independent isozyme)	11.2963
	P25745	tRNA-specific 2-thiouridylase MnmA (EC 2.8.1.13)	12.5672
	P25798	Flagellar M-ring protein	8.1433
	P26612	Cytoplasmic alpha-amylase (EC 3.2.1.1) (1,4-alpha-D-glucan glucanohydrolase)	10.2491
	P26616	NAD-dependent malic enzyme (NAD-ME) (EC 1.1.1.38)	16.5154
	P26646	Probable acrylyl-CoA reductase AcuI (EC 1.3.1.84) (Acryloyl-coenzyme A reductase AcuI)	10.7165
	P27248	Aminomethyltransferase (EC 2.1.2.10) (Glycine cleavage system T protein)	6.56828
	P27250	Aldehyde reductase Ahr (EC 1.1.1.2) (Zinc-dependent alcohol dehydrogenase Ahr)	6.15502
	P27298	Oligopeptidase A (EC 3.4.24.70)	11.4159
	P27302	Transketolase 1 (TK 1) (EC 2.2.1.1)	21.3708
	P27306	Soluble pyridine nucleotide transhydrogenase (STH) (EC 1.6.1.1) (NAD(P)(+) transhydrogenase [B-specific])	19.9048
	P27550	Acetyl-coenzyme A synthetase (AcCoA synthetase) (Acs) (EC 6.2.1.1) (Acetate--CoA ligase) (Acyl-activating enzyme)	9.90868
	P27828	UDP-N-acetylglucosamine 2-epimerase (EC 5.1.3.14) (Bacteriophage N4 adsorption protein C) (UDP-GlcNAc-2-epimerase)	25.5883
	P27833	dTDP-4-amino-4,6-dideoxygalactose transaminase (EC 2.6.1.59)	10.8102
	P27848	Pyridoxal phosphate phosphatase YigL (EC 3.1.3.74) (PLP phosphatase) (Sugar phosphatase) (EC 3.1.3.23)	8.55017
	P28304	Quinone oxidoreductase 1 (EC 1.6.5.5) (NADPH:quinone reductase 1) (Zeta-crystallin homolog protein)	2.46619
	P28305	Aminodeoxychorismate lyase (EC 4.1.3.38) (4-amino-4-deoxychorismate lyase) (ADC lyase) (ADCL)	5.76962
	P29012	Alanine racemase, catabolic (EC 5.1.1.1)	1.22028
	P29217	UPF0502 protein YceH (G20.3)	4.60927
	P29680	Uroporphyrinogen decarboxylase (UPD) (URO-D) (EC 4.1.1.37)	16.5485
	P29745	Peptidase T (EC 3.4.11.4) (Aminotripeptidase) (Tripeptidase) (Tripeptide aminopeptidase)	6.42672
	P30011	Nicotinate-nucleotide pyrophosphorylase [carboxylating] (EC 2.4.2.19) (Quinolinate phosphoribosyltransferase [decarboxylating]) (QAPRTase)	14.4314
	P30178	Hydroxycarboxylate dehydrogenase B (EC 1.1.1.-) (2-oxoglutarate reductase) (Hydroxyphenylpyruvate reductase) (EC 1.1.1.237) (Phenylpyruvate reductase)	8.29278
	P30850	Exoribonuclease 2 (EC 3.1.13.1) (Exoribonuclease II) (RNase II) (Ribonuclease II)	9.3837
	P30863	2,5-diketo-D-gluconic acid reductase B (2,5-DKG reductase B) (2,5-DKGR B) (25DKGR-B) (EC 1.1.1.346) (AKR5D)	23.6039
	P30870	Bifunctional glutamine synthetase adenylyltransferase/adenylyl-removing enzyme (ATP:glutamine synthetase adenylyltransferase) (ATase) [Includes: Glutamine synthetase adenylyl-L-tyrosine phosphorylase (EC 2.7.7.89) (Adenylyl removase) (AR) (AT-N) (AT-N440) (P-I); Glutamine synthetase adenylyl transferase (EC 2.7.7.42) (Adenylyl transferase) (AT) (AT-C)]	5.89977
	P30871	Inorganic triphosphatase (PPPase) (EC 3.6.1.25) (ORFXE)	7.10481
	P31060	ABC transporter ATP-binding protein ModF (Photorepair protein PhrA)	12.8985
	P31120	Phosphoglucosamine mutase (EC 5.4.2.10)	26.5445
	P31142	3-mercaptopyruvate sulfurtransferase (MST) (EC 2.8.1.2) (Rhodanese-like protein)	13.6521
	P31224	Multidrug efflux pump subunit AcrB (AcrAB-TolC multidrug efflux pump subunit AcrB) (Acridine resistance protein B)	40.3303
	P31433	AsmA family protein YicH	1.51989
	P31455	Uncharacterized protein YidR	8.15471
	P31475	Uncharacterized HTH-type transcriptional regulator YieP	13.2682
	P31550	Thiamine-binding periplasmic protein	2.75882
	P31658	Protein/nucleic acid deglycase 1 (EC 3.1.2.-) (EC 3.5.1.-) (EC 3.5.1.124) (Glyoxalase III) (EC 4.2.1.130) (Holding molecular chaperone) (Hsp31) (Maillard deglycase)	4.53905
	P31663	Pantothenate synthetase (PS) (EC 6.3.2.1) (Pantoate--beta-alanine ligase) (Pantoate-activating enzyme)	4.58101
	P31677	Trehalose-6-phosphate synthase (TPS) (EC 2.4.1.15) (Alpha,alpha-trehalose-phosphate synthase [UDP-forming]) (Osmoregulatory trehalose synthesis protein A) (OtsA) (UDP-glucose-glucosephosphate glucosyltransferase)	11.3497
	P31806	Bifunctional NAD(P)H-hydrate repair enzyme Nnr (Nicotinamide nucleotide repair protein) [Includes: ADP-dependent (S)-NAD(P)H-hydrate dehydratase (EC 4.2.1.136) (ADP-dependent NAD(P)HX dehydratase); NAD(P)H-hydrate epimerase (EC 5.1.99.6) (NAD(P)HX epimerase)]	11.9692
	P31979	NADH-quinone oxidoreductase subunit F (EC 7.1.1.-) (NADH dehydrogenase I subunit F) (NDH-1 subunit F) (NUO6)	20.1429
	P32157	Protein YiiM	3.0084
	P33136	Glucans biosynthesis protein G	10.8012
	P33195	Glycine dehydrogenase (decarboxylating) (EC 1.4.4.2) (Glycine cleavage system P-protein) (Glycine decarboxylase) (Glycine dehydrogenase (aminomethyl-transferring))	20.2693
	P33221	Formate-dependent phosphoribosylglycinamide formyltransferase (EC 6.3.1.21) (5'-phosphoribosylglycinamide transformylase 2) (Formate-dependent GAR transformylase) (GAR transformylase 2) (GART 2) (GAR transformylase T) (Non-folate glycinamide ribonucleotide transformylase) (Phosphoribosylglycinamide formyltransferase 2)	19.5226
	P33363	Periplasmic beta-glucosidase (EC 3.2.1.21) (Beta-D-glucoside glucohydrolase) (Cellobiase) (Gentiobiase)	11.8113
	P33368	Uncharacterized oxidoreductase YohF (EC 1.-.-.-)	4.65314
	P33570	Transketolase 2 (TK 2) (EC 2.2.1.1)	15.9905
	P33599	NADH-quinone oxidoreductase subunit C/D (EC 7.1.1.-) (NADH dehydrogenase I subunit C/D) (NDH-1 subunit C/D) (NUO3/NUO4)	6.66493
	P36683	Aconitate hydratase B (ACN) (Aconitase) (EC 4.2.1.3) ((2R,3S)-2-methylisocitrate dehydratase) ((2S,3R)-3-hydroxybutane-1,2,3-tricarboxylate dehydratase) (2-methyl-cis-aconitate hydratase) (EC 4.2.1.99) (Iron-responsive protein-like) (IRP-like) (RNA-binding protein)	12.6797
	P36767	Recombination-associated protein RdgC	24.0778
	P36938	Phosphoglucomutase (PGM) (EC 5.4.2.2) (Glucose phosphomutase)	16.4878
	P37051	Formyltetrahydrofolate deformylase (EC 3.5.1.10) (Formyl-FH(4) hydrolase)	15.339
	P37128	GDP-mannose pyrophosphatase (EC 3.6.1.-) (GDP-mannose hydrolase) (GDPMK)	8.07012
	P37146	Ribonucleoside-diphosphate reductase 2 subunit beta (EC 1.17.4.1) (R2F protein) (Ribonucleotide reductase 2)	3.65291
	P37330	Malate synthase G (MSG) (EC 2.3.3.9)	15.3329
	P37349	PEP-dependent dihydroxyacetone kinase, phosphoryl donor subunit DhaM (EC 2.7.1.121) (Dihydroxyacetone kinase subunit M)	1.93279
	P37610	Alpha-ketoglutarate-dependent taurine dioxygenase (EC 1.14.11.17) (2-aminoethanesulfonate dioxygenase) (Sulfate starvation-induced protein 3) (SSI3)	23.1688
	P37647	2-dehydro-3-deoxygluconokinase (EC 2.7.1.45) (2-keto-3-deoxygluconokinase) (3-deoxy-2-oxo-D-gluconate kinase) (KDG kinase)	2.75141
	P37666	Glyoxylate/hydroxypyruvate reductase B (EC 1.1.1.79) (EC 1.1.1.81) (2-ketoaldonate reductase) (2-ketogluconate reductase) (2KR) (EC 1.1.1.215)	9.42336
	P37689	2,3-bisphosphoglycerate-independent phosphoglycerate mutase (BPG-independent PGAM) (Phosphoglyceromutase) (iPGM) (EC 5.4.2.12)	9.38994
	P37744	Glucose-1-phosphate thymidylyltransferase 1 (G1P-TT 1) (EC 2.7.7.24) (dTDP-glucose pyrophosphorylase 1) (dTDP-glucose synthase 1)	10.9706
	P37745	dTDP-4-dehydrorhamnose 3,5-epimerase (EC 5.1.3.13) (Thymidine diphospho-4-keto-rhamnose 3,5-epimerase) (dTDP-4-keto-6-deoxyglucose 3,5-epimerase) (dTDP-6-deoxy-D-xylo-4-hexulose 3,5-epimerase) (dTDP-L-rhamnose synthase)	9.3061
	P37747	UDP-galactopyranose mutase (UGM) (EC 5.4.99.9) (UDP-GALP mutase) (Uridine 5-diphosphate galactopyranose mutase)	8.30532
	P37759	dTDP-glucose 4,6-dehydratase 1 (EC 4.2.1.46)	7.34586
	P37760	dTDP-4-dehydrorhamnose reductase (EC 1.1.1.133) (dTDP-4-keto-L-rhamnose reductase) (dTDP-6-deoxy-L-lyxo-4-hexulose reductase) (dTDP-6-deoxy-L-mannose dehydrogenase) (dTDP-L-rhamnose synthase)	8.85592
	P37765	Ribosomal large subunit pseudouridine synthase B (EC 5.4.99.22) (23S rRNA pseudouridine(2605) synthase) (rRNA pseudouridylate synthase B) (rRNA-uridine isomerase B)	13.0042
	P37773	UDP-N-acetylmuramate--L-alanyl-gamma-D-glutamyl-meso-2,6-diaminoheptandioate ligase (EC 6.3.2.45) (Murein peptide ligase) (UDP-N-acetylmuramate:L-alanyl-gamma-D-glutamyl-meso-diaminopimelate ligase)	12.6612
	P38038	Sulfite reductase [NADPH] flavoprotein alpha-component (SiR-FP) (EC 1.8.1.2)	22.0817
	P38489	Oxygen-insensitive NAD(P)H nitroreductase (EC 1.-.-.-) (Dihydropteridine reductase) (EC 1.5.1.34) (FMN-dependent nitroreductase)	4.9402
	P39160	D-mannonate oxidoreductase (EC 1.1.1.57) (Fructuronate reductase)	7.67423
	P39172	High-affinity zinc uptake system protein ZnuA	2.61521
	P39173	Putative glucose-6-phosphate 1-epimerase (EC 5.1.3.15) (Putative D-hexose-6-phosphate mutarotase) (Unknown protein from 2D-page spots T26/PR37)	2.55701
	P39286	Small ribosomal subunit biogenesis GTPase RsgA (EC 3.6.1.-)	3.18203
	P39298	Esterase YjfP (EC 3.1.-.-)	7.80763
	P39342	Uncharacterized protein YjgR	23.0325
	P39401	Phosphoglycerol transferase I (EC 2.7.8.20) (Phosphatidylglycerol--membrane-oligosaccharide glycerophosphotransferase)	6.59123
	P39406	Ribosomal RNA small subunit methyltransferase C (EC 2.1.1.172) (16S rRNA m2G1207 methyltransferase) (rRNA (guanine-N(2)-)-methyltransferase RsmC)	16.2745
	P39411	Inosine/xanthosine triphosphatase (ITPase/XTPase) (EC 3.6.1.73) (Non-canonical purine NTP phosphatase) (Non-standard purine NTP phosphatase) (Nucleoside-triphosphate phosphatase) (NTPase)	4.03906
	P39831	NADP-dependent 3-hydroxy acid dehydrogenase YdfG (L-allo-threonine dehydrogenase) (EC 1.1.1.381) (Malonic semialdehyde reductase) (EC 1.1.1.298)	7.86297
	P40191	Pyridoxine/pyridoxal/pyridoxamine kinase (PN/PL/PM kinase) (EC 2.7.1.35) (B6-vitamer kinase) (Pyridoxal kinase 1) (PL kinase 1)	9.2035
	P40874	N-methyl-L-tryptophan oxidase (MTOX) (EC 1.5.3.-)	15.4116
	P43340	Uncharacterized NAD(P)H oxidoreductase YcaK (EC 1.6.99.-)	3.28071
	P45395	Arabinose 5-phosphate isomerase KdsD (API) (L-API) (EC 5.3.1.13)	2.43288
	P45530	Protein TusB (tRNA 2-thiouridine synthesizing protein B)	2.12126
	P45531	Protein TusC (tRNA 2-thiouridine synthesizing protein C)	10.4823
	P45577	RNA chaperone ProQ	1.19943
	P45579	Hydroxycarboxylate dehydrogenase A (EC 1.1.1.-) (2-oxobutanoate reductase) (2-oxoglutarate reductase)	7.71395
	P45795	Uncharacterized protein YrdB	2.19232
	P45799	ADP compounds hydrolase NudE (EC 3.6.1.-)	16.5393
	P46853	Uncharacterized oxidoreductase YhhX (EC 1.-.-.-)	5.34392
	P52643	D-lactate dehydrogenase (D-LDH) (EC 1.1.1.28) (Fermentative lactate dehydrogenase)	18.5772
	P52647	Probable pyruvate-flavodoxin oxidoreductase (EC 1.2.7.-)	14.0859
	P52697	6-phosphogluconolactonase (6-P-gluconolactonase) (Pgl) (EC 3.1.1.31)	8.16398
	P60240	RNA polymerase-associated protein RapA (EC 3.6.4.-) (ATP-dependent helicase HepA)	4.43889
	P60390	Ribosomal RNA small subunit methyltransferase H (EC 2.1.1.199) (16S rRNA m(4)C1402 methyltransferase) (rRNA (cytosine-N(4)-)-methyltransferase RsmH)	2.66419
	P60438	50S ribosomal protein L3 (Large ribosomal subunit protein uL3)	1.39461
	P60546	Guanylate kinase (EC 2.7.4.8) (GMP kinase)	12.1239
	P60560	GMP reductase (EC 1.7.1.7) (Guanosine 5'-monophosphate oxidoreductase) (Guanosine monophosphate reductase)	29.292
	P60595	Imidazole glycerol phosphate synthase subunit HisH (EC 4.3.2.10) (IGP synthase glutaminase subunit) (EC 3.5.1.2) (IGP synthase subunit HisH) (ImGP synthase subunit HisH) (IGPS subunit HisH)	9.67806
	P60664	Imidazole glycerol phosphate synthase subunit HisF (EC 4.3.2.10) (IGP synthase cyclase subunit) (IGP synthase subunit HisF) (ImGP synthase subunit HisF) (IGPS subunit HisF)	15.115
	P60720	Octanoyltransferase (EC 2.3.1.181) (Lipoate-protein ligase B) (Lipoyl/octanoyl transferase) (Octanoyl-[acyl-carrier-protein]-protein N-octanoyltransferase)	3.75582
	P60723	50S ribosomal protein L4 (Large ribosomal subunit protein uL4)	7.41462
	P60757	ATP phosphoribosyltransferase (ATP-PRT) (ATP-PRTase) (EC 2.4.2.17)	10.376
	P60785	Elongation factor 4 (EF-4) (EC 3.6.5.n1) (Ribosomal back-translocase LepA)	4.12259
	P60906	Histidine--tRNA ligase (EC 6.1.1.21) (Histidyl-tRNA synthetase) (HisRS)	7.95258
	P61175	50S ribosomal protein L22 (Large ribosomal subunit protein uL22)	0.773014
	P61517	Carbonic anhydrase 2 (EC 4.2.1.1) (Carbonate dehydratase 2)	9.31542
	P61889	Malate dehydrogenase (EC 1.1.1.37)	17.8592
	P62399	50S ribosomal protein L5 (Large ribosomal subunit protein uL5)	13.131
	P62620	4-hydroxy-3-methylbut-2-en-1-yl diphosphate synthase (flavodoxin) (EC 1.17.7.3) (1-hydroxy-2-methyl-2-(E)-butenyl 4-diphosphate synthase) (Protein GcpE) (Protein E)	18.4538
	P62707	2,3-bisphosphoglycerate-dependent phosphoglycerate mutase (BPG-dependent PGAM) (PGAM) (Phosphoglyceromutase) (dPGM) (EC 5.4.2.11)	6.75205
	P63224	Phosphoheptose isomerase (EC 5.3.1.28) (Sedoheptulose 7-phosphate isomerase)	7.27086
	P64604	Intermembrane phospholipid transport system binding protein MlaD	30.1316
	P66948	Beta-barrel assembly-enhancing protease (EC 3.4.-.-)	5.98947
	P67660	Probable HTH-type transcriptional regulator YhaJ	17.3905
	P67826	PF03932 family protein CutC (Putative copper homeostasis protein CutC)	1.16741
	P67910	ADP-L-glycero-D-manno-heptose-6-epimerase (EC 5.1.3.20) (ADP-L-glycero-beta-D-manno-heptose-6-epimerase) (ADP-glyceromanno-heptose 6-epimerase) (ADP-hep 6-epimerase) (AGME)	11.1182
	P69228	Transcriptional regulatory protein BaeR	7.50789
	P69503	Adenine phosphoribosyltransferase (APRT) (EC 2.4.2.7)	9.34305
	P69786	PTS system glucose-specific EIICB component (EIICB-Glc) (EII-Glc) [Includes: Glucose permease IIC component (PTS system glucose-specific EIIC component); Glucose-specific phosphotransferase enzyme IIB component (EC 2.7.1.199) (PTS system glucose-specific EIIB component)]	4.06924
	P69908	Glutamate decarboxylase alpha (GAD-alpha) (EC 4.1.1.15)	8.70145
	P69910	Glutamate decarboxylase beta (GAD-beta) (EC 4.1.1.15)	5.67611
	P69924	Ribonucleoside-diphosphate reductase 1 subunit beta (EC 1.17.4.1) (Protein B2) (Protein R2) (Ribonucleotide reductase 1)	4.60305
	P75691	Aldehyde reductase YahK (EC 1.1.1.2) (Zinc-dependent alcohol dehydrogenase YahK)	12.0354
	P75728	3-demethoxyubiquinol 3-hydroxylase (EC 1.14.99.60) (2-octaprenyl-3-methyl-6-methoxy-1,4-benzoquinol hydroxylase)	7.67895
	P75745	5-oxoprolinase subunit C (5-OPase subunit C) (EC 3.5.2.9) (5-oxoprolinase (ATP-hydrolyzing) subunit C)	13.6671
	P75792	Sugar phosphatase YbiV (EC 3.1.3.23)	7.22943
	P75797	Glutathione-binding protein GsiB	13.2609
	P75838	Ribosomal protein S12 methylthiotransferase accessory factor YcaO	5.01017
	P75863	Uncharacterized protein YcbX	5.13354
	P75874	Uncharacterized protein YccU	1.13602
	P75913	Glyoxylate/hydroxypyruvate reductase A (EC 1.1.1.79) (EC 1.1.1.81) (2-ketoacid reductase)	9.23131
	P75949	Beta-hexosaminidase (EC 3.2.1.52) (Beta-N-acetylhexosaminidase) (N-acetyl-beta-glucosaminidase)	19.1851
	P75981	Putative protein JayE (Putative protein JayE from lambdoid prophage e14 region)	2.67555
	P76004	Uncharacterized protein YcgM	4.24856
	P76008	Murein tetrapeptide carboxypeptidase (EC 3.4.17.13) (LD-carboxypeptidase A) (Muramoyltetrapeptide carboxypeptidase)	10.4967
	P76014	PEP-dependent dihydroxyacetone kinase, ADP-binding subunit DhaL (EC 2.7.1.121)	26.1224
	P76015	PEP-dependent dihydroxyacetone kinase, dihydroxyacetone-binding subunit DhaK (EC 2.7.1.121)	16.0665
	P76034	Uncharacterized HTH-type transcriptional regulator YciT	17.0603
	P76055	tRNA-cytidine(32) 2-sulfurtransferase (EC 2.8.1.-) (Two-thiocytidine biosynthesis protein A) (tRNA 2-thiocytidine biosynthesis protein TtcA)	8.11457
	P76108	Bifunctional polyhydroxybutyrate synthase / ABC transporter periplasmic binding protein (Poly-3-hydroxybutyrate synthase) (PHB synthase) (EC 2.3.1.-) (cPHB synthase)	11.0826
	P76113	NADPH-dependent curcumin reductase (EC 1.3.1.n3) (NADPH-dependent curcumin/dihydrocurcumin reductase)	7.86369
	P76116	Uncharacterized protein YncE	8.06395
	P76187	Oxidoreductase YdhF (EC 1.-.-.-)	0.468142
	P76193	Probable L,D-transpeptidase YnhG (EC 2.-.-.-)	12.3992
	P76256	tRNA threonylcarbamoyladenosine biosynthesis protein TsaB (t(6)A37 threonylcarbamoyladenosine biosynthesis protein TsaB)	11.3957
	P76270	Free methionine-R-sulfoxide reductase (fRMsr) (EC 1.8.4.14)	4.66696
	P76290	Carboxy-S-adenosyl-L-methionine synthase (Cx-SAM synthase) (EC 2.1.3.-)	13.6148
	P76346	Protein MtfA (Mlc titration factor A)	7.46555
	P76403	tRNA hydroxylation protein P (EC 3.4.-.-)	8.43795
	P76418	Uncharacterized protein YegU (EC 3.2.2.-)	16.521
	P76558	NADP-dependent malic enzyme (NADP-ME) (EC 1.1.1.40)	9.05123
	P76658	Bifunctional protein HldE [Includes: D-beta-D-heptose 7-phosphate kinase (EC 2.7.1.167) (D-beta-D-heptose 7-phosphotransferase) (D-glycero-beta-D-manno-heptose-7-phosphate kinase); D-beta-D-heptose 1-phosphate adenylyltransferase (EC 2.7.7.70) (D-glycero-beta-D-manno-heptose 1-phosphate adenylyltransferase)]	19.9738
	P77150	Pyridoxal kinase PdxY (PL kinase) (EC 2.7.1.35) (Pyridoxal kinase 2) (PL kinase 2)	1.06261
	P77171	Uncharacterized HTH-type transcriptional regulator YdcI	16.109
	P77182	tRNA 5-methylaminomethyl-2-thiouridine biosynthesis bifunctional protein MnmC (tRNA mnm(5)s(2)U biosynthesis bifunctional protein) [Includes: tRNA (mnm(5)s(2)U34)-methyltransferase (EC 2.1.1.61); FAD-dependent cmnm(5)s(2)U34 oxidoreductase (EC 1.5.-.-)]	1.11914
	P77211	Cation efflux system protein CusC	9.76648
	P77258	N-ethylmaleimide reductase (NEM reductase) (EC 1.3.1.-) (N-ethylmaleimide reducing enzyme)	10.8095
	P77348	Periplasmic murein peptide-binding protein	13.3288
	P77488	1-deoxy-D-xylulose-5-phosphate synthase (EC 2.2.1.7) (1-deoxyxylulose-5-phosphate synthase) (DXP synthase) (DXPS)	10.8122
	P77499	Probable ATP-dependent transporter SufC	8.51129
	P77522	FeS cluster assembly protein SufB	20.3979
	P77526	Disulfide-bond oxidoreductase YfcG (EC 1.8.4.-) (GSH-dependent disulfide-bond oxidoreductase YfcG) (GST N1-1) (GST-like protein YfcG) (Organic hydroperoxidase) (EC 1.11.1.-)	2.66174
	P77581	Succinylornithine transaminase (SOAT) (EC 2.6.1.81) (Carbon starvation protein C) (Succinylornithine aminotransferase)	14.1076
	P77689	FeS cluster assembly protein SufD	16.2182
	P77718	tRNA sulfurtransferase (EC 2.8.1.4) (Sulfur carrier protein ThiS sulfurtransferase) (Thiamine biosynthesis protein ThiI) (tRNA 4-thiouridine synthase)	9.51135
	P77737	Oligopeptide transport ATP-binding protein OppF	2.59775
	P77756	7-cyano-7-deazaguanine synthase (EC 6.3.4.20) (7-cyano-7-carbaguanine synthase) (PreQ(0) synthase) (Queuosine biosynthesis protein QueC)	17.2577
	P77766	5'-3' exoribonuclease Rnm (EC 3.1.13.-) (3',5'-nucleotide bisphosphate phosphatase) (EC 3.1.3.97) (RNase AM)	13.9777
	P77806	Methionine aminotransferase (EC 2.6.1.88) (Methionine-oxo-acid transaminase)	12.6664
	P77808	NMN amidohydrolase-like protein YfaY	4.90959
	P78067	Thiosulfate sulfurtransferase YnjE (EC 2.8.1.1)	19.9006
	Q46799	Putative xanthine dehydrogenase molybdenum-binding subunit XdhA (EC 1.17.1.4)	1.16393
	Q46829	6-phospho-beta-glucosidase BglA (EC 3.2.1.86) (Phospho-beta-glucosidase A)	10.7338
	Q46845	Disulfide-bond oxidoreductase YghU (EC 1.8.4.-) (GSH-dependent disulfide-bond oxidoreductase YghU) (GST N2-2) (Organic hydroperoxidase) (EC 1.11.1.-)	12.9802
	Q46857	2,5-diketo-D-gluconic acid reductase A (2,5-DKG reductase A) (2,5-DKGR A) (25DKGR-A) (EC 1.1.1.274) (AKR5C)	20.7052
	Q46893	2-C-methyl-D-erythritol 4-phosphate cytidylyltransferase (EC 2.7.7.60) (4-diphosphocytidyl-2C-methyl-D-erythritol synthase) (CDP-ME synthase) (MEP cytidylyltransferase) (MCT)	1.77001
	Q46920	NADPH-dependent 7-cyano-7-deazaguanine reductase (EC 1.7.1.13) (7-cyano-7-carbaguanine reductase) (NADPH-dependent nitrile oxidoreductase) (PreQ(0) reductase)	14.9709
	Q46948	Protein/nucleic acid deglycase 3 (EC 3.1.2.-) (EC 3.5.1.-) (EC 3.5.1.124) (Chaperone protein YajL) (Maillard deglycase)	15.1194
	Q47147	Putative glutamine amidotransferase YafJ (EC 2.4.2.-)	8.72967
	Q47679	Omega-amidase YafV (EC 3.5.1.3)	7.96879
	Q47690	Homocysteine S-methyltransferase (EC 2.1.1.10) (S-methylmethionine:homocysteine methyltransferase)	13.1161
	Q93K97	ADP-ribose pyrophosphatase (EC 3.6.1.13) (ADP-ribose diphosphatase) (ADP-ribose phosphohydrolase) (ASPPase) (Adenosine diphosphoribose pyrophosphatase) (ADPR-PPase)	8.91174

## Sheet: Glucose_TPP_stabilisation
Glucose TPP stabilisation
	Protein	Protein_name	Stabilisation_score
	P00350	6-phosphogluconate dehydrogenase, decarboxylating (EC 1.1.1.44)	7.58152
	P00370	NADP-specific glutamate dehydrogenase (NADP-GDH) (EC 1.4.1.4)	7.70855
	P00452	Ribonucleoside-diphosphate reductase 1 subunit alpha (EC 1.17.4.1) (Protein B1) (Ribonucleoside-diphosphate reductase 1 R1 subunit) (Ribonucleotide reductase 1)	15.6637
	P00509	Aspartate aminotransferase (AspAT) (EC 2.6.1.1) (Transaminase A)	2.61311
	P00561	Bifunctional aspartokinase/homoserine dehydrogenase 1 (Aspartokinase I/homoserine dehydrogenase I) (AKI-HDI) [Includes: Aspartokinase (EC 2.7.2.4); Homoserine dehydrogenase (EC 1.1.1.3)]	17.5663
	P00562	Bifunctional aspartokinase/homoserine dehydrogenase 2 (Aspartokinase II/homoserine dehydrogenase II) (AKII-HDII) [Includes: Aspartokinase (EC 2.7.2.4); Homoserine dehydrogenase (EC 1.1.1.3)]	10.886
	P00579	RNA polymerase sigma factor RpoD (Sigma-70)	6.30315
	P00811	Beta-lactamase (EC 3.5.2.6) (Cephalosporinase)	8.5255
	P00861	Diaminopimelate decarboxylase (DAP decarboxylase) (DAPDC) (EC 4.1.1.20)	11.5204
	P00864	Phosphoenolpyruvate carboxylase (PEPC) (PEPCase) (EC 4.1.1.31)	9.90964
	P00888	Phospho-2-dehydro-3-deoxyheptonate aldolase, Tyr-sensitive (EC 2.5.1.54) (3-deoxy-D-arabino-heptulosonate 7-phosphate synthase) (DAHP synthase) (Phospho-2-keto-3-deoxyheptonate aldolase)	9.73402
	P00893	Acetolactate synthase isozyme 3 large subunit (EC 2.2.1.6) (AHAS-III) (ALS-III) (Acetohydroxy-acid synthase III large subunit)	10.2141
	P00894	Acetolactate synthase isozyme 3 small subunit (EC 2.2.1.6) (ALS-III) (Acetohydroxy-acid synthase III small subunit) (AHAS-III)	13.2853
	P00895	Anthranilate synthase component 1 (AS) (ASI) (EC 4.1.3.27)	11.5274
	P00909	Tryptophan biosynthesis protein TrpCF [Includes: Indole-3-glycerol phosphate synthase (IGPS) (EC 4.1.1.48); N-(5'-phospho-ribosyl)anthranilate isomerase (PRAI) (EC 5.3.1.24)]	13.3105
	P00926	D-serine dehydratase (EC 4.3.1.18) (D-serine deaminase) (DSD)	11.5683
	P00934	Threonine synthase (TS) (EC 4.2.3.1)	8.5402
	P00935	Cystathionine gamma-synthase (CGS) (EC 2.5.1.48) (O-succinylhomoserine (thiol)-lyase)	6.62757
	P00946	Mannose-6-phosphate isomerase (EC 5.3.1.8) (Phosphohexomutase) (Phosphomannose isomerase) (PMI)	7.23995
	P00954	Tryptophan--tRNA ligase (EC 6.1.1.2) (Tryptophanyl-tRNA synthetase) (TrpRS)	13.6408
	P00956	Isoleucine--tRNA ligase (EC 6.1.1.5) (Isoleucyl-tRNA synthetase) (IleRS)	14.3877
	P00957	Alanine--tRNA ligase (EC 6.1.1.7) (Alanyl-tRNA synthetase) (AlaRS)	7.2635
	P00959	Methionine--tRNA ligase (EC 6.1.1.10) (Methionyl-tRNA synthetase) (MetRS)	12.8331
	P00960	Glycine--tRNA ligase alpha subunit (EC 6.1.1.14) (Glycyl-tRNA synthetase alpha subunit) (GlyRS)	14.5301
	P00961	Glycine--tRNA ligase beta subunit (EC 6.1.1.14) (Glycyl-tRNA synthetase beta subunit) (GlyRS)	16.0243
	P00962	Glutamine--tRNA ligase (EC 6.1.1.18) (Glutaminyl-tRNA synthetase) (GlnRS)	8.18413
	P00963	Aspartate--ammonia ligase (EC 6.3.1.1) (Asparagine synthetase A)	11.6351
	P00968	Carbamoyl-phosphate synthase large chain (EC 6.3.5.5) (Carbamoyl-phosphate synthetase ammonia chain)	5.02444
	P03018	DNA helicase II (EC 3.6.4.12)	16.8861
	P04079	GMP synthase [glutamine-hydrolyzing] (EC 6.3.5.2) (GMP synthetase) (GMPS) (Glutamine amidotransferase)	8.8685
	P04425	Glutathione synthetase (EC 6.3.2.3) (GSH synthetase) (GSH-S) (GSHase) (Glutathione synthase)	5.17888
	P04693	Aromatic-amino-acid aminotransferase (ARAT) (AROAT) (EC 2.6.1.57) (Beta-methylphenylalanine transaminase) (EC 2.6.1.107)	5.67153
	P04805	Glutamate--tRNA ligase (EC 6.1.1.17) (Glutamyl-tRNA synthetase) (GluRS)	8.94751
	P04816	Leucine-specific-binding protein (L-BP) (LS-BP)	8.02951
	P04846	Lipoprotein 28	5.88327
	P04968	L-threonine dehydratase biosynthetic IlvA (EC 4.3.1.19) (Threonine deaminase)	4.95032
	P04995	Exodeoxyribonuclease I (ExoI) (Exonuclease I) (EC 3.1.11.1) (DNA deoxyribophosphodiesterase) (dRPase)	2.8823
	P05041	Aminodeoxychorismate synthase component 1 (ADC synthase) (ADCS) (EC 2.6.1.85) (4-amino-4-deoxychorismate synthase component 1)	7.27488
	P05042	Fumarate hydratase class II (Fumarase C) (EC 4.2.1.2) (Aerobic fumarase) (Iron-independent fumarase)	6.81418
	P05194	3-dehydroquinate dehydratase (3-dehydroquinase) (EC 4.2.1.10) (Type I DHQase) (Type I dehydroquinase) (DHQ1)	17.5675
	P05459	Erythronate-4-phosphate dehydrogenase (EC 1.1.1.290)	9.56917
	P05637	Bis(5'-nucleosyl)-tetraphosphatase [symmetrical] (EC 3.6.1.41) (Ap4A hydrolase) (Diadenosine 5',5'''-P1,P4-tetraphosphate pyrophosphohydrolase) (Diadenosine tetraphosphatase)	6.92076
	P05791	Dihydroxy-acid dehydratase (DAD) (EC 4.2.1.9)	10.5441
	P05793	Ketol-acid reductoisomerase (NADP(+)) (KARI) (EC 1.1.1.86) (Acetohydroxy-acid isomeroreductase) (AHIR) (Alpha-keto-beta-hydroxylacyl reductoisomerase) (Ketol-acid reductoisomerase type 2) (Ketol-acid reductoisomerase type II)	12.1734
	P05852	tRNA N6-adenosine threonylcarbamoyltransferase (EC 2.3.1.234) (N6-L-threonylcarbamoyladenine synthase) (t(6)A synthase) (t(6)A37 threonylcarbamoyladenosine biosynthesis protein TsaD) (tRNA threonylcarbamoyladenosine biosynthesis protein TsaD)	3.33423
	P06149	Quinone-dependent D-lactate dehydrogenase (EC 1.1.5.12) ((R)-lactate:quinone 2-oxidoreductase) (D-lactate dehydrogenase) (D-LDH) (Respiratory D-lactate dehydrogenase)	17.3249
	P06616	GTPase Era (ERA) (GTP-binding protein Era)	8.95758
	P06961	Multifunctional CCA protein [Includes: CCA-adding enzyme (EC 2.7.7.72) (CCA tRNA nucleotidyltransferase) (tRNA CCA-pyrophosphorylase) (tRNA adenylyl-/cytidylyl-transferase) (tRNA nucleotidyltransferase) (tRNA-NT); 2'-nucleotidase (EC 3.1.3.-); 2',3'-cyclic phosphodiesterase (EC 3.1.4.-); Phosphatase (EC 3.1.3.-)]	15.0778
	P06968	Deoxyuridine 5'-triphosphate nucleotidohydrolase (dUTPase) (EC 3.6.1.23) (dUTP pyrophosphatase)	1.07171
	P06988	Histidinol dehydrogenase (HDH) (EC 1.1.1.23)	6.6148
	P07003	Pyruvate dehydrogenase [ubiquinone] (EC 1.2.5.1) (Pyruvate oxidase) (POX) (Pyruvate:ubiquinone-8 oxidoreductase)	1.61777
	P07012	Peptide chain release factor RF2 (RF-2)	7.66006
	P07014	Succinate dehydrogenase iron-sulfur subunit (EC 1.3.5.1)	3.64135
	P07023	T-protein [Includes: Chorismate mutase (CM) (EC 5.4.99.5); Prephenate dehydrogenase (PDH) (EC 1.3.1.12)]	10.1957
	P07024	Protein UshA [Includes: UDP-sugar hydrolase (EC 3.6.1.45) (UDP-sugar diphosphatase) (UDP-sugar pyrophosphatase); 5'-nucleotidase (5'-NT) (EC 3.1.3.5)]	3.71219
	P07118	Valine--tRNA ligase (EC 6.1.1.9) (Valyl-tRNA synthetase) (ValRS)	14.3048
	P07395	Phenylalanine--tRNA ligase beta subunit (EC 6.1.1.20) (Phenylalanyl-tRNA synthetase beta subunit) (PheRS)	12.2328
	P07604	HTH-type transcriptional regulatory protein TyrR	4.7626
	P07623	Homoserine O-succinyltransferase (HST) (EC 2.3.1.46) (Homoserine transsuccinylase) (HTS)	12.4754
	P07639	3-dehydroquinate synthase (DHQS) (EC 4.2.3.4)	9.16218
	P07649	tRNA pseudouridine synthase A (EC 5.4.99.12) (tRNA pseudouridine(38-40) synthase) (tRNA pseudouridylate synthase I) (PSU-I) (tRNA-uridine isomerase I)	3.2061
	P07650	Thymidine phosphorylase (EC 2.4.2.4) (TdRPase)	9.90761
	P07762	1,4-alpha-glucan branching enzyme GlgB (EC 2.4.1.18) (1,4-alpha-D-glucan:1,4-alpha-D-glucan 6-glucosyl-transferase) (Alpha-(1->4)-glucan branching enzyme) (Glycogen branching enzyme) (BE)	9.63863
	P07813	Leucine--tRNA ligase (EC 6.1.1.4) (Leucyl-tRNA synthetase) (LeuRS)	9.77621
	P07862	D-alanine--D-alanine ligase B (EC 6.3.2.4) (D-Ala-D-Ala ligase B) (D-alanylalanine synthetase B)	9.78371
	P08142	Acetolactate synthase isozyme 1 large subunit (AHAS-I) (EC 2.2.1.6) (Acetohydroxy-acid synthase I large subunit) (ALS-I)	5.45404
	P08178	Phosphoribosylformylglycinamidine cyclo-ligase (EC 6.3.3.1) (AIR synthase) (AIRS) (Phosphoribosyl-aminoimidazole synthetase)	8.29136
	P08192	Dihydrofolate synthase/folylpolyglutamate synthase (DHFS / FPGS) (EC 6.3.2.12) (EC 6.3.2.17) (Folylpoly-gamma-glutamate synthetase-dihydrofolate synthetase) (Folylpolyglutamate synthetase) (Tetrahydrofolylpolyglutamate synthase)	17.2714
	P08200	Isocitrate dehydrogenase [NADP] (IDH) (EC 1.1.1.42) (IDP) (NADP(+)-specific ICDH) (Oxalosuccinate decarboxylase)	13.7119
	P08312	Phenylalanine--tRNA ligase alpha subunit (EC 6.1.1.20) (Phenylalanyl-tRNA synthetase alpha subunit) (PheRS)	12.1593
	P08331	2',3'-cyclic-nucleotide 2'-phosphodiesterase/3'-nucleotidase (EC 3.1.3.6) (EC 3.1.4.16)	7.42676
	P08373	UDP-N-acetylenolpyruvoylglucosamine reductase (EC 1.3.1.98) (UDP-N-acetylmuramate dehydrogenase)	13.7039
	P08390	USG-1 protein	8.04825
	P08394	RecBCD enzyme subunit RecB (EC 3.1.11.5) (Exodeoxyribonuclease V 135 kDa polypeptide) (Exodeoxyribonuclease V beta chain) (Exonuclease V subunit RecB) (ExoV subunit RecB) (Helicase/nuclease RecBCD subunit RecB)	0.971381
	P08506	D-alanyl-D-alanine carboxypeptidase DacC (DD-carboxypeptidase) (DD-peptidase) (EC 3.4.16.4) (Penicillin-binding protein 6) (PBP-6)	8.21598
	P08839	Phosphoenolpyruvate-protein phosphotransferase (EC 2.7.3.9) (Phosphotransferase system, enzyme I)	14.7534
	P08957	Type I restriction enzyme EcoKI methylase subunit (M protein) (EC 2.1.1.72) (Type I methyltransferase M.EcoKI) (M.EcoKI)	10.8354
	P08997	Malate synthase A (MSA) (EC 2.3.3.9)	9.93622
	P09029	N5-carboxyaminoimidazole ribonucleotide synthase (N5-CAIR synthase) (EC 6.3.4.18) (5-(carboxyamino)imidazole ribonucleotide synthetase)	11.0427
	P09030	Exodeoxyribonuclease III (EXO III) (Exonuclease III) (EC 3.1.11.2) (AP endonuclease VI)	8.53334
	P09147	UDP-glucose 4-epimerase (EC 5.1.3.2) (Galactowaldenase) (UDP-galactose 4-epimerase)	10.5694
	P09148	Galactose-1-phosphate uridylyltransferase (Gal-1-P uridylyltransferase) (EC 2.7.7.12) (UDP-glucose--hexose-1-phosphate uridylyltransferase)	7.12797
	P09151	2-isopropylmalate synthase (EC 2.3.3.13) (Alpha-IPM synthase) (Alpha-isopropylmalate synthase)	14.6365
	P09169	Protease 7 (EC 3.4.23.49) (Omptin) (Outer membrane protein 3B) (Protease A) (Protease VII)	9.81497
	P09373	Formate acetyltransferase 1 (EC 2.3.1.54) (Pyruvate formate-lyase 1)	8.19004
	P09832	Glutamate synthase [NADPH] small chain (EC 1.4.1.13) (Glutamate synthase subunit beta) (GLTS beta chain) (NADPH-GOGAT)	6.02259
	P0A698	UvrABC system protein A (UvrA protein) (Excinuclease ABC subunit A)	12.1584
	P0A6A3	Acetate kinase (EC 2.7.2.1) (Acetokinase)	11.7807
	P0A6A6	3-isopropylmalate dehydratase large subunit (EC 4.2.1.33) (Alpha-IPM isomerase) (IPMI) (Isopropylmalate isomerase)	8.32023
	P0A6B4	Alanine racemase, biosynthetic (EC 5.1.1.1)	5.89148
	P0A6B7	Cysteine desulfurase IscS (EC 2.8.1.7) (NifS protein homolog) (ThiI transpersulfidase) (TusA transpersulfidase)	6.38971
	P0A6C8	Acetylglutamate kinase (EC 2.7.2.8) (N-acetyl-L-glutamate 5-phosphotransferase) (NAG kinase) (NAGK)	14.4769
	P0A6D0	Arginine repressor	9.19973
	P0A6D3	3-phosphoshikimate 1-carboxyvinyltransferase (EC 2.5.1.19) (5-enolpyruvylshikimate-3-phosphate synthase) (EPSP synthase) (EPSPS)	9.66969
	P0A6E4	Argininosuccinate synthase (EC 6.3.4.5) (Citrulline--aspartate ligase)	3.02653
	P0A6E9	ATP-dependent dethiobiotin synthetase BioD 2 (EC 6.3.3.3) (DTB synthetase 2) (DTBS 2) (Dethiobiotin synthase 2)	9.15909
	P0A6F3	Glycerol kinase (EC 2.7.1.30) (ATP:glycerol 3-phosphotransferase) (Glycerokinase) (GK)	27.5941
	P0A6F5	Chaperonin GroEL (EC 5.6.1.7) (60 kDa chaperonin) (Chaperonin-60) (Cpn60) (GroEL protein)	4.1637
	P0A6G7	ATP-dependent Clp protease proteolytic subunit (EC 3.4.21.92) (Caseinolytic protease) (Endopeptidase Clp) (Heat shock protein F21.5) (Protease Ti)	8.56327
	P0A6H1	ATP-dependent Clp protease ATP-binding subunit ClpX (ATP-dependent unfoldase ClpX)	4.8185
	P0A6H5	ATP-dependent protease ATPase subunit HslU (Heat shock protein HslU) (Unfoldase HslU)	13.1589
	P0A6I0	Cytidylate kinase (CK) (EC 2.7.4.25) (Cytidine monophosphate kinase) (CMP kinase) (Protein MssA) (p25)	10.5245
	P0A6J5	D-amino acid dehydrogenase (EC 1.4.99.-) (D-alanine dehydrogenase)	6.91617
	P0A6K3	Peptide deformylase (PDF) (EC 3.5.1.88) (Polypeptide deformylase)	10.4594
	P0A6K6	Phosphopentomutase (EC 5.4.2.7) (Phosphodeoxyribomutase)	10.3384
	P0A6L0	Deoxyribose-phosphate aldolase (DERA) (EC 4.1.2.4) (2-deoxy-D-ribose 5-phosphate aldolase) (Phosphodeoxyriboaldolase) (Deoxyriboaldolase)	10.5399
	P0A6M8	Elongation factor G (EF-G)	7.89561
	P0A6N4	Elongation factor P (EF-P)	10.1951
	P0A6N8	Elongation factor P-like protein	13.9177
	P0A6P7	Probable GTP-binding protein EngB	5.27404
	P0A6Q6	3-hydroxyacyl-[acyl-carrier-protein] dehydratase FabZ (EC 4.2.1.59) ((3R)-hydroxymyristoyl-[acyl-carrier-protein] dehydratase) ((3R)-hydroxymyristoyl-ACP dehydrase) (17 kDa actomyosin component) (Beta-hydroxyacyl-ACP dehydratase)	13.3806
	P0A6R0	3-oxoacyl-[acyl-carrier-protein] synthase 3 (EC 2.3.1.180) (3-oxoacyl-[acyl-carrier-protein] synthase III) (Beta-ketoacyl-ACP synthase III) (KAS III) (EcFabH)	10.5807
	P0A6S7	Glycerol-3-phosphate dehydrogenase [NAD(P)+] (EC 1.1.1.94) (NAD(P)H-dependent glycerol-3-phosphate dehydrogenase)	16.5666
	P0A6T1	Glucose-6-phosphate isomerase (GPI) (EC 5.3.1.9) (Phosphoglucose isomerase) (PGI) (Phosphohexose isomerase) (PHI)	15.1803
	P0A6U3	tRNA uridine 5-carboxymethylaminomethyl modification enzyme MnmG (Glucose-inhibited division protein A)	2.33771
	P0A6U8	Glycogen synthase (EC 2.4.1.21) (Starch [bacterial glycogen] synthase)	11.9708
	P0A6V8	Glucokinase (EC 2.7.1.2) (Glucose kinase)	40.9991
	P0A6W9	Glutamate--cysteine ligase (EC 6.3.2.2) (Gamma-ECS) (GCS) (Gamma-glutamylcysteine synthetase)	10.6941
	P0A6Y1	Integration host factor subunit beta (IHF-beta)	7.43838
	P0A6Y5	33 kDa chaperonin (Heat shock protein 33) (HSP33)	10.4543
	P0A6Z1	Chaperone protein HscA (Hsc66)	7.48839
	P0A6Z3	Chaperone protein HtpG (Heat shock protein C62.5) (Heat shock protein HtpG) (High temperature protein G)	4.49257
	P0A715	2-dehydro-3-deoxyphosphooctonate aldolase (EC 2.5.1.55) (3-deoxy-D-manno-octulosonic acid 8-phosphate synthase) (KDO-8-phosphate synthase) (KDO 8-P synthase) (KDOPS) (Phospho-2-dehydro-3-deoxyoctonate aldolase)	8.43581
	P0A717	Ribose-phosphate pyrophosphokinase (RPPK) (EC 2.7.6.1) (5-phospho-D-ribosyl alpha-1-diphosphate) (Phosphoribosyl diphosphate synthase) (Phosphoribosyl pyrophosphate synthase) (P-Rib-PP synthase) (PRPP synthase) (PRPPase)	6.1656
	P0A725	UDP-3-O-acyl-N-acetylglucosamine deacetylase (UDP-3-O-acyl-GlcNAc deacetylase) (EC 3.5.1.108) (Protein EnvA) (UDP-3-O-[R-3-hydroxymyristoyl]-N-acetylglucosamine deacetylase)	15.1541
	P0A729	7-methyl-GTP pyrophosphatase (m(7)GTP pyrophosphatase) (EC 3.6.1.-)	10.5388
	P0A731	Methylglyoxal synthase (MGS) (EC 4.2.3.3)	2.45895
	P0A742	Large-conductance mechanosensitive channel	34.8823
	P0A759	Glucosamine-6-phosphate deaminase (EC 3.5.99.6) (GlcN6P deaminase) (GNPDA) (Glucosamine-6-phosphate isomerase)	6.38221
	P0A763	Nucleoside diphosphate kinase (NDK) (NDP kinase) (EC 2.7.4.6) (Nucleoside-2-P kinase)	4.91003
	P0A780	Transcription antitermination protein NusB (Antitermination factor NusB) (N utilization substance protein B)	15.7895
	P0A784	Oligoribonuclease (EC 3.1.15.-)	7.92129
	P0A796	ATP-dependent 6-phosphofructokinase isozyme 1 (ATP-PFK 1) (Phosphofructokinase 1) (EC 2.7.1.11) (6-phosphofructokinase isozyme I) (Phosphohexokinase 1)	2.09607
	P0A799	Phosphoglycerate kinase (EC 2.7.2.3)	9.32144
	P0A7A2	Probable phosphoglycerate mutase GpmB (EC 5.4.2.-) (PGAM) (Phosphoglyceromutase)	8.29988
	P0A7A7	Glycerol-3-phosphate acyltransferase (GPAT) (EC 2.3.1.15)	7.44567
	P0A7B1	Polyphosphate kinase (EC 2.7.4.1) (ATP-polyphosphate phosphotransferase) (Polyphosphoric acid kinase)	10.5166
	P0A7B5	Glutamate 5-kinase (EC 2.7.2.11) (Gamma-glutamyl kinase) (GK)	13.9536
	P0A7D1	Peptidyl-tRNA hydrolase (PTH) (EC 3.1.1.29)	8.77028
	P0A7D4	Adenylosuccinate synthetase (AMPSase) (AdSS) (EC 6.3.4.4) (IMP--aspartate ligase)	14.4741
	P0A7D7	Phosphoribosylaminoimidazole-succinocarboxamide synthase (EC 6.3.2.6) (SAICAR synthetase)	10.3669
	P0A7E5	CTP synthase (EC 6.3.4.2) (Cytidine 5'-triphosphate synthase) (Cytidine triphosphate synthetase) (CTP synthetase) (CTPS) (UTP--ammonia ligase)	17.0582
	P0A7F9	S-adenosylmethionine:tRNA ribosyltransferase-isomerase (EC 2.4.99.17) (Queuosine biosynthesis protein QueA)	9.64897
	P0A7G6	Protein RecA (Recombinase A)	8.90287
	P0A7I0	Peptide chain release factor RF1 (RF-1)	13.3783
	P0A7I4	Peptide chain release factor RF3 (RF-3)	12.2925
	P0A7I7	GTP cyclohydrolase-2 (EC 3.5.4.25) (GTP cyclohydrolase II)	3.81681
	P0A7J3	50S ribosomal protein L10 (50S ribosomal protein L8) (Large ribosomal subunit protein uL10)	1.7658
	P0A7V0	30S ribosomal protein S2 (Small ribosomal subunit protein uS2)	8.40435
	P0A7Y0	Ribonuclease 3 (EC 3.1.26.3) (Ribonuclease III) (RNase III)	9.03095
	P0A7Y8	Ribonuclease P protein component (RNase P protein) (RNaseP protein) (EC 3.1.26.5) (Protein C5)	14.0124
	P0A7Z4	DNA-directed RNA polymerase subunit alpha (RNAP subunit alpha) (EC 2.7.7.6) (RNA polymerase subunit alpha) (Transcriptase subunit alpha)	3.44827
	P0A812	Holliday junction ATP-dependent DNA helicase RuvB (EC 3.6.4.12)	8.16495
	P0A817	S-adenosylmethionine synthase (AdoMet synthase) (EC 2.5.1.6) (MAT) (Methionine adenosyltransferase)	3.04384
	P0A821	L-seryl-tRNA(Sec) selenium transferase (EC 2.9.1.1) (Selenocysteine synthase) (Sec synthase) (Selenocysteinyl-tRNA(Sec) synthase)	12.2485
	P0A836	Succinate--CoA ligase [ADP-forming] subunit beta (EC 6.2.1.5) (Succinyl-CoA synthetase subunit beta) (SCS-beta)	11.3149
	P0A840	5'/3'-nucleotidase SurE (EC 3.1.3.5) (EC 3.1.3.6) (Exopolyphosphatase) (EC 3.6.1.11) (Nucleoside monophosphate phosphohydrolase) (Stationary-phase survival protein SurE)	12.0151
	P0A847	Queuine tRNA-ribosyltransferase (EC 2.4.2.29) (Guanine insertion enzyme) (tRNA-guanine transglycosylase)	7.68689
	P0A853	Tryptophanase (EC 4.1.99.1) (L-tryptophan indole-lyase) (TNase)	6.10013
	P0A855	Tol-Pal system protein TolB	10.1122
	P0A862	Thiol peroxidase (Tpx) (EC 1.11.1.24) (Peroxiredoxin tpx) (Prx) (Scavengase p20) (Thioredoxin peroxidase) (Thioredoxin-dependent peroxiredoxin)	9.11405
	P0A867	Transaldolase A (EC 2.2.1.2)	17.3841
	P0A870	Transaldolase B (EC 2.2.1.2)	17.1076
	P0A877	Tryptophan synthase alpha chain (EC 4.2.1.20)	12.8009
	P0A879	Tryptophan synthase beta chain (EC 4.2.1.20)	6.52887
	P0A884	Thymidylate synthase (TS) (TSase) (EC 2.1.1.45)	11.1507
	P0A887	Ubiquinone/menaquinone biosynthesis C-methyltransferase UbiE (EC 2.1.1.163) (EC 2.1.1.201) (2-methoxy-6-polyprenyl-1,4-benzoquinol methylase) (Demethylmenaquinone methyltransferase)	6.23289
	P0A894	RNase adapter protein RapZ	12.8869
	P0A8D0	Transcriptional repressor NrdR	11.2849
	P0A8E1	UPF0227 protein YcfP	13.2035
	P0A8E7	UPF0234 protein YajQ	6.81225
	P0A8F0	Uracil phosphoribosyltransferase (EC 2.4.2.9) (UMP pyrophosphorylase) (UPRTase)	11.7029
	P0A8I1	Putative pre-16S rRNA nuclease (EC 3.1.-.-)	10.7052
	P0A8J8	ATP-dependent RNA helicase RhlB (EC 3.6.4.13)	11.62
	P0A8L1	Serine--tRNA ligase (EC 6.1.1.11) (Seryl-tRNA synthetase) (SerRS) (Seryl-tRNA(Ser/Sec) synthetase)	18.9837
	P0A8M3	Threonine--tRNA ligase (EC 6.1.1.3) (Threonyl-tRNA synthetase) (ThrRS)	14.1505
	P0A8N3	Lysine--tRNA ligase (EC 6.1.1.6) (Lysyl-tRNA synthetase) (LysRS)	12.5397
	P0A8N5	Lysine--tRNA ligase, heat inducible (EC 6.1.1.6) (Lysyl-tRNA synthetase) (LysRS)	8.60159
	P0A8S1	HTH-type transcriptional regulator ArgP (Inhibitor of chromosome initiation) (OriC replication inhibitor)	15.6523
	P0A8S9	Flagellar transcriptional regulator FlhD	2.87491
	P0A8T7	DNA-directed RNA polymerase subunit beta' (RNAP subunit beta') (EC 2.7.7.6) (RNA polymerase subunit beta') (Transcriptase subunit beta')	8.79785
	P0A8U2	UPF0294 protein YafD	0.27464
	P0A8V0	Ribonuclease BN (RNase BN) (EC 3.1.-.-) (Ribonuclease Z homolog) (RNase Z homolog)	11.5164
	P0A8V2	DNA-directed RNA polymerase subunit beta (RNAP subunit beta) (EC 2.7.7.6) (RNA polymerase subunit beta) (Transcriptase subunit beta)	7.5025
	P0A8W5	UPF0301 protein YqgE	14.7568
	P0A8Y3	Alpha-D-glucose 1-phosphate phosphatase YihX (Alpha-D-glucose-1-P phosphatase) (EC 3.1.3.10) (Alpha-D-glucose-1-phosphatase) (Haloacid dehalogenase-like phosphatase 4) (HAD4)	11.9299
	P0A8Y5	Sugar phosphatase YidA (EC 3.1.3.23)	18.9557
	P0A8Y8	Proofreading thioesterase EntH (EC 3.1.2.-) (Enterobactin synthase component H) (p15)	5.90885
	P0A8Z0	Acyl-CoA thioester hydrolase YciA (EC 3.1.2.-) (Protein P14)	13.707
	P0A951	Spermidine N(1)-acetyltransferase (SAT) (EC 2.3.1.57) (Spermidine/spermine N(1)-acetyltransferase) (SSAT)	6.94255
	P0A953	3-oxoacyl-[acyl-carrier-protein] synthase 1 (EC 2.3.1.41) (3-oxoacyl-[acyl-carrier-protein] synthase I) (Beta-ketoacyl-ACP synthase I) (KAS I)	10.4227
	P0A959	Glutamate-pyruvate aminotransferase AlaA (EC 2.6.1.2)	9.96102
	P0A993	Fructose-1,6-bisphosphatase class 1 (FBPase class 1) (EC 3.1.3.11) (D-fructose-1,6-bisphosphate 1-phosphohydrolase class 1)	11.571
	P0A9A6	Cell division protein FtsZ	2.94736
	P0A9B2	Glyceraldehyde-3-phosphate dehydrogenase A (GAPDH-A) (EC 1.2.1.12) (NAD-dependent glyceraldehyde-3-phosphate dehydrogenase)	9.63859
	P0A9C3	Aldose 1-epimerase (EC 5.1.3.3) (Galactose mutarotase) (Type-1 mutarotase)	17.8956
	P0A9C9	Fructose-1,6-bisphosphatase 1 class 2 (FBPase 1 class 2) (EC 3.1.3.11) (D-fructose-1,6-bisphosphate 1-phosphohydrolase 1 class 2)	25.0627
	P0A9D4	Serine acetyltransferase (SAT) (EC 2.3.1.30)	7.23882
	P0A9D8	2,3,4,5-tetrahydropyridine-2,6-dicarboxylate N-succinyltransferase (EC 2.3.1.117) (Succinyl-CoA: tetrahydrodipicolinate N-succinyltransferase) (Tetrahydrodipicolinate N-succinyltransferase) (THDP succinyltransferase) (THP succinyltransferase) (Tetrahydropicolinate succinylase)	7.45447
	P0A9F3	HTH-type transcriptional regulator CysB (Cys regulon transcriptional activator)	7.78146
	P0A9G6	Isocitrate lyase (ICL) (EC 4.1.3.1) (Isocitrase) (Isocitratase)	4.40263
	P0A9G8	DNA-binding transcriptional dual regulator ModE	10.022
	P0A9H1	G/U mismatch-specific DNA glycosylase (EC 3.2.2.28) (Double-strand-specific uracil glycosylase) (Mismatch-specific uracil DNA-glycosylase) (MUG)	4.36817
	P0A9I3	Glycine cleavage system transcriptional repressor (gcv operon repressor)	5.66991
	P0A9J0	Ribonuclease G (RNase G) (EC 3.1.26.-) (Cytoplasmic axial filament protein) (CafA protein)	13.159
	P0A9J6	Ribokinase (RK) (EC 2.7.1.15)	11.6986
	P0A9J8	Bifunctional chorismate mutase/prephenate dehydratase (Chorismate mutase-prephenate dehydratase) (P-protein) [Includes: Chorismate mutase (CM) (EC 5.4.99.5); Prephenate dehydratase (PDT) (EC 4.2.1.51)]	13.5746
	P0A9K3	PhoH-like protein	9.3025
	P0A9L5	Peptidyl-prolyl cis-trans isomerase C (PPIase C) (EC 5.2.1.8) (Par10) (Parvulin) (Rotamase C)	13.8633
	P0A9L8	Pyrroline-5-carboxylate reductase (P5C reductase) (P5CR) (EC 1.5.1.2) (PCA reductase)	9.20612
	P0A9M0	Lon protease (EC 3.4.21.53) (ATP-dependent protease La)	8.39422
	P0A9M2	Hypoxanthine phosphoribosyltransferase (HPRT) (EC 2.4.2.8) (6-oxopurine phosphoribosyltransferase) (6-oxopurine PRTase)	10.1164
	P0A9M5	Xanthine-guanine phosphoribosyltransferase (XGPRT) (EC 2.4.2.-) (EC 2.4.2.22) (Xanthine phosphoribosyltransferase)	7.52701
	P0A9M8	Phosphate acetyltransferase (EC 2.3.1.8) (Phosphotransacetylase)	13.6764
	P0A9P6	ATP-dependent RNA helicase DeaD (EC 3.6.4.13) (Cold-shock DEAD box protein A) (Translation factor W2)	5.49349
	P0A9Q1	Aerobic respiration control protein ArcA (Dye resistance protein)	17.7043
	P0A9Q7	Bifunctional aldehyde-alcohol dehydrogenase AdhE (Alcohol dehydrogenase E) [Includes: Acetaldehyde dehydrogenase [acetylating] (ACDH) (EC 1.2.1.10); Alcohol dehydrogenase (ADH) (EC 1.1.1.1)]	6.662
	P0A9Q9	Aspartate-semialdehyde dehydrogenase (ASA dehydrogenase) (ASADH) (EC 1.2.1.11) (Aspartate-beta-semialdehyde dehydrogenase)	9.54277
	P0A9S3	Galactitol 1-phosphate 5-dehydrogenase (EC 1.1.1.251)	8.38882
	P0A9S7	High-affinity branched-chain amino acid transport ATP-binding protein LivG (LIV-I protein G)	6.32287
	P0A9T0	D-3-phosphoglycerate dehydrogenase (PGDH) (EC 1.1.1.95) (2-oxoglutarate reductase) (EC 1.1.1.399)	6.44861
	P0A9T4	Protein tas	7.90102
	P0A9T8	Uncharacterized ABC transporter ATP-binding protein YbbA	11.3433
	P0A9U3	Probable ATP-binding protein YbiT	5.84446
	P0A9V1	Lipopolysaccharide export system ATP-binding protein LptB (EC 7.5.2.-)	8.93379
	P0A9W3	Energy-dependent translational throttle protein EttA (EC 3.6.1.-) (Translational regulatory factor EttA)	9.71914
	P0A9W6	Acid stress protein IbaG	7.05656
	P0A9X4	Cell shape-determining protein MreB (Actin-like MreB protein) (Rod shape-determining protein MreB)	7.13639
	P0AA43	Ribosomal small subunit pseudouridine synthase A (EC 5.4.99.19) (16S pseudouridylate 516 synthase) (16S rRNA pseudouridine(516) synthase) (rRNA pseudouridylate synthase A) (rRNA-uridine isomerase A)	7.40065
	P0AAB6	UTP--glucose-1-phosphate uridylyltransferase (EC 2.7.7.9) (Alpha-D-glucosyl-1-phosphate uridylyltransferase) (UDP-glucose pyrophosphorylase) (UDPGP) (Uridine diphosphoglucose pyrophosphorylase)	14.2678
	P0AAC0	Universal stress protein E	12.1367
	P0AAE0	D-serine/D-alanine/glycine transporter (Amino acid carrier CycA)	8.5994
	P0AAI3	ATP-dependent zinc metalloprotease FtsH (EC 3.4.24.-) (Cell division protease FtsH)	7.0474
	P0AAI5	3-oxoacyl-[acyl-carrier-protein] synthase 2 (EC 2.3.1.179) (3-oxoacyl-[acyl-carrier-protein] synthase II) (Beta-ketoacyl-ACP synthase II) (KAS II)	5.051
	P0AAI9	Malonyl CoA-acyl carrier protein transacylase (MCT) (EC 2.3.1.39)	2.04611
	P0AAN3	Hydrogenase maturation factor HypB (Hydrogenase isoenzymes nickel incorporation protein HypB)	9.81899
	P0AAR3	Cys-tRNA(Pro)/Cys-tRNA(Cys) deacylase YbaK (EC 4.2.-.-)	9.49029
	P0AAT2	Uncharacterized protein YbdF	4.92405
	P0AAV4	5-oxoprolinase subunit B (5-OPase subunit B) (EC 3.5.2.9) (5-oxoprolinase (ATP-hydrolyzing) subunit B)	5.25537
	P0AAX8	Probable L,D-transpeptidase YbiS (EC 2.-.-.-)	10.7829
	P0AB24	Iron uptake system component EfeO	4.9617
	P0AB71	Fructose-bisphosphate aldolase class 2 (FBP aldolase) (FBPA) (EC 4.1.2.13) (Fructose-1,6-bisphosphate aldolase) (Fructose-bisphosphate aldolase class II)	8.0544
	P0AB77	2-amino-3-ketobutyrate coenzyme A ligase (AKB ligase) (EC 2.3.1.29) (Glycine acetyltransferase)	13.3479
	P0AB80	Branched-chain-amino-acid aminotransferase (BCAT) (EC 2.6.1.42) (Transaminase B)	15.1847
	P0AB91	Phospho-2-dehydro-3-deoxyheptonate aldolase, Phe-sensitive (EC 2.5.1.54) (3-deoxy-D-arabino-heptulosonate 7-phosphate synthase) (DAHP synthase) (Phospho-2-keto-3-deoxyheptonate aldolase)	11.3725
	P0ABA0	ATP synthase subunit b (ATP synthase F(0) sector subunit b) (ATPase subunit I) (F-type ATPase subunit b) (F-ATPase subunit b)	3.72377
	P0ABA6	ATP synthase gamma chain (ATP synthase F1 sector gamma subunit) (F-ATPase gamma subunit)	4.17001
	P0ABB0	ATP synthase subunit alpha (EC 7.1.2.2) (ATP synthase F1 sector subunit alpha) (F-ATPase subunit alpha)	2.76654
	P0ABB4	ATP synthase subunit beta (EC 7.1.2.2) (ATP synthase F1 sector subunit beta) (F-ATPase subunit beta)	2.61951
	P0ABD3	Bacterioferritin (BFR) (EC 1.16.3.1) (Cytochrome b-1) (Cytochrome b-557)	1.36074
	P0ABD5	Acetyl-coenzyme A carboxylase carboxyl transferase subunit alpha (ACCase subunit alpha) (Acetyl-CoA carboxylase carboxyltransferase subunit alpha) (EC 2.1.3.15)	3.09746
	P0ABH7	Citrate synthase (EC 2.3.3.16)	3.70923
	P0ABH9	ATP-dependent Clp protease ATP-binding subunit ClpA	8.1842
	P0ABJ9	Cytochrome bd-I ubiquinol oxidase subunit 1 (EC 7.1.1.7) (Cytochrome bd-I oxidase subunit I) (Cytochrome d ubiquinol oxidase subunit I)	0.60771
	P0ABQ0	Coenzyme A biosynthesis bifunctional protein CoaBC (DNA/pantothenate metabolism flavoprotein) (Phosphopantothenoylcysteine synthetase/decarboxylase) (PPCS-PPCDC) [Includes: Phosphopantothenoylcysteine decarboxylase (PPC decarboxylase) (PPC-DC) (EC 4.1.1.36) (CoaC); Phosphopantothenate--cysteine ligase (EC 6.3.2.5) (CoaB) (Phosphopantothenoylcysteine synthetase) (PPC synthetase) (PPC-S)]	9.11783
	P0ABQ2	2-hydroxy-3-oxopropionate reductase (EC 1.1.1.60) (Tartronate semialdehyde reductase) (TSAR)	2.31157
	P0ABQ4	Dihydrofolate reductase (EC 1.5.1.3)	8.90097
	P0ABT2	DNA protection during starvation protein (EC 1.16.-.-)	9.35868
	P0ABU0	1,4-dihydroxy-2-naphthoyl-CoA synthase (DHNA-CoA synthase) (EC 4.1.3.36)	12.4571
	P0ABU2	Ribosome-binding ATPase YchF	7.55237
	P0ABU7	Biopolymer transport protein ExbB	9.72635
	P0ABV2	Biopolymer transport protein ExbD	8.96128
	P0ABZ6	Chaperone SurA (Peptidyl-prolyl cis-trans isomerase SurA) (PPIase SurA) (EC 5.2.1.8) (Rotamase SurA) (Survival protein A)	14.0604
	P0AC33	Fumarate hydratase class I, aerobic (EC 4.2.1.2) (Fumarase A) (Oxaloacetate keto--enol-isomerase) (OAAKE isomerase) (Oxaloacetate tautomerase) (EC 5.3.2.2)	11.4219
	P0AC38	Aspartate ammonia-lyase (Aspartase) (EC 4.3.1.1)	11.0223
	P0AC41	Succinate dehydrogenase flavoprotein subunit (EC 1.3.5.1)	8.19366
	P0AC51	Zinc uptake regulation protein (Zinc uptake regulator)	1.50359
	P0AC53	Glucose-6-phosphate 1-dehydrogenase (G6PD) (EC 1.1.1.49) [Cleaved into: Extracellular death factor (EDF)]	7.02575
	P0AC59	Glutaredoxin 2 (Grx2)	11.0353
	P0AC81	Lactoylglutathione lyase (EC 4.4.1.5) (Aldoketomutase) (Glyoxalase I) (Glx I) (Ketone-aldehyde mutase) (Methylglyoxalase) (S-D-lactoylglutathione methylglyoxal lyase)	6.05643
	P0AC86	Glycogen phosphorylase (EC 2.4.1.1)	18.656
	P0ACA1	Uncharacterized GST-like protein YibF	14.6172
	P0ACA3	Stringent starvation protein A	10.1025
	P0ACA7	Glutathione S-transferase GstB (EC 2.5.1.18)	2.56909
	P0ACB2	Delta-aminolevulinic acid dehydratase (ALAD) (ALADH) (EC 4.2.1.24) (Porphobilinogen synthase)	6.72925
	P0ACC7	Bifunctional protein GlmU [Includes: UDP-N-acetylglucosamine pyrophosphorylase (EC 2.7.7.23) (N-acetylglucosamine-1-phosphate uridyltransferase); Glucosamine-1-phosphate N-acetyltransferase (EC 2.3.1.157)]	11.5649
	P0ACI0	Right origin-binding protein	5.89564
	P0ACJ8	cAMP-activated global transcriptional regulator CRP (Catabolite activator protein) (CAP) (Catabolite gene activator) (cAMP receptor protein) (CRP) (cAMP regulatory protein)	12.2597
	P0ACN4	HTH-type transcriptional repressor AllR (Negative regulator of allantoin and glyoxylate utilization operons)	1.9063
	P0ACP7	HTH-type transcriptional repressor PurR (Pur regulon repressor) (Purine nucleotide synthesis repressor)	12.5603
	P0ACQ4	Hydrogen peroxide-inducible genes activator (Morphology and auto-aggregation control protein)	8.0973
	P0ACY1	Putative NAD(P)H nitroreductase YdjA (EC 1.-.-.-)	12.0685
	P0ACY3	Uncharacterized protein YeaG	14.6959
	P0ACZ4	DNA-binding transcriptional activator EvgA	7.26887
	P0AD12	Protein YeeZ	11.8536
	P0AD61	Pyruvate kinase I (EC 2.7.1.40) (PK-1)	14.0915
	P0ADA3	Murein hydrolase activator NlpD	10.2258
	P0ADA5	Uncharacterized lipoprotein YajG	11.0572
	P0ADE8	tRNA-modifying protein YgfZ	9.99493
	P0ADF8	Acetolactate synthase isozyme 1 small subunit (EC 2.2.1.6) (Acetohydroxy-acid synthase I small subunit) (AHAS-I) (ALS-I)	11.4415
	P0ADG7	Inosine-5'-monophosphate dehydrogenase (IMP dehydrogenase) (IMPD) (IMPDH) (EC 1.1.1.205)	5.15188
	P0ADI4	Enterobactin synthase component B (EC 6.3.2.14) (Enterobactin biosynthesis bifunctional protein EntB) (Enterochelin synthase B) [Includes: Isochorismatase (EC 3.3.2.1) (2,3-dihydro-2,3-dihydroxybenzoate synthase) (Isochorismate lyase); Aryl carrier protein (ArCP)]	15.6176
	P0ADP0	5-amino-6-(5-phospho-D-ribitylamino)uracil phosphatase YigB (EC 3.1.3.104)	1.04765
	P0ADP2	Uncharacterized protein YigI	1.18693
	P0ADR6	Ribosomal RNA large subunit methyltransferase M (EC 2.1.1.186) (23S rRNA (cytidine2498-2'-O)-methyltransferase) (23S rRNA 2'-O-ribose methyltransferase RlmM)	11.8345
	P0ADR8	Pyrimidine/purine nucleotide 5'-monophosphate nucleosidase (EC 3.2.2.-) (EC 3.2.2.10) (AMP nucleosidase) (EC 3.2.2.4) (CMP nucleosidase) (GMP nucleosidase) (IMP nucleosidase) (UMP nucleosidase) (dTMP nucleosidase)	12.2643
	P0ADU2	Probable quinol monooxygenase YgiN (QuMo) (EC 1.-.-.-)	6.04884
	P0ADV5	Luciferase-like monooxygenase	8.27556
	P0ADV7	Intermembrane phospholipid transport system binding protein MlaC	4.05235
	P0ADW3	Inner membrane protein YhcB	6.64859
	P0ADX5	Uncharacterized protein YhfG	3.61235
	P0ADY1	Periplasmic chaperone PpiD (Periplasmic folding chaperone)	5.26104
	P0ADZ7	Sec translocon accessory complex subunit YajC	8.7868
	P0AE01	tRNA (cytidine/uridine-2'-O-)-methyltransferase TrmJ (EC 2.1.1.200) (TrMet(Xm32)) (tRNA (cytidine(32)/uridine(32)-2'-O)-methyltransferase) (tRNA Cm32/Um32 methyltransferase)	8.1588
	P0AE08	Alkyl hydroperoxide reductase C (EC 1.11.1.26) (Alkyl hydroperoxide reductase protein C22) (Peroxiredoxin) (SCRP-23) (Sulfate starvation-induced protein 8) (SSI8) (Thioredoxin peroxidase)	0.539849
	P0AE12	AMP nucleosidase (EC 3.2.2.4)	2.11843
	P0AE18	Methionine aminopeptidase (MAP) (MetAP) (EC 3.4.11.18) (Peptidase M)	6.05987
	P0AE60	Cell division activator CedA	3.5494
	P0AE78	Magnesium and cobalt efflux protein CorC	12.6872
	P0AE91	Protein CreA (Catabolite regulation protein A)	2.59688
	P0AED7	Succinyl-diaminopimelate desuccinylase (SDAP desuccinylase) (EC 3.5.1.18) (N-succinyl-LL-2,6-diaminoheptanedioate amidohydrolase)	6.60933
	P0AEG1	Dipeptide transport system permease protein DppC	11.8911
	P0AEI1	tRNA-2-methylthio-N(6)-dimethylallyladenosine synthase (EC 2.8.4.3) ((Dimethylallyl)adenosine tRNA methylthiotransferase MiaB) (tRNA-i(6)A37 methylthiotransferase)	9.3004
	P0AEI4	Ribosomal protein S12 methylthiotransferase RimO (S12 MTTase) (S12 methylthiotransferase) (EC 2.8.4.4) (Ribosomal protein S12 (aspartate(89)-C(3))-methylthiotransferase) (Ribosome maturation factor RimO)	8.18125
	P0AEJ2	Isochorismate synthase EntC (EC 5.4.4.2) (Isochorismate mutase)	13.305
	P0AEK2	3-oxoacyl-[acyl-carrier-protein] reductase FabG (EC 1.1.1.100) (3-ketoacyl-acyl carrier protein reductase) (Beta-Ketoacyl-acyl carrier protein reductase) (Beta-ketoacyl-ACP reductase)	14.1406
	P0AEK4	Enoyl-[acyl-carrier-protein] reductase [NADH] FabI (ENR) (EC 1.3.1.9) (NADH-dependent enoyl-ACP reductase)	11.0718
	P0AEP3	UTP--glucose-1-phosphate uridylyltransferase (EC 2.7.7.9) (Alpha-D-glucosyl-1-phosphate uridylyltransferase) (UDP-Glc PPase) (UDP-glucose pyrophosphorylase) (UDPGP) (Uridine diphosphoglucose pyrophosphorylase)	12.4795
	P0AES0	Bifunctional glutathionylspermidine synthetase/amidase (GspSA) [Includes: Glutathionylspermidine amidase (Gsp amidase) (EC 3.5.1.78) (Glutathionylspermidine amidohydrolase [spermidine-forming]); Glutathionylspermidine synthetase (Gsp synthetase) (EC 6.3.1.8) (Glutathione:spermidine ligase [ADP-forming]) (Gsp synthase)]	8.90061
	P0AES4	DNA gyrase subunit A (EC 5.6.2.2)	13.0114
	P0AES6	DNA gyrase subunit B (EC 5.6.2.2) (Type IIA topoisomerase subunit GyrB)	7.9808
	P0AET8	7alpha-hydroxysteroid dehydrogenase (7alpha-HSDH) (EC 1.1.1.159) (NAD-dependent 7alpha-hydroxysteroid dehydrogenase)	3.25028
	P0AEW4	3',5'-cyclic adenosine monophosphate phosphodiesterase CpdA (3',5'-cyclic AMP phosphodiesterase) (cAMP phosphodiesterase) (EC 3.1.4.53)	8.9314
	P0AEW6	Guanosine-inosine kinase (EC 2.7.1.73)	13.3566
	P0AEW9	1-phosphofructokinase (EC 2.7.1.56) (Fructose 1-phosphate kinase) (Fru1PK)	6.68195
	P0AEX3	Alpha-ketoglutarate permease	5.86545
	P0AEX5	Probable phosphoribulokinase (PRK) (PRKase) (EC 2.7.1.19) (Phosphopentokinase)	2.64882
	P0AEX9	Maltose/maltodextrin-binding periplasmic protein (MMBP) (Maltodextrin-binding protein) (Maltose-binding protein) (MBP)	21.0397
	P0AEY5	NADPH:quinone oxidoreductase MdaB (EC 1.6.5.10) (Modulator of drug activity B)	9.06836
	P0AEZ1	5,10-methylenetetrahydrofolate reductase (EC 1.5.1.20)	7.45936
	P0AEZ3	Septum site-determining protein MinD (Cell division inhibitor MinD)	10.4767
	P0AF08	Iron-sulfur cluster carrier protein	11.1788
	P0AF18	N-acetylglucosamine-6-phosphate deacetylase (GlcNAc 6-P deacetylase) (EC 3.5.1.25)	9.17356
	P0AF20	N-acetylglucosamine repressor	5.34345
	P0AF24	Ribonucleotide monophosphatase NagD (EC 3.1.3.5)	11.7257
	P0AF28	Nitrate/nitrite response regulator protein NarL	10.2303
	P0AFD6	NADH-quinone oxidoreductase subunit I (EC 7.1.1.-) (NADH dehydrogenase I subunit I) (NDH-1 subunit I) (NUO9)	6.05523
	P0AFF6	Transcription termination/antitermination protein NusA (N utilization substance protein A) (Transcription termination/antitermination L factor)	5.68026
	P0AFG3	2-oxoglutarate dehydrogenase E1 component (EC 1.2.4.2) (Alpha-ketoglutarate dehydrogenase)	12.1375
	P0AFG8	Pyruvate dehydrogenase E1 component (PDH E1 component) (EC 1.2.4.1)	10.9334
	P0AFI2	DNA topoisomerase 4 subunit A (EC 5.6.2.2) (Topoisomerase IV subunit A)	9.35515
	P0AFK0	Metalloprotease PmbA (EC 3.4.-.-) (Protein TldE)	7.45419
	P0AFR4	Uncharacterized protein YciO	11.0405
	P0AFU8	Riboflavin synthase (RS) (EC 2.5.1.9)	10.1177
	P0AFX9	Sigma-E factor regulatory protein RseB	8.68867
	P0AFY8	Negative modulator of initiation of replication	7.64681
	P0AG14	Probable protease SohB (EC 3.4.21.-)	9.85463
	P0AG30	Transcription termination factor Rho (EC 3.6.4.-) (ATP-dependent helicase Rho)	11.1213
	P0AG40	Bifunctional riboflavin kinase/FMN adenylyltransferase (Riboflavin biosynthesis protein RibF) [Includes: Riboflavin kinase (EC 2.7.1.26) (Flavokinase); FMN adenylyltransferase (EC 2.7.7.2) (FAD pyrophosphorylase) (FAD synthase)]	3.62396
	P0AG67	30S ribosomal protein S1 (Bacteriophage Q beta RNA-directed RNA polymerase subunit I) (Small ribosomal subunit protein bS1)	3.80372
	P0AG78	Sulfate-binding protein (Sulfate starvation-induced protein 2) (SSI2)	4.02326
	P0AG80	sn-glycerol-3-phosphate-binding periplasmic protein UgpB	11.6009
	P0AG90	Protein translocase subunit SecD (Sec translocon accessory complex subunit SecD)	6.15304
	P0AG99	Protein-export membrane protein SecG (P12) (Preprotein translocase band 1 subunit)	7.77
	P0AGA6	Transcriptional regulatory protein UhpA	4.7831
	P0AGB6	ECF RNA polymerase sigma-E factor (RNA polymerase sigma-E factor) (Sigma-24)	11.9595
	P0AGC3	Soluble lytic murein transglycosylase (EC 4.2.2.n1) (Exomuramidase) (Peptidoglycan lytic exotransglycosylase) (Slt70)	14.545
	P0AGE9	Succinate--CoA ligase [ADP-forming] subunit alpha (EC 6.2.1.5) (Succinyl-CoA synthetase subunit alpha) (SCS-alpha)	9.38618
	P0AGJ9	Tyrosine--tRNA ligase (EC 6.1.1.1) (Tyrosyl-tRNA synthetase) (TyrRS)	9.95883
	P0C054	Small heat shock protein IbpA (16 kDa heat shock protein A)	11.6321
	P0C0K3	Stress response kinase A (EC 2.7.11.1) (Serine/threonine protein kinase YihE) (Serine/threonine-protein kinase SrkA)	0.675612
	P0C8J6	D-tagatose-1,6-bisphosphate aldolase subunit GatY (TBPA) (TagBP aldolase) (EC 4.1.2.40) (D-tagatose-bisphosphate aldolase class II) (Tagatose-bisphosphate aldolase)	5.75009
	P0C8J8	D-tagatose-1,6-bisphosphate aldolase subunit GatZ	3.48229
	P0DM85	Clamp-binding protein CrfC (Clamp-binding sister replication fork colocalization protein)	4.32181
	P0DMC7	Transcriptional regulatory protein RcsB (Capsular synthesis regulator component B)	5.82741
	P0DTT0	50S ribosomal subunit assembly factor BipA (EC 3.6.5.-) (GTP-binding protein BipA/TypA) (Ribosome assembly factor BipA) (Ribosome-dependent GTPase BipA) (Tyrosine phosphorylated protein A)	12.4719
	P10346	Glutamine transport ATP-binding protein GlnQ	15.9407
	P10371	1-(5-phosphoribosyl)-5-[(5-phosphoribosylamino)methylideneamino] imidazole-4-carboxamide isomerase (EC 5.3.1.16) (Phosphoribosylformimino-5-aminoimidazole carboxamide ribotide isomerase)	14.484
	P10378	Enterobactin synthase component E (EC 6.3.2.14) (2,3-dihydroxybenzoate-AMP ligase) (DHB-AMP ligase) (2,3-dihydroxybenzoate-AMP synthase) (EC 6.2.1.71) (Dihydroxybenzoic acid-activating enzyme) (Enterochelin synthase E)	11.6578
	P10408	Protein translocase subunit SecA (EC 7.4.2.8)	10.4856
	P10908	Glycerophosphodiester phosphodiesterase, cytoplasmic (Glycerophosphoryl diester phosphodiesterase, cytoplasmic) (EC 3.1.4.46)	4.60902
	P11875	Arginine--tRNA ligase (EC 6.1.1.19) (Arginyl-tRNA synthetase) (ArgRS)	9.38657
	P11880	UDP-N-acetylmuramoyl-tripeptide--D-alanyl-D-alanine ligase (EC 6.3.2.10) (D-alanyl-D-alanine-adding enzyme) (UDP-MurNAc-pentapeptide synthetase)	8.92435
	P12281	Molybdopterin molybdenumtransferase (MPT Mo-transferase) (EC 2.10.1.1)	9.04706
	P12295	Uracil-DNA glycosylase (UDG) (EC 3.2.2.27)	4.58555
	P13000	ATP-dependent dethiobiotin synthetase BioD 1 (EC 6.3.3.3) (DTB synthetase 1) (DTBS 1) (Dethiobiotin synthase 1)	13.7143
	P13001	Pimeloyl-[acyl-carrier protein] methyl ester esterase (EC 3.1.1.85) (Biotin synthesis protein BioH) (Carboxylesterase BioH)	8.40732
	P13009	Methionine synthase (EC 2.1.1.13) (5-methyltetrahydrofolate--homocysteine methyltransferase) (Methionine synthase, vitamin-B12-dependent) (MS)	8.88562
	P13024	Protein FdhE	12.9243
	P13029	Catalase-peroxidase (CP) (EC 1.11.1.21) (Hydroperoxidase I) (HPI) (Peroxidase/catalase)	5.66444
	P13482	Periplasmic trehalase (EC 3.2.1.28) (Alpha,alpha-trehalase) (Alpha,alpha-trehalose glucohydrolase) (Tre37A)	33.8129
	P13857	Ribosomal-protein-serine acetyltransferase (EC 2.3.1.-) (Acetylating enzyme for N-terminal of ribosomal protein L7/L12)	13.5795
	P14081	Selenocysteine-specific elongation factor (SelB translation factor)	10.1069
	P14900	UDP-N-acetylmuramoylalanine--D-glutamate ligase (EC 6.3.2.9) (D-glutamic acid-adding enzyme) (UDP-N-acetylmuramoyl-L-alanyl-D-glutamate synthetase)	7.16601
	P15034	Xaa-Pro aminopeptidase (EC 3.4.11.9) (Aminoacylproline aminopeptidase) (Aminopeptidase P II) (APP-II) (X-Pro aminopeptidase)	1.37665
	P15047	2,3-dihydro-2,3-dihydroxybenzoate dehydrogenase (DiDHB-DH) (EC 1.3.1.28) (Trans-2,3-dihydro-2,3-dihydroxybenzoate dehydrogenase)	2.99527
	P15254	Phosphoribosylformylglycinamidine synthase (FGAM synthase) (FGAMS) (EC 6.3.5.3) (Formylglycinamide ribonucleotide amidotransferase) (FGAR amidotransferase) (FGAR-AT)	12.0559
	P15288	Cytosol non-specific dipeptidase (EC 3.4.13.18) (Aminoacyl-histidine dipeptidase) (Beta-alanyl-histidine dipeptidase) (Carnosinase) (Cysteinylglycinase) (Peptidase D) (Xaa-His dipeptidase) (X-His dipeptidase)	11.7157
	P15639	Bifunctional purine biosynthesis protein PurH [Includes: Phosphoribosylaminoimidazolecarboxamide formyltransferase (EC 2.1.2.3) (AICAR transformylase); IMP cyclohydrolase (EC 3.5.4.10) (ATIC) (IMP synthase) (Inosinicase)]	8.95118
	P15640	Phosphoribosylamine--glycine ligase (EC 6.3.4.13) (GARS) (Glycinamide ribonucleotide synthetase) (Phosphoribosylglycinamide synthetase)	10.7861
	P15770	Shikimate dehydrogenase (NADP(+)) (SD) (SDH) (EC 1.1.1.25)	15.0463
	P16456	Selenide, water dikinase (EC 2.7.9.3) (Selenium donor protein) (Selenophosphate synthase)	11.9708
	P16659	Proline--tRNA ligase (EC 6.1.1.15) (Global RNA synthesis factor) (Prolyl-tRNA synthetase) (ProRS)	11.2659
	P16700	Thiosulfate-binding protein	5.74
	P17115	Arabinose 5-phosphate isomerase GutQ (API) (G-API) (EC 5.3.1.13) (Phosphosugar aldol-ketol isomerase)	11.6733
	P17169	Glutamine--fructose-6-phosphate aminotransferase [isomerizing] (EC 2.6.1.16) (D-fructose-6-phosphate amidotransferase) (GFAT) (Glucosamine-6-phosphate synthase) (Hexosephosphate aminotransferase) (L-glutamine--D-fructose-6-phosphate amidotransferase)	19.5499
	P17846	Sulfite reductase [NADPH] hemoprotein beta-component (SiR-HP) (SiRHP) (EC 1.8.1.2)	8.36825
	P17854	Phosphoadenosine 5'-phosphosulfate reductase (PAPS reductase) (EC 1.8.4.8) (3'-phosphoadenylylsulfate reductase) (PAPS reductase, thioredoxin dependent) (PAPS sulfotransferase) (PAdoPS reductase)	8.97974
	P17952	UDP-N-acetylmuramate--L-alanine ligase (EC 6.3.2.8) (UDP-N-acetylmuramoyl-L-alanine synthetase)	11.4892
	P17993	Ubiquinone biosynthesis O-methyltransferase (2-octaprenyl-6-hydroxyphenol methylase) (EC 2.1.1.222) (3-demethylubiquinone-8 3-O-methyltransferase) (EC 2.1.1.64)	10.8169
	P18133	Nicotinate phosphoribosyltransferase (NAPRTase) (EC 6.3.4.21)	11.8252
	P18196	Septum site-determining protein MinC	14.9647
	P18335	Acetylornithine/succinyldiaminopimelate aminotransferase (ACOAT) (DapATase) (Succinyldiaminopimelate transferase) (EC 2.6.1.11) (EC 2.6.1.17)	14.061
	P18843	NH(3)-dependent NAD(+) synthetase (EC 6.3.1.5) (Nicotinamide adenine dinucleotide synthetase) (NADS) (Nitrogen regulatory protein)	7.36977
	P19624	4-hydroxythreonine-4-phosphate dehydrogenase (EC 1.1.1.262) (4-(phosphohydroxy)-L-threonine dehydrogenase)	8.82717
	P19926	Glucose-1-phosphatase (G1Pase) (EC 3.1.3.10)	10.3833
	P20099	Biotin sulfoxide reductase (BDS reductase) (BSO reductase) (EC 1.-.-.-) (L-methionine-(S)-sulfoxide reductase) (Met-S-SO reductase) (EC 1.8.4.13)	3.39918
	P20605	Probable protein adenylyltransferase Fic (EC 2.7.7.n1) (Cell filamentation protein Fic)	1.11394
	P20966	PTS system fructose-specific EIIB'BC component (EIIB'BC-Fru) [Includes: PTS system fructose-specific EIIB component (EC 2.7.1.202) (EIII-Fru) (Fructose-specific phosphotransferase enzyme IIB component); PTS system fructose-specific EIIC component (Fructose permease IIC component)]	5.5216
	P21151	3-ketoacyl-CoA thiolase FadA (EC 2.3.1.16) (Acetyl-CoA acyltransferase) (Beta-ketothiolase) (Fatty acid oxidation complex subunit beta)	8.90278
	P21156	Sulfate adenylyltransferase subunit 2 (EC 2.7.7.4) (ATP-sulfurylase small subunit) (Sulfate adenylate transferase) (SAT)	7.57915
	P21169	Constitutive ornithine decarboxylase (EC 4.1.1.17)	6.99912
	P21170	Biosynthetic arginine decarboxylase (ADC) (EC 4.1.1.19)	14.6831
	P21179	Catalase HPII (EC 1.11.1.6) (Hydroxyperoxidase II)	2.28304
	P21338	Ribonuclease I (RNase I) (EC 4.6.1.21) (Enterobacter ribonuclease)	6.34894
	P21367	Probable hydrolase YcaC (EC 4.-.-.-)	14.3707
	P21507	ATP-dependent RNA helicase SrmB (EC 3.6.4.13)	2.49745
	P21599	Pyruvate kinase II (EC 2.7.1.40) (PK-2)	18.1931
	P21645	UDP-3-O-(3-hydroxymyristoyl)glucosamine N-acyltransferase (UDP-3-O-(3-OHC14)-GlcN N-acyltransferase) (EC 2.3.1.191) (Protein FirA) (Rifampicin resistance protein) (UDP-3-O-(3-hydroxytetradecanoyl)glucosamine N-acyltransferase)	12.5121
	P21888	Cysteine--tRNA ligase (EC 6.1.1.16) (Cysteinyl-tRNA synthetase) (CysRS)	9.46389
	P21889	Aspartate--tRNA ligase (EC 6.1.1.12) (Aspartyl-tRNA synthetase) (AspRS)	11.635
	P21893	Single-stranded-DNA-specific exonuclease RecJ (EC 3.1.-.-)	13.9133
	P22106	Asparagine synthetase B [glutamine-hydrolyzing] (AS-B) (EC 6.3.5.4)	12.6379
	P22188	UDP-N-acetylmuramoyl-L-alanyl-D-glutamate--2,6-diaminopimelate ligase (EC 6.3.2.13) (Meso-A2pm-adding enzyme) (Meso-diaminopimelate-adding enzyme) (UDP-MurNAc-L-Ala-D-Glu:meso-diaminopimelate ligase) (UDP-MurNAc-tripeptide synthetase) (UDP-N-acetylmuramyl-tripeptide synthetase)	9.19676
	P22255	3'(2'),5'-bisphosphate nucleotidase CysQ (EC 3.1.3.7) (3'(2'),5-bisphosphonucleoside 3'(2')-phosphohydrolase) (3'-phosphoadenosine 5'-phosphate phosphatase) (PAP phosphatase) (DPNPase)	6.11975
	P22333	Adenosine deaminase (EC 3.5.4.4) (Adenosine aminohydrolase)	14.2324
	P22523	Chromosome partition protein MukB (Structural maintenance of chromosome-related protein)	8.03861
	P22634	Glutamate racemase (EC 5.1.1.3)	13.8253
	P23538	Phosphoenolpyruvate synthase (PEP synthase) (EC 2.7.9.2) (Pyruvate, water dikinase)	17.9755
	P23836	Transcriptional regulatory protein PhoP	10.428
	P23839	UPF0701 protein YicC	10.8727
	P23843	Periplasmic oligopeptide-binding protein	9.3895
	P23845	Sulfate adenylyltransferase subunit 1 (EC 2.7.7.4) (ATP-sulfurylase large subunit) (Sulfate adenylate transferase) (SAT)	11.8143
	P23849	Trk system potassium uptake protein TrkG	12.4983
	P23865	Tail-specific protease (EC 3.4.21.102) (C-terminal-processing peptidase) (PRC protein) (Protease Re)	4.90151
	P23882	Methionyl-tRNA formyltransferase (EC 2.1.2.9) (Met-tRNA(fMet) formyltransferase)	10.6041
	P23893	Glutamate-1-semialdehyde 2,1-aminomutase (GSA) (EC 5.4.3.8) (Glutamate-1-semialdehyde aminotransferase) (GSA-AT)	7.09849
	P24171	Dipeptidyl carboxypeptidase (EC 3.4.15.5) (Peptidyl-dipeptidase Dcp)	6.56708
	P24182	Biotin carboxylase (EC 6.3.4.14) (Acetyl-coenzyme A carboxylase biotin carboxylase subunit A)	7.98865
	P24186	Bifunctional protein FolD [Includes: Methylenetetrahydrofolate dehydrogenase (EC 1.5.1.5); Methenyltetrahydrofolate cyclohydrolase (EC 3.5.4.9)]	8.94061
	P24203	P-loop guanosine triphosphatase YjiA (EC 3.6.-.-) (GTP-binding protein YjiA)	9.69363
	P24215	Mannonate dehydratase (EC 4.2.1.8) (D-mannonate hydro-lyase)	2.07493
	P24232	Flavohemoprotein (Flavohemoglobin) (HMP) (Hemoglobin-like protein) (Nitric oxide dioxygenase) (NO oxygenase) (NOD) (EC 1.14.12.17)	10.5242
	P24251	Sigma factor-binding protein Crl (Curlin genes transcriptional activatory protein)	7.07674
	P25397	Tellurite methyltransferase (EC 2.1.1.265) (Chalcogen-detoxifying protein TehB) (Selenite methyltransferase) (Tellurite resistance protein TehB)	1.343
	P25437	S-(hydroxymethyl)glutathione dehydrogenase (EC 1.1.1.284) (Alcohol dehydrogenase class-3) (EC 1.1.1.1) (Alcohol dehydrogenase class-III) (Glutathione-dependent formaldehyde dehydrogenase) (FALDH) (FDH) (GSH-FDH) (EC 1.1.1.-)	16.682
	P25516	Aconitate hydratase A (ACN) (Aconitase) (EC 4.2.1.3) (Iron-responsive protein-like) (IRP-like) (RNA-binding protein) (Stationary phase enzyme)	12.218
	P25522	tRNA modification GTPase MnmE (EC 3.6.-.-)	3.29535
	P25536	dTTP/UTP pyrophosphatase (dTTPase/UTPase) (EC 3.6.1.9) (Nucleoside triphosphate pyrophosphatase) (Nucleotide pyrophosphatase) (Nucleotide PPase)	13.9764
	P25539	Riboflavin biosynthesis protein RibD [Includes: Diaminohydroxyphosphoribosylaminopyrimidine deaminase (DRAP deaminase) (EC 3.5.4.26) (Riboflavin-specific deaminase); 5-amino-6-(5-phosphoribosylamino)uracil reductase (EC 1.1.1.193) (HTP reductase)]	15.8755
	P25553	Lactaldehyde dehydrogenase (EC 1.2.1.22) (Aldehyde dehydrogenase A) (Glycolaldehyde dehydrogenase) (EC 1.2.1.21)	1.16669
	P25665	5-methyltetrahydropteroyltriglutamate--homocysteine methyltransferase (EC 2.1.1.14) (Cobalamin-independent methionine synthase) (Methionine synthase, vitamin-B12 independent isozyme)	11.6785
	P25745	tRNA-specific 2-thiouridylase MnmA (EC 2.8.1.13)	14.0717
	P25798	Flagellar M-ring protein	11.324
	P26612	Cytoplasmic alpha-amylase (EC 3.2.1.1) (1,4-alpha-D-glucan glucanohydrolase)	13.3244
	P26616	NAD-dependent malic enzyme (NAD-ME) (EC 1.1.1.38)	12.0875
	P26646	Probable acrylyl-CoA reductase AcuI (EC 1.3.1.84) (Acryloyl-coenzyme A reductase AcuI)	7.83809
	P27248	Aminomethyltransferase (EC 2.1.2.10) (Glycine cleavage system T protein)	13.9675
	P27250	Aldehyde reductase Ahr (EC 1.1.1.2) (Zinc-dependent alcohol dehydrogenase Ahr)	4.41184
	P27298	Oligopeptidase A (EC 3.4.24.70)	14.7691
	P27302	Transketolase 1 (TK 1) (EC 2.2.1.1)	6.01874
	P27306	Soluble pyridine nucleotide transhydrogenase (STH) (EC 1.6.1.1) (NAD(P)(+) transhydrogenase [B-specific])	12.8011
	P27431	50S ribosomal protein L16 3-hydroxylase (EC 1.14.11.47) (Ribosomal oxygenase RoxA) (ROX)	14.7129
	P27550	Acetyl-coenzyme A synthetase (AcCoA synthetase) (Acs) (EC 6.2.1.1) (Acetate--CoA ligase) (Acyl-activating enzyme)	12.4293
	P27828	UDP-N-acetylglucosamine 2-epimerase (EC 5.1.3.14) (Bacteriophage N4 adsorption protein C) (UDP-GlcNAc-2-epimerase)	6.51853
	P27833	dTDP-4-amino-4,6-dideoxygalactose transaminase (EC 2.6.1.59)	6.93523
	P27848	Pyridoxal phosphate phosphatase YigL (EC 3.1.3.74) (PLP phosphatase) (Sugar phosphatase) (EC 3.1.3.23)	12.3246
	P28304	Quinone oxidoreductase 1 (EC 1.6.5.5) (NADPH:quinone reductase 1) (Zeta-crystallin homolog protein)	6.40238
	P29217	UPF0502 protein YceH (G20.3)	6.31331
	P29680	Uroporphyrinogen decarboxylase (UPD) (URO-D) (EC 4.1.1.37)	7.99624
	P29745	Peptidase T (EC 3.4.11.4) (Aminotripeptidase) (Tripeptidase) (Tripeptide aminopeptidase)	7.713
	P30011	Nicotinate-nucleotide pyrophosphorylase [carboxylating] (EC 2.4.2.19) (Quinolinate phosphoribosyltransferase [decarboxylating]) (QAPRTase)	16.4659
	P30178	Hydroxycarboxylate dehydrogenase B (EC 1.1.1.-) (2-oxoglutarate reductase) (Hydroxyphenylpyruvate reductase) (EC 1.1.1.237) (Phenylpyruvate reductase)	8.78428
	P30850	Exoribonuclease 2 (EC 3.1.13.1) (Exoribonuclease II) (RNase II) (Ribonuclease II)	10.7037
	P30863	2,5-diketo-D-gluconic acid reductase B (2,5-DKG reductase B) (2,5-DKGR B) (25DKGR-B) (EC 1.1.1.346) (AKR5D)	15.1016
	P30871	Inorganic triphosphatase (PPPase) (EC 3.6.1.25) (ORFXE)	11.1466
	P31060	ABC transporter ATP-binding protein ModF (Photorepair protein PhrA)	13.2513
	P31063	Uncharacterized lipoprotein YedD	3.29972
	P31120	Phosphoglucosamine mutase (EC 5.4.2.10)	13.1766
	P31133	Putrescine-binding periplasmic protein PotF	1.78883
	P31142	3-mercaptopyruvate sulfurtransferase (MST) (EC 2.8.1.2) (Rhodanese-like protein)	10.2501
	P31658	Protein/nucleic acid deglycase 1 (EC 3.1.2.-) (EC 3.5.1.-) (EC 3.5.1.124) (Glyoxalase III) (EC 4.2.1.130) (Holding molecular chaperone) (Hsp31) (Maillard deglycase)	2.4397
	P31663	Pantothenate synthetase (PS) (EC 6.3.2.1) (Pantoate--beta-alanine ligase) (Pantoate-activating enzyme)	12.4603
	P31677	Trehalose-6-phosphate synthase (TPS) (EC 2.4.1.15) (Alpha,alpha-trehalose-phosphate synthase [UDP-forming]) (Osmoregulatory trehalose synthesis protein A) (OtsA) (UDP-glucose-glucosephosphate glucosyltransferase)	11.0208
	P31697	Chaperone protein FimC	15.117
	P31802	Nitrate/nitrite response regulator protein NarP	10.9192
	P31808	Uncharacterized oxidoreductase YciK (EC 1.-.-.-)	15.1161
	P31979	NADH-quinone oxidoreductase subunit F (EC 7.1.1.-) (NADH dehydrogenase I subunit F) (NDH-1 subunit F) (NUO6)	2.66209
	P32680	Uncharacterized protein YjaG	6.23506
	P33018	S-formylglutathione hydrolase YeiG (FGH) (EC 3.1.2.12)	1.05824
	P33030	Zinc-binding GTPase YeiR (EC 3.6.-.-)	10.7178
	P33136	Glucans biosynthesis protein G	6.5792
	P33195	Glycine dehydrogenase (decarboxylating) (EC 1.4.4.2) (Glycine cleavage system P-protein) (Glycine decarboxylase) (Glycine dehydrogenase (aminomethyl-transferring))	6.74885
	P33221	Formate-dependent phosphoribosylglycinamide formyltransferase (EC 6.3.1.21) (5'-phosphoribosylglycinamide transformylase 2) (Formate-dependent GAR transformylase) (GAR transformylase 2) (GART 2) (GAR transformylase T) (Non-folate glycinamide ribonucleotide transformylase) (Phosphoribosylglycinamide formyltransferase 2)	14.4389
	P33363	Periplasmic beta-glucosidase (EC 3.2.1.21) (Beta-D-glucoside glucohydrolase) (Cellobiase) (Gentiobiase)	31.0845
	P33570	Transketolase 2 (TK 2) (EC 2.2.1.1)	4.65554
	P33599	NADH-quinone oxidoreductase subunit C/D (EC 7.1.1.-) (NADH dehydrogenase I subunit C/D) (NDH-1 subunit C/D) (NUO3/NUO4)	9.72169
	P33920	Nucleoid-associated protein YejK	12.747
	P35340	Alkyl hydroperoxide reductase subunit F (EC 1.8.1.-) (Alkyl hydroperoxide reductase F52A protein)	9.50346
	P36683	Aconitate hydratase B (ACN) (Aconitase) (EC 4.2.1.3) ((2R,3S)-2-methylisocitrate dehydratase) ((2S,3R)-3-hydroxybutane-1,2,3-tricarboxylate dehydratase) (2-methyl-cis-aconitate hydratase) (EC 4.2.1.99) (Iron-responsive protein-like) (IRP-like) (RNA-binding protein)	10.5287
	P36929	Ribosomal RNA small subunit methyltransferase B (EC 2.1.1.176) (16S rRNA m5C967 methyltransferase) (rRNA (cytosine-C(5)-)-methyltransferase RsmB)	5.45902
	P36938	Phosphoglucomutase (PGM) (EC 5.4.2.2) (Glucose phosphomutase)	7.3369
	P37051	Formyltetrahydrofolate deformylase (EC 3.5.1.10) (Formyl-FH(4) hydrolase)	2.9269
	P37128	GDP-mannose pyrophosphatase (EC 3.6.1.-) (GDP-mannose hydrolase) (GDPMK)	11.8441
	P37177	Phosphoenolpyruvate-dependent phosphotransferase system (EC 2.7.3.9) (Enzyme I-Ntr) (EINtr) (Phosphotransferase system, enzyme I)	12.3261
	P37313	Dipeptide transport ATP-binding protein DppF (EC 7.4.2.9)	7.21567
	P37330	Malate synthase G (MSG) (EC 2.3.3.9)	15.54
	P37349	PEP-dependent dihydroxyacetone kinase, phosphoryl donor subunit DhaM (EC 2.7.1.121) (Dihydroxyacetone kinase subunit M)	6.44905
	P37351	Ribose-5-phosphate isomerase B (EC 5.3.1.6) (Phosphoriboisomerase B)	2.60538
	P37440	Oxidoreductase UcpA (EC 1.-.-.-)	10.3093
	P37613	PanD regulatory factor	5.7558
	P37626	Uncharacterized protein YhiI	5.38686
	P37647	2-dehydro-3-deoxygluconokinase (EC 2.7.1.45) (2-keto-3-deoxygluconokinase) (3-deoxy-2-oxo-D-gluconate kinase) (KDG kinase)	4.36741
	P37648	Protein YhjJ	4.01098
	P37661	Kdo(2)-lipid A phosphoethanolamine 7''-transferase (EC 2.7.8.42) (Phosphoethanolamine transferase EptB)	2.28034
	P37666	Glyoxylate/hydroxypyruvate reductase B (EC 1.1.1.79) (EC 1.1.1.81) (2-ketoaldonate reductase) (2-ketogluconate reductase) (2KR) (EC 1.1.1.215)	13.2155
	P37745	dTDP-4-dehydrorhamnose 3,5-epimerase (EC 5.1.3.13) (Thymidine diphospho-4-keto-rhamnose 3,5-epimerase) (dTDP-4-keto-6-deoxyglucose 3,5-epimerase) (dTDP-6-deoxy-D-xylo-4-hexulose 3,5-epimerase) (dTDP-L-rhamnose synthase)	8.11243
	P37747	UDP-galactopyranose mutase (UGM) (EC 5.4.99.9) (UDP-GALP mutase) (Uridine 5-diphosphate galactopyranose mutase)	4.04747
	P37749	Beta-1,6-galactofuranosyltransferase WbbI (EC 2.4.1.-) (D-Galf:alpha-D-Glc beta-1,6-galactofuranosyltransferase) (GalF transferase)	4.24903
	P37759	dTDP-glucose 4,6-dehydratase 1 (EC 4.2.1.46)	5.30451
	P37760	dTDP-4-dehydrorhamnose reductase (EC 1.1.1.133) (dTDP-4-keto-L-rhamnose reductase) (dTDP-6-deoxy-L-lyxo-4-hexulose reductase) (dTDP-6-deoxy-L-mannose dehydrogenase) (dTDP-L-rhamnose synthase)	14.4177
	P37765	Ribosomal large subunit pseudouridine synthase B (EC 5.4.99.22) (23S rRNA pseudouridine(2605) synthase) (rRNA pseudouridylate synthase B) (rRNA-uridine isomerase B)	12.6407
	P37773	UDP-N-acetylmuramate--L-alanyl-gamma-D-glutamyl-meso-2,6-diaminoheptandioate ligase (EC 6.3.2.45) (Murein peptide ligase) (UDP-N-acetylmuramate:L-alanyl-gamma-D-glutamyl-meso-diaminopimelate ligase)	3.15248
	P37903	Universal stress protein F	10.457
	P38051	Isochorismate synthase MenF (EC 5.4.4.2) (Isochorismate hydroxymutase) (Isochorismate mutase)	10.3243
	P38054	Cation efflux system protein CusA	9.13912
	P38489	Oxygen-insensitive NAD(P)H nitroreductase (EC 1.-.-.-) (Dihydropteridine reductase) (EC 1.5.1.34) (FMN-dependent nitroreductase)	10.3111
	P39099	Periplasmic pH-dependent serine endoprotease DegQ (EC 3.4.21.107) (Protease Do)	11.3855
	P39160	D-mannonate oxidoreductase (EC 1.1.1.57) (Fructuronate reductase)	5.47635
	P39172	High-affinity zinc uptake system protein ZnuA	8.88426
	P39176	Probable L,D-transpeptidase ErfK/SrfK (EC 2.-.-.-)	6.54071
	P39177	Universal stress protein UP12 (Universal stress protein G)	6.95719
	P39199	50S ribosomal protein L3 glutamine methyltransferase (L3 MTase) (EC 2.1.1.298) (N5-glutamine methyltransferase PrmB)	6.95399
	P39265	D-allose-binding periplasmic protein (ALBP)	9.32783
	P39286	Small ribosomal subunit biogenesis GTPase RsgA (EC 3.6.1.-)	3.94505
	P39315	Quinone oxidoreductase 2 (EC 1.6.5.2)	8.50501
	P39337	Uncharacterized N-acetyltransferase YjgM (EC 2.3.1.-)	7.2111
	P39406	Ribosomal RNA small subunit methyltransferase C (EC 2.1.1.172) (16S rRNA m2G1207 methyltransferase) (rRNA (guanine-N(2)-)-methyltransferase RsmC)	11.5332
	P39411	Inosine/xanthosine triphosphatase (ITPase/XTPase) (EC 3.6.1.73) (Non-canonical purine NTP phosphatase) (Non-standard purine NTP phosphatase) (Nucleoside-triphosphate phosphatase) (NTPase)	10.1509
	P39451	Alcohol dehydrogenase, propanol-preferring (EC 1.1.1.1)	6.13199
	P39830	Putative cation/proton antiporter YbaL	10.5697
	P39831	NADP-dependent 3-hydroxy acid dehydrogenase YdfG (L-allo-threonine dehydrogenase) (EC 1.1.1.381) (Malonic semialdehyde reductase) (EC 1.1.1.298)	8.7598
	P40120	Glucans biosynthesis protein D	7.48635
	P40191	Pyridoxine/pyridoxal/pyridoxamine kinase (PN/PL/PM kinase) (EC 2.7.1.35) (B6-vitamer kinase) (Pyridoxal kinase 1) (PL kinase 1)	9.68959
	P40874	N-methyl-L-tryptophan oxidase (MTOX) (EC 1.5.3.-)	9.56744
	P42620	Glutathionyl-hydroquinone reductase YqjG (GS-HQR) (EC 1.8.5.7)	0.732428
	P42641	GTPase ObgE/CgtA (EC 3.6.5.-) (GTP-binding protein Obg)	12.6928
	P45395	Arabinose 5-phosphate isomerase KdsD (API) (L-API) (EC 5.3.1.13)	11.8653
	P45531	Protein TusC (tRNA 2-thiouridine synthesizing protein C)	0.690939
	P45579	Hydroxycarboxylate dehydrogenase A (EC 1.1.1.-) (2-oxobutanoate reductase) (2-oxoglutarate reductase)	10.6983
	P45748	Threonylcarbamoyl-AMP synthase (TC-AMP synthase) (EC 2.7.7.87) (L-threonylcarbamoyladenylate synthase) (Ribosome maturation factor TsaC) (t(6)A37 threonylcarbamoyladenosine biosynthesis protein TsaC) (tRNA threonylcarbamoyladenosine biosynthesis protein TsaC)	10.2432
	P45799	ADP compounds hydrolase NudE (EC 3.6.1.-)	32.0977
	P46852	Quercetin 2,3-dioxygenase (Quercetinase) (EC 1.13.11.24) (Pirin-like protein YhhW)	8.25416
	P46853	Uncharacterized oxidoreductase YhhX (EC 1.-.-.-)	4.7565
	P52007	Protein YecM	7.71806
	P52697	6-phosphogluconolactonase (6-P-gluconolactonase) (Pgl) (EC 3.1.1.31)	11.0487
	P60390	Ribosomal RNA small subunit methyltransferase H (EC 2.1.1.199) (16S rRNA m(4)C1402 methyltransferase) (rRNA (cytosine-N(4)-)-methyltransferase RsmH)	6.64692
	P60546	Guanylate kinase (EC 2.7.4.8) (GMP kinase)	12.6329
	P60560	GMP reductase (EC 1.7.1.7) (Guanosine 5'-monophosphate oxidoreductase) (Guanosine monophosphate reductase)	10.0779
	P60595	Imidazole glycerol phosphate synthase subunit HisH (EC 4.3.2.10) (IGP synthase glutaminase subunit) (EC 3.5.1.2) (IGP synthase subunit HisH) (ImGP synthase subunit HisH) (IGPS subunit HisH)	6.41981
	P60664	Imidazole glycerol phosphate synthase subunit HisF (EC 4.3.2.10) (IGP synthase cyclase subunit) (IGP synthase subunit HisF) (ImGP synthase subunit HisF) (IGPS subunit HisF)	10.8533
	P60757	ATP phosphoribosyltransferase (ATP-PRT) (ATP-PRTase) (EC 2.4.2.17)	12.4142
	P60906	Histidine--tRNA ligase (EC 6.1.1.21) (Histidyl-tRNA synthetase) (HisRS)	11.4849
	P61887	Glucose-1-phosphate thymidylyltransferase 2 (G1P-TT 2) (EC 2.7.7.24) (dTDP-glucose pyrophosphorylase 2) (dTDP-glucose synthase 2)	4.64415
	P61889	Malate dehydrogenase (EC 1.1.1.37)	8.39367
	P62620	4-hydroxy-3-methylbut-2-en-1-yl diphosphate synthase (flavodoxin) (EC 1.17.7.3) (1-hydroxy-2-methyl-2-(E)-butenyl 4-diphosphate synthase) (Protein GcpE) (Protein E)	9.91688
	P62707	2,3-bisphosphoglycerate-dependent phosphoglycerate mutase (BPG-dependent PGAM) (PGAM) (Phosphoglyceromutase) (dPGM) (EC 5.4.2.11)	4.48902
	P63177	23S rRNA (guanosine-2'-O-)-methyltransferase RlmB (EC 2.1.1.185) (23S rRNA (guanosine2251 2'-O)-methyltransferase) (23S rRNA Gm2251 2'-O-methyltransferase)	9.27131
	P63224	Phosphoheptose isomerase (EC 5.3.1.28) (Sedoheptulose 7-phosphate isomerase)	3.05207
	P63284	Chaperone protein ClpB (Heat shock protein F84.1)	9.38532
	P63389	Probable ATP-binding protein YheS	1.52894
	P64554	7-carboxy-7-deazaguanine synthase (CDG synthase) (EC 4.3.99.3) (Queuosine biosynthesis protein QueE)	11.7549
	P64604	Intermembrane phospholipid transport system binding protein MlaD	4.6502
	P64612	Cell division protein ZapE (Z ring-associated protein ZapE)	8.4817
	P66948	Beta-barrel assembly-enhancing protease (EC 3.4.-.-)	12.8586
	P67087	Ribosomal RNA small subunit methyltransferase I (EC 2.1.1.198) (16S rRNA 2'-O-ribose C1402 methyltransferase) (rRNA (cytidine-2'-O-)-methyltransferase RsmI)	10.1316
	P67910	ADP-L-glycero-D-manno-heptose-6-epimerase (EC 5.1.3.20) (ADP-L-glycero-beta-D-manno-heptose-6-epimerase) (ADP-glyceromanno-heptose 6-epimerase) (ADP-hep 6-epimerase) (AGME)	11.9001
	P69228	Transcriptional regulatory protein BaeR	12.7843
	P69346	Antitoxin YefM	11.5976
	P69423	Sec-independent protein translocase protein TatC	6.62133
	P69503	Adenine phosphoribosyltransferase (APRT) (EC 2.4.2.7)	10.6157
	P69786	PTS system glucose-specific EIICB component (EIICB-Glc) (EII-Glc) [Includes: Glucose permease IIC component (PTS system glucose-specific EIIC component); Glucose-specific phosphotransferase enzyme IIB component (EC 2.7.1.199) (PTS system glucose-specific EIIB component)]	9.37506
	P69797	PTS system mannose-specific EIIAB component (EC 2.7.1.191) (EIIAB-Man) (EIII-Man) [Includes: Mannose-specific phosphotransferase enzyme IIA component (PTS system mannose-specific EIIA component); Mannose-specific phosphotransferase enzyme IIB component (PTS system mannose-specific EIIB component)]	3.63607
	P75682	Putative 2-dehydro-3-deoxy-D-gluconate aldolase YagE (KDG aldolase YagE) (EC 4.1.2.51) (Putative 2-dehydro-3-deoxy-D-pentonate aldolase YagE) (EC 4.1.2.28)	7.24832
	P75691	Aldehyde reductase YahK (EC 1.1.1.2) (Zinc-dependent alcohol dehydrogenase YahK)	8.08663
	P75745	5-oxoprolinase subunit C (5-OPase subunit C) (EC 3.5.2.9) (5-oxoprolinase (ATP-hydrolyzing) subunit C)	9.56066
	P75792	Sugar phosphatase YbiV (EC 3.1.3.23)	4.7614
	P75797	Glutathione-binding protein GsiB	1.14499
	P75823	Low specificity L-threonine aldolase (Low specificity L-TA) (EC 4.1.2.48)	5.46572
	P75838	Ribosomal protein S12 methylthiotransferase accessory factor YcaO	9.31062
	P75863	Uncharacterized protein YcbX	7.63439
	P75874	Uncharacterized protein YccU	10.2421
	P75913	Glyoxylate/hydroxypyruvate reductase A (EC 1.1.1.79) (EC 1.1.1.81) (2-ketoacid reductase)	10.1723
	P75949	Beta-hexosaminidase (EC 3.2.1.52) (Beta-N-acetylhexosaminidase) (N-acetyl-beta-glucosaminidase)	9.8556
	P75959	N-acetyl-D-glucosamine kinase (EC 2.7.1.59) (GlcNAc kinase)	0.622415
	P76008	Murein tetrapeptide carboxypeptidase (EC 3.4.17.13) (LD-carboxypeptidase A) (Muramoyltetrapeptide carboxypeptidase)	5.42531
	P76014	PEP-dependent dihydroxyacetone kinase, ADP-binding subunit DhaL (EC 2.7.1.121)	42.1682
	P76015	PEP-dependent dihydroxyacetone kinase, dihydroxyacetone-binding subunit DhaK (EC 2.7.1.121)	18.9409
	P76034	Uncharacterized HTH-type transcriptional regulator YciT	14.7501
	P76055	tRNA-cytidine(32) 2-sulfurtransferase (EC 2.8.1.-) (Two-thiocytidine biosynthesis protein A) (tRNA 2-thiocytidine biosynthesis protein TtcA)	4.26157
	P76113	NADPH-dependent curcumin reductase (EC 1.3.1.n3) (NADPH-dependent curcumin/dihydrocurcumin reductase)	13.2163
	P76116	Uncharacterized protein YncE	11.118
	P76177	Protein YdgH	10.1396
	P76193	Probable L,D-transpeptidase YnhG (EC 2.-.-.-)	10.1045
	P76256	tRNA threonylcarbamoyladenosine biosynthesis protein TsaB (t(6)A37 threonylcarbamoyladenosine biosynthesis protein TsaB)	11.8094
	P76268	Transcriptional regulator KdgR	7.98677
	P76270	Free methionine-R-sulfoxide reductase (fRMsr) (EC 1.8.4.14)	6.12917
	P76290	Carboxy-S-adenosyl-L-methionine synthase (Cx-SAM synthase) (EC 2.1.3.-)	6.60839
	P76346	Protein MtfA (Mlc titration factor A)	7.69649
	P76372	Chain length determinant protein (Polysaccharide antigen chain regulator)	8.05534
	P76403	tRNA hydroxylation protein P (EC 3.4.-.-)	6.16285
	P76418	Uncharacterized protein YegU (EC 3.2.2.-)	24.378
	P76536	Dye-decolorizing peroxidase YfeX (EC 1.11.1.-) (Porphyrinogen oxidase)	6.4448
	P76558	NADP-dependent malic enzyme (NADP-ME) (EC 1.1.1.40)	5.15635
	P76658	Bifunctional protein HldE [Includes: D-beta-D-heptose 7-phosphate kinase (EC 2.7.1.167) (D-beta-D-heptose 7-phosphotransferase) (D-glycero-beta-D-manno-heptose-7-phosphate kinase); D-beta-D-heptose 1-phosphate adenylyltransferase (EC 2.7.7.70) (D-glycero-beta-D-manno-heptose 1-phosphate adenylyltransferase)]	17.5087
	P77171	Uncharacterized HTH-type transcriptional regulator YdcI	5.84095
	P77182	tRNA 5-methylaminomethyl-2-thiouridine biosynthesis bifunctional protein MnmC (tRNA mnm(5)s(2)U biosynthesis bifunctional protein) [Includes: tRNA (mnm(5)s(2)U34)-methyltransferase (EC 2.1.1.61); FAD-dependent cmnm(5)s(2)U34 oxidoreductase (EC 1.5.-.-)]	4.72012
	P77211	Cation efflux system protein CusC	6.30425
	P77239	Cation efflux system protein CusB	11.8149
	P77247	Hexitol phosphatase B (2-deoxyglucose-6-phosphate phosphatase) (EC 3.1.3.68) (Mannitol-1-phosphatase) (EC 3.1.3.22) (Sorbitol-6-phosphatase) (EC 3.1.3.50) (Sugar-phosphatase) (EC 3.1.3.23)	15.7214
	P77258	N-ethylmaleimide reductase (NEM reductase) (EC 1.3.1.-) (N-ethylmaleimide reducing enzyme)	9.562
	P77348	Periplasmic murein peptide-binding protein	6.19158
	P77488	1-deoxy-D-xylulose-5-phosphate synthase (EC 2.2.1.7) (1-deoxyxylulose-5-phosphate synthase) (DXP synthase) (DXPS)	10.2309
	P77499	Probable ATP-dependent transporter SufC	13.484
	P77522	FeS cluster assembly protein SufB	12.8917
	P77529	L-cystine transporter TcyP (S-sulfocysteine transporter)	2.44648
	P77552	Uncharacterized protein YdhQ	6.08857
	P77554	Uncharacterized protein YahJ	11.1779
	P77580	Acetaldehyde dehydrogenase (EC 1.2.1.10) (Acetaldehyde dehydrogenase [acetylating])	5.54542
	P77581	Succinylornithine transaminase (SOAT) (EC 2.6.1.81) (Carbon starvation protein C) (Succinylornithine aminotransferase)	11.0747
	P77625	Hexitol phosphatase A (Mannitol-1-phosphatase) (EC 3.1.3.22) (Sorbitol-6-phosphatase) (EC 3.1.3.50) (Sugar-phosphatase) (EC 3.1.3.23)	12.1844
	P77689	FeS cluster assembly protein SufD	15.4283
	P77718	tRNA sulfurtransferase (EC 2.8.1.4) (Sulfur carrier protein ThiS sulfurtransferase) (Thiamine biosynthesis protein ThiI) (tRNA 4-thiouridine synthase)	13.0951
	P77737	Oligopeptide transport ATP-binding protein OppF	22.9966
	P77756	7-cyano-7-deazaguanine synthase (EC 6.3.4.20) (7-cyano-7-carbaguanine synthase) (PreQ(0) synthase) (Queuosine biosynthesis protein QueC)	16.0964
	P77766	5'-3' exoribonuclease Rnm (EC 3.1.13.-) (3',5'-nucleotide bisphosphate phosphatase) (EC 3.1.3.97) (RNase AM)	0.582128
	P77781	1,4-dihydroxy-2-naphthoyl-CoA hydrolase (DHNA-CoA hydrolase) (EC 3.1.2.28) (DHNA-CoA thioesterase)	6.38625
	P77808	NMN amidohydrolase-like protein YfaY	9.17962
	Q46799	Putative xanthine dehydrogenase molybdenum-binding subunit XdhA (EC 1.17.1.4)	1.66885
	Q46829	6-phospho-beta-glucosidase BglA (EC 3.2.1.86) (Phospho-beta-glucosidase A)	2.49686
	Q46845	Disulfide-bond oxidoreductase YghU (EC 1.8.4.-) (GSH-dependent disulfide-bond oxidoreductase YghU) (GST N2-2) (Organic hydroperoxidase) (EC 1.11.1.-)	12.3386
	Q46851	L-glyceraldehyde 3-phosphate reductase (GAP reductase) (EC 1.1.1.-)	3.57075
	Q46856	Alcohol dehydrogenase YqhD (EC 1.1.1.2)	15.6683
	Q46857	2,5-diketo-D-gluconic acid reductase A (2,5-DKG reductase A) (2,5-DKGR A) (25DKGR-A) (EC 1.1.1.274) (AKR5C)	11.6605
	Q46893	2-C-methyl-D-erythritol 4-phosphate cytidylyltransferase (EC 2.7.7.60) (4-diphosphocytidyl-2C-methyl-D-erythritol synthase) (CDP-ME synthase) (MEP cytidylyltransferase) (MCT)	4.54146
	Q46920	NADPH-dependent 7-cyano-7-deazaguanine reductase (EC 1.7.1.13) (7-cyano-7-carbaguanine reductase) (NADPH-dependent nitrile oxidoreductase) (PreQ(0) reductase)	11.5004
	Q46925	Cysteine desulfurase CsdA (EC 2.8.1.7) (Cysteine sulfinate desulfinase) (CSD) (EC 3.13.1.-) (Selenocysteine lyase) (EC 4.4.1.16)	1.69167
	Q46948	Protein/nucleic acid deglycase 3 (EC 3.1.2.-) (EC 3.5.1.-) (EC 3.5.1.124) (Chaperone protein YajL) (Maillard deglycase)	9.36997
	Q47690	Homocysteine S-methyltransferase (EC 2.1.1.10) (S-methylmethionine:homocysteine methyltransferase)	12.9881
	Q93K97	ADP-ribose pyrophosphatase (EC 3.6.1.13) (ADP-ribose diphosphatase) (ADP-ribose phosphohydrolase) (ASPPase) (Adenosine diphosphoribose pyrophosphatase) (ADPR-PPase)	2.58226

## Sheet: Proline_TPP_stabilisation
Proline TPP stabilisation
	Protein	Protein_name	Stabilisation_score
	P00350	6-phosphogluconate dehydrogenase, decarboxylating (EC 1.1.1.44)	8.46902
	P00452	Ribonucleoside-diphosphate reductase 1 subunit alpha (EC 1.17.4.1) (Protein B1) (Ribonucleoside-diphosphate reductase 1 R1 subunit) (Ribonucleotide reductase 1)	10.9523
	P00547	Homoserine kinase (HK) (HSK) (EC 2.7.1.39)	18.2367
	P00561	Bifunctional aspartokinase/homoserine dehydrogenase 1 (Aspartokinase I/homoserine dehydrogenase I) (AKI-HDI) [Includes: Aspartokinase (EC 2.7.2.4); Homoserine dehydrogenase (EC 1.1.1.3)]	17.5411
	P00579	RNA polymerase sigma factor RpoD (Sigma-70)	6.23579
	P00582	DNA polymerase I (POL I) (EC 2.7.7.7)	7.14576
	P00864	Phosphoenolpyruvate carboxylase (PEPC) (PEPCase) (EC 4.1.1.31)	4.56348
	P00887	Phospho-2-dehydro-3-deoxyheptonate aldolase, Trp-sensitive (EC 2.5.1.54) (3-deoxy-D-arabino-heptulosonate 7-phosphate synthase) (DAHP synthase) (Phospho-2-keto-3-deoxyheptonate aldolase)	6.86663
	P00893	Acetolactate synthase isozyme 3 large subunit (EC 2.2.1.6) (AHAS-III) (ALS-III) (Acetohydroxy-acid synthase III large subunit)	5.46993
	P00894	Acetolactate synthase isozyme 3 small subunit (EC 2.2.1.6) (ALS-III) (Acetohydroxy-acid synthase III small subunit) (AHAS-III)	9.37122
	P00895	Anthranilate synthase component 1 (AS) (ASI) (EC 4.1.3.27)	4.95791
	P00909	Tryptophan biosynthesis protein TrpCF [Includes: Indole-3-glycerol phosphate synthase (IGPS) (EC 4.1.1.48); N-(5'-phospho-ribosyl)anthranilate isomerase (PRAI) (EC 5.3.1.24)]	7.55986
	P00935	Cystathionine gamma-synthase (CGS) (EC 2.5.1.48) (O-succinylhomoserine (thiol)-lyase)	4.51802
	P00946	Mannose-6-phosphate isomerase (EC 5.3.1.8) (Phosphohexomutase) (Phosphomannose isomerase) (PMI)	2.99677
	P00954	Tryptophan--tRNA ligase (EC 6.1.1.2) (Tryptophanyl-tRNA synthetase) (TrpRS)	10.9007
	P00956	Isoleucine--tRNA ligase (EC 6.1.1.5) (Isoleucyl-tRNA synthetase) (IleRS)	11.1393
	P00959	Methionine--tRNA ligase (EC 6.1.1.10) (Methionyl-tRNA synthetase) (MetRS)	17.103
	P00961	Glycine--tRNA ligase beta subunit (EC 6.1.1.14) (Glycyl-tRNA synthetase beta subunit) (GlyRS)	8.57934
	P00963	Aspartate--ammonia ligase (EC 6.3.1.1) (Asparagine synthetase A)	5.0085
	P00968	Carbamoyl-phosphate synthase large chain (EC 6.3.5.5) (Carbamoyl-phosphate synthetase ammonia chain)	16.6141
	P04079	GMP synthase [glutamine-hydrolyzing] (EC 6.3.5.2) (GMP synthetase) (GMPS) (Glutamine amidotransferase)	8.41581
	P04805	Glutamate--tRNA ligase (EC 6.1.1.17) (Glutamyl-tRNA synthetase) (GluRS)	6.55154
	P04816	Leucine-specific-binding protein (L-BP) (LS-BP)	0.982898
	P04968	L-threonine dehydratase biosynthetic IlvA (EC 4.3.1.19) (Threonine deaminase)	17.5293
	P05042	Fumarate hydratase class II (Fumarase C) (EC 4.2.1.2) (Aerobic fumarase) (Iron-independent fumarase)	12.5531
	P05459	Erythronate-4-phosphate dehydrogenase (EC 1.1.1.290)	5.35314
	P05791	Dihydroxy-acid dehydratase (DAD) (EC 4.2.1.9)	2.45271
	P05793	Ketol-acid reductoisomerase (NADP(+)) (KARI) (EC 1.1.1.86) (Acetohydroxy-acid isomeroreductase) (AHIR) (Alpha-keto-beta-hydroxylacyl reductoisomerase) (Ketol-acid reductoisomerase type 2) (Ketol-acid reductoisomerase type II)	0.835156
	P06710	DNA polymerase III subunit tau (EC 2.7.7.7) (DNA polymerase III subunit gamma)	12.6384
	P06721	Cystathionine beta-lyase MetC (CBL) (CL) (EC 4.4.1.13) (Beta-cystathionase MetC) (Cysteine desulfhydrase MetC) (CD) (EC 4.4.1.28) (Cysteine lyase MetC) (Cysteine-S-conjugate beta-lyase MetC)	7.62008
	P06988	Histidinol dehydrogenase (HDH) (EC 1.1.1.23)	5.78502
	P07001	NAD(P) transhydrogenase subunit alpha (EC 7.1.1.1) (Nicotinamide nucleotide transhydrogenase subunit alpha) (Pyridine nucleotide transhydrogenase subunit alpha)	2.4818
	P07003	Pyruvate dehydrogenase [ubiquinone] (EC 1.2.5.1) (Pyruvate oxidase) (POX) (Pyruvate:ubiquinone-8 oxidoreductase)	18.5083
	P07004	Gamma-glutamyl phosphate reductase (GPR) (EC 1.2.1.41) (Glutamate-5-semialdehyde dehydrogenase) (Glutamyl-gamma-semialdehyde dehydrogenase) (GSA dehydrogenase)	8.9341
	P07012	Peptide chain release factor RF2 (RF-2)	4.26554
	P07023	T-protein [Includes: Chorismate mutase (CM) (EC 5.4.99.5); Prephenate dehydrogenase (PDH) (EC 1.3.1.12)]	8.68399
	P07118	Valine--tRNA ligase (EC 6.1.1.9) (Valyl-tRNA synthetase) (ValRS)	10.4841
	P07395	Phenylalanine--tRNA ligase beta subunit (EC 6.1.1.20) (Phenylalanyl-tRNA synthetase beta subunit) (PheRS)	8.60566
	P07639	3-dehydroquinate synthase (DHQS) (EC 4.2.3.4)	3.31135
	P07650	Thymidine phosphorylase (EC 2.4.2.4) (TdRPase)	10.8396
	P07762	1,4-alpha-glucan branching enzyme GlgB (EC 2.4.1.18) (1,4-alpha-D-glucan:1,4-alpha-D-glucan 6-glucosyl-transferase) (Alpha-(1->4)-glucan branching enzyme) (Glycogen branching enzyme) (BE)	4.24618
	P07813	Leucine--tRNA ligase (EC 6.1.1.4) (Leucyl-tRNA synthetase) (LeuRS)	8.06553
	P07862	D-alanine--D-alanine ligase B (EC 6.3.2.4) (D-Ala-D-Ala ligase B) (D-alanylalanine synthetase B)	16.5364
	P08142	Acetolactate synthase isozyme 1 large subunit (AHAS-I) (EC 2.2.1.6) (Acetohydroxy-acid synthase I large subunit) (ALS-I)	3.16309
	P08192	Dihydrofolate synthase/folylpolyglutamate synthase (DHFS / FPGS) (EC 6.3.2.12) (EC 6.3.2.17) (Folylpoly-gamma-glutamate synthetase-dihydrofolate synthetase) (Folylpolyglutamate synthetase) (Tetrahydrofolylpolyglutamate synthase)	10.924
	P08200	Isocitrate dehydrogenase [NADP] (IDH) (EC 1.1.1.42) (IDP) (NADP(+)-specific ICDH) (Oxalosuccinate decarboxylase)	9.02995
	P08312	Phenylalanine--tRNA ligase alpha subunit (EC 6.1.1.20) (Phenylalanyl-tRNA synthetase alpha subunit) (PheRS)	9.09443
	P08373	UDP-N-acetylenolpyruvoylglucosamine reductase (EC 1.3.1.98) (UDP-N-acetylmuramate dehydrogenase)	3.76512
	P08506	D-alanyl-D-alanine carboxypeptidase DacC (DD-carboxypeptidase) (DD-peptidase) (EC 3.4.16.4) (Penicillin-binding protein 6) (PBP-6)	5.05553
	P08839	Phosphoenolpyruvate-protein phosphotransferase (EC 2.7.3.9) (Phosphotransferase system, enzyme I)	7.23036
	P08957	Type I restriction enzyme EcoKI methylase subunit (M protein) (EC 2.1.1.72) (Type I methyltransferase M.EcoKI) (M.EcoKI)	4.63956
	P09029	N5-carboxyaminoimidazole ribonucleotide synthase (N5-CAIR synthase) (EC 6.3.4.18) (5-(carboxyamino)imidazole ribonucleotide synthetase)	18.4317
	P09030	Exodeoxyribonuclease III (EXO III) (Exonuclease III) (EC 3.1.11.2) (AP endonuclease VI)	5.85383
	P09151	2-isopropylmalate synthase (EC 2.3.3.13) (Alpha-IPM synthase) (Alpha-isopropylmalate synthase)	8.33934
	P09373	Formate acetyltransferase 1 (EC 2.3.1.54) (Pyruvate formate-lyase 1)	10.9667
	P09831	Glutamate synthase [NADPH] large chain (EC 1.4.1.13) (Glutamate synthase subunit alpha) (GLTS alpha chain) (NADPH-GOGAT)	14.2837
	P09832	Glutamate synthase [NADPH] small chain (EC 1.4.1.13) (Glutamate synthase subunit beta) (GLTS beta chain) (NADPH-GOGAT)	7.6652
	P0A698	UvrABC system protein A (UvrA protein) (Excinuclease ABC subunit A)	7.5904
	P0A6A3	Acetate kinase (EC 2.7.2.1) (Acetokinase)	9.66376
	P0A6C8	Acetylglutamate kinase (EC 2.7.2.8) (N-acetyl-L-glutamate 5-phosphotransferase) (NAG kinase) (NAGK)	8.01143
	P0A6D0	Arginine repressor	5.52472
	P0A6E4	Argininosuccinate synthase (EC 6.3.4.5) (Citrulline--aspartate ligase)	19.0435
	P0A6F1	Carbamoyl-phosphate synthase small chain (EC 6.3.5.5) (Carbamoyl-phosphate synthetase glutamine chain)	17.8153
	P0A6F3	Glycerol kinase (EC 2.7.1.30) (ATP:glycerol 3-phosphotransferase) (Glycerokinase) (GK)	22.7628
	P0A6G7	ATP-dependent Clp protease proteolytic subunit (EC 3.4.21.92) (Caseinolytic protease) (Endopeptidase Clp) (Heat shock protein F21.5) (Protease Ti)	12.4469
	P0A6H1	ATP-dependent Clp protease ATP-binding subunit ClpX (ATP-dependent unfoldase ClpX)	4.39276
	P0A6H5	ATP-dependent protease ATPase subunit HslU (Heat shock protein HslU) (Unfoldase HslU)	6.31379
	P0A6I0	Cytidylate kinase (CK) (EC 2.7.4.25) (Cytidine monophosphate kinase) (CMP kinase) (Protein MssA) (p25)	8.09953
	P0A6J5	D-amino acid dehydrogenase (EC 1.4.99.-) (D-alanine dehydrogenase)	3.48504
	P0A6L0	Deoxyribose-phosphate aldolase (DERA) (EC 4.1.2.4) (2-deoxy-D-ribose 5-phosphate aldolase) (Phosphodeoxyriboaldolase) (Deoxyriboaldolase)	3.92839
	P0A6M4	D-aminoacyl-tRNA deacylase (DTD) (EC 3.1.1.96) (D-tyrosyl RNA deacylase) (D-tyrosyl-tRNA(Tyr) deacylase) (Gly-tRNA(Ala) deacylase) (Gly-tRNA(Gly) deacylase)	7.36471
	P0A6M8	Elongation factor G (EF-G)	15.0217
	P0A6N8	Elongation factor P-like protein	10.5438
	P0A6Q6	3-hydroxyacyl-[acyl-carrier-protein] dehydratase FabZ (EC 4.2.1.59) ((3R)-hydroxymyristoyl-[acyl-carrier-protein] dehydratase) ((3R)-hydroxymyristoyl-ACP dehydrase) (17 kDa actomyosin component) (Beta-hydroxyacyl-ACP dehydratase)	6.34662
	P0A6R3	DNA-binding protein Fis (Factor-for-inversion stimulation protein) (Hin recombinational enhancer-binding protein)	1.51886
	P0A6S7	Glycerol-3-phosphate dehydrogenase [NAD(P)+] (EC 1.1.1.94) (NAD(P)H-dependent glycerol-3-phosphate dehydrogenase)	9.51768
	P0A6U8	Glycogen synthase (EC 2.4.1.21) (Starch [bacterial glycogen] synthase)	9.72729
	P0A6Y1	Integration host factor subunit beta (IHF-beta)	4.06751
	P0A6Y5	33 kDa chaperonin (Heat shock protein 33) (HSP33)	7.34794
	P0A6Z1	Chaperone protein HscA (Hsc66)	4.41067
	P0A6Z3	Chaperone protein HtpG (Heat shock protein C62.5) (Heat shock protein HtpG) (High temperature protein G)	2.54588
	P0A715	2-dehydro-3-deoxyphosphooctonate aldolase (EC 2.5.1.55) (3-deoxy-D-manno-octulosonic acid 8-phosphate synthase) (KDO-8-phosphate synthase) (KDO 8-P synthase) (KDOPS) (Phospho-2-dehydro-3-deoxyoctonate aldolase)	2.85464
	P0A717	Ribose-phosphate pyrophosphokinase (RPPK) (EC 2.7.6.1) (5-phospho-D-ribosyl alpha-1-diphosphate) (Phosphoribosyl diphosphate synthase) (Phosphoribosyl pyrophosphate synthase) (P-Rib-PP synthase) (PRPP synthase) (PRPPase)	6.27491
	P0A734	Cell division topological specificity factor	1.67066
	P0A780	Transcription antitermination protein NusB (Antitermination factor NusB) (N utilization substance protein B)	9.90394
	P0A796	ATP-dependent 6-phosphofructokinase isozyme 1 (ATP-PFK 1) (Phosphofructokinase 1) (EC 2.7.1.11) (6-phosphofructokinase isozyme I) (Phosphohexokinase 1)	3.4006
	P0A799	Phosphoglycerate kinase (EC 2.7.2.3)	8.40377
	P0A7B5	Glutamate 5-kinase (EC 2.7.2.11) (Gamma-glutamyl kinase) (GK)	43.6399
	P0A7D1	Peptidyl-tRNA hydrolase (PTH) (EC 3.1.1.29)	5.05047
	P0A7D4	Adenylosuccinate synthetase (AMPSase) (AdSS) (EC 6.3.4.4) (IMP--aspartate ligase)	5.54662
	P0A7D7	Phosphoribosylaminoimidazole-succinocarboxamide synthase (EC 6.3.2.6) (SAICAR synthetase)	5.5119
	P0A7E5	CTP synthase (EC 6.3.4.2) (Cytidine 5'-triphosphate synthase) (Cytidine triphosphate synthetase) (CTP synthetase) (CTPS) (UTP--ammonia ligase)	11.479
	P0A7G6	Protein RecA (Recombinase A)	5.67375
	P0A7I0	Peptide chain release factor RF1 (RF-1)	8.51994
	P0A7I4	Peptide chain release factor RF3 (RF-3)	5.60138
	P0A7J3	50S ribosomal protein L10 (50S ribosomal protein L8) (Large ribosomal subunit protein uL10)	2.70235
	P0A7R1	50S ribosomal protein L9 (Large ribosomal subunit protein bL9)	8.63435
	P0A7V0	30S ribosomal protein S2 (Small ribosomal subunit protein uS2)	3.13982
	P0A7Z0	Ribose-5-phosphate isomerase A (EC 5.3.1.6) (Phosphoriboisomerase A) (PRI)	3.63652
	P0A7Z4	DNA-directed RNA polymerase subunit alpha (RNAP subunit alpha) (EC 2.7.7.6) (RNA polymerase subunit alpha) (Transcriptase subunit alpha)	4.99227
	P0A821	L-seryl-tRNA(Sec) selenium transferase (EC 2.9.1.1) (Selenocysteine synthase) (Sec synthase) (Selenocysteinyl-tRNA(Sec) synthase)	5.16526
	P0A825	Serine hydroxymethyltransferase (SHMT) (Serine methylase) (EC 2.1.2.1)	10.3946
	P0A836	Succinate--CoA ligase [ADP-forming] subunit beta (EC 6.2.1.5) (Succinyl-CoA synthetase subunit beta) (SCS-beta)	8.85893
	P0A855	Tol-Pal system protein TolB	5.56758
	P0A870	Transaldolase B (EC 2.2.1.2)	6.92643
	P0A877	Tryptophan synthase alpha chain (EC 4.2.1.20)	14.6037
	P0A884	Thymidylate synthase (TS) (TSase) (EC 2.1.1.45)	12.0354
	P0A887	Ubiquinone/menaquinone biosynthesis C-methyltransferase UbiE (EC 2.1.1.163) (EC 2.1.1.201) (2-methoxy-6-polyprenyl-1,4-benzoquinol methylase) (Demethylmenaquinone methyltransferase)	2.15713
	P0A8D0	Transcriptional repressor NrdR	8.16486
	P0A8E1	UPF0227 protein YcfP	8.89842
	P0A8F0	Uracil phosphoribosyltransferase (EC 2.4.2.9) (UMP pyrophosphorylase) (UPRTase)	13.8123
	P0A8L1	Serine--tRNA ligase (EC 6.1.1.11) (Seryl-tRNA synthetase) (SerRS) (Seryl-tRNA(Ser/Sec) synthetase)	8.64919
	P0A8M3	Threonine--tRNA ligase (EC 6.1.1.3) (Threonyl-tRNA synthetase) (ThrRS)	9.54954
	P0A8N3	Lysine--tRNA ligase (EC 6.1.1.6) (Lysyl-tRNA synthetase) (LysRS)	6.60627
	P0A8N5	Lysine--tRNA ligase, heat inducible (EC 6.1.1.6) (Lysyl-tRNA synthetase) (LysRS)	4.7173
	P0A8S1	HTH-type transcriptional regulator ArgP (Inhibitor of chromosome initiation) (OriC replication inhibitor)	14.3205
	P0A8T7	DNA-directed RNA polymerase subunit beta' (RNAP subunit beta') (EC 2.7.7.6) (RNA polymerase subunit beta') (Transcriptase subunit beta')	9.83947
	P0A8V2	DNA-directed RNA polymerase subunit beta (RNAP subunit beta) (EC 2.7.7.6) (RNA polymerase subunit beta) (Transcriptase subunit beta)	9.07922
	P0A8W5	UPF0301 protein YqgE	7.43653
	P0A8Y3	Alpha-D-glucose 1-phosphate phosphatase YihX (Alpha-D-glucose-1-P phosphatase) (EC 3.1.3.10) (Alpha-D-glucose-1-phosphatase) (Haloacid dehalogenase-like phosphatase 4) (HAD4)	9.4848
	P0A917	Outer membrane protein X	3.5425
	P0A953	3-oxoacyl-[acyl-carrier-protein] synthase 1 (EC 2.3.1.41) (3-oxoacyl-[acyl-carrier-protein] synthase I) (Beta-ketoacyl-ACP synthase I) (KAS I)	3.98428
	P0A959	Glutamate-pyruvate aminotransferase AlaA (EC 2.6.1.2)	29.8355
	P0A962	L-asparaginase 1 (EC 3.5.1.1) (L-asparaginase I) (L-ASNase I) (L-asparagine amidohydrolase I)	8.41843
	P0A9J0	Ribonuclease G (RNase G) (EC 3.1.26.-) (Cytoplasmic axial filament protein) (CafA protein)	21.751
	P0A9J8	Bifunctional chorismate mutase/prephenate dehydratase (Chorismate mutase-prephenate dehydratase) (P-protein) [Includes: Chorismate mutase (CM) (EC 5.4.99.5); Prephenate dehydratase (PDT) (EC 4.2.1.51)]	2.22323
	P0A9K3	PhoH-like protein	4.63834
	P0A9L8	Pyrroline-5-carboxylate reductase (P5C reductase) (P5CR) (EC 1.5.1.2) (PCA reductase)	9.07783
	P0A9M2	Hypoxanthine phosphoribosyltransferase (HPRT) (EC 2.4.2.8) (6-oxopurine phosphoribosyltransferase) (6-oxopurine PRTase)	6.28564
	P0A9M8	Phosphate acetyltransferase (EC 2.3.1.8) (Phosphotransacetylase)	4.47088
	P0A9Q1	Aerobic respiration control protein ArcA (Dye resistance protein)	18.8562
	P0A9Q9	Aspartate-semialdehyde dehydrogenase (ASA dehydrogenase) (ASADH) (EC 1.2.1.11) (Aspartate-beta-semialdehyde dehydrogenase)	6.31689
	P0A9S3	Galactitol 1-phosphate 5-dehydrogenase (EC 1.1.1.251)	4.66733
	P0A9T0	D-3-phosphoglycerate dehydrogenase (PGDH) (EC 1.1.1.95) (2-oxoglutarate reductase) (EC 1.1.1.399)	18.4622
	P0A9W3	Energy-dependent translational throttle protein EttA (EC 3.6.1.-) (Translational regulatory factor EttA)	5.89318
	P0A9X4	Cell shape-determining protein MreB (Actin-like MreB protein) (Rod shape-determining protein MreB)	3.90592
	P0A9Z1	Nitrogen regulatory protein P-II 1	4.22762
	P0AA39	Ribosomal large subunit pseudouridine synthase C (EC 5.4.99.24) (23S rRNA pseudouridine(955/2504/2580) synthase) (rRNA pseudouridylate synthase C) (rRNA-uridine isomerase C)	1.24433
	P0AAB6	UTP--glucose-1-phosphate uridylyltransferase (EC 2.7.7.9) (Alpha-D-glucosyl-1-phosphate uridylyltransferase) (UDP-glucose pyrophosphorylase) (UDPGP) (Uridine diphosphoglucose pyrophosphorylase)	6.16568
	P0AAI3	ATP-dependent zinc metalloprotease FtsH (EC 3.4.24.-) (Cell division protease FtsH)	4.83075
	P0AAI9	Malonyl CoA-acyl carrier protein transacylase (MCT) (EC 2.3.1.39)	5.00196
	P0AAN3	Hydrogenase maturation factor HypB (Hydrogenase isoenzymes nickel incorporation protein HypB)	10.6507
	P0AAR3	Cys-tRNA(Pro)/Cys-tRNA(Cys) deacylase YbaK (EC 4.2.-.-)	4.56973
	P0AAX8	Probable L,D-transpeptidase YbiS (EC 2.-.-.-)	7.88258
	P0AB67	NAD(P) transhydrogenase subunit beta (EC 7.1.1.1) (Nicotinamide nucleotide transhydrogenase subunit beta) (Pyridine nucleotide transhydrogenase subunit beta)	1.68565
	P0AB80	Branched-chain-amino-acid aminotransferase (BCAT) (EC 2.6.1.42) (Transaminase B)	7.53797
	P0ABA0	ATP synthase subunit b (ATP synthase F(0) sector subunit b) (ATPase subunit I) (F-type ATPase subunit b) (F-ATPase subunit b)	3.1792
	P0ABF6	Cytidine deaminase (EC 3.5.4.5) (Cytidine aminohydrolase) (CDA)	7.28541
	P0ABH7	Citrate synthase (EC 2.3.3.16)	6.84258
	P0ABH9	ATP-dependent Clp protease ATP-binding subunit ClpA	2.02525
	P0ABQ4	Dihydrofolate reductase (EC 1.5.1.3)	7.98253
	P0ABT2	DNA protection during starvation protein (EC 1.16.-.-)	3.20676
	P0ABU2	Ribosome-binding ATPase YchF	2.65568
	P0ABZ6	Chaperone SurA (Peptidyl-prolyl cis-trans isomerase SurA) (PPIase SurA) (EC 5.2.1.8) (Rotamase SurA) (Survival protein A)	7.30237
	P0AC41	Succinate dehydrogenase flavoprotein subunit (EC 1.3.5.1)	12.9723
	P0AC53	Glucose-6-phosphate 1-dehydrogenase (G6PD) (EC 1.1.1.49) [Cleaved into: Extracellular death factor (EDF)]	3.26183
	P0AC59	Glutaredoxin 2 (Grx2)	10.3661
	P0ACA3	Stringent starvation protein A	7.93382
	P0ACB2	Delta-aminolevulinic acid dehydratase (ALAD) (ALADH) (EC 4.2.1.24) (Porphobilinogen synthase)	0.900095
	P0ACC7	Bifunctional protein GlmU [Includes: UDP-N-acetylglucosamine pyrophosphorylase (EC 2.7.7.23) (N-acetylglucosamine-1-phosphate uridyltransferase); Glucosamine-1-phosphate N-acetyltransferase (EC 2.3.1.157)]	7.97006
	P0ACJ8	cAMP-activated global transcriptional regulator CRP (Catabolite activator protein) (CAP) (Catabolite gene activator) (cAMP receptor protein) (CRP) (cAMP regulatory protein)	6.89273
	P0ACQ4	Hydrogen peroxide-inducible genes activator (Morphology and auto-aggregation control protein)	6.51531
	P0ACY1	Putative NAD(P)H nitroreductase YdjA (EC 1.-.-.-)	10.0523
	P0AD57	Octaprenyl diphosphate synthase (EC 2.5.1.90) (All-trans-octaprenyl-diphosphate synthase) (Octaprenyl pyrophosphate synthase) (OPP synthase)	7.99435
	P0AD61	Pyruvate kinase I (EC 2.7.1.40) (PK-1)	6.19849
	P0ADA3	Murein hydrolase activator NlpD	5.54132
	P0ADE8	tRNA-modifying protein YgfZ	5.59381
	P0ADF8	Acetolactate synthase isozyme 1 small subunit (EC 2.2.1.6) (Acetohydroxy-acid synthase I small subunit) (AHAS-I) (ALS-I)	13.6606
	P0ADG7	Inosine-5'-monophosphate dehydrogenase (IMP dehydrogenase) (IMPD) (IMPDH) (EC 1.1.1.205)	11.0528
	P0ADI4	Enterobactin synthase component B (EC 6.3.2.14) (Enterobactin biosynthesis bifunctional protein EntB) (Enterochelin synthase B) [Includes: Isochorismatase (EC 3.3.2.1) (2,3-dihydro-2,3-dihydroxybenzoate synthase) (Isochorismate lyase); Aryl carrier protein (ArCP)]	9.51581
	P0ADP2	Uncharacterized protein YigI	2.90707
	P0ADR6	Ribosomal RNA large subunit methyltransferase M (EC 2.1.1.186) (23S rRNA (cytidine2498-2'-O)-methyltransferase) (23S rRNA 2'-O-ribose methyltransferase RlmM)	8.20013
	P0ADR8	Pyrimidine/purine nucleotide 5'-monophosphate nucleosidase (EC 3.2.2.-) (EC 3.2.2.10) (AMP nucleosidase) (EC 3.2.2.4) (CMP nucleosidase) (GMP nucleosidase) (IMP nucleosidase) (UMP nucleosidase) (dTMP nucleosidase)	5.54463
	P0ADT5	Putative acid--amine ligase YgiC (EC 6.3.1.-)	2.3691
	P0ADU2	Probable quinol monooxygenase YgiN (QuMo) (EC 1.-.-.-)	7.81725
	P0ADW3	Inner membrane protein YhcB	2.05592
	P0ADX5	Uncharacterized protein YhfG	7.18867
	P0ADY1	Periplasmic chaperone PpiD (Periplasmic folding chaperone)	4.12938
	P0ADZ7	Sec translocon accessory complex subunit YajC	3.71636
	P0AE08	Alkyl hydroperoxide reductase C (EC 1.11.1.26) (Alkyl hydroperoxide reductase protein C22) (Peroxiredoxin) (SCRP-23) (Sulfate starvation-induced protein 8) (SSI8) (Thioredoxin peroxidase)	5.3866
	P0AEA8	Siroheme synthase [Includes: Uroporphyrinogen-III C-methyltransferase (Urogen III methylase) (EC 2.1.1.107) (SUMT) (Uroporphyrinogen III methylase) (UROM); Precorrin-2 dehydrogenase (EC 1.3.1.76); Sirohydrochlorin ferrochelatase (EC 4.99.1.4)]	2.64996
	P0AEE1	Inner membrane lipoprotein DcrB	1.88725
	P0AEG1	Dipeptide transport system permease protein DppC	1.18446
	P0AEI1	tRNA-2-methylthio-N(6)-dimethylallyladenosine synthase (EC 2.8.4.3) ((Dimethylallyl)adenosine tRNA methylthiotransferase MiaB) (tRNA-i(6)A37 methylthiotransferase)	2.22595
	P0AEI4	Ribosomal protein S12 methylthiotransferase RimO (S12 MTTase) (S12 methylthiotransferase) (EC 2.8.4.4) (Ribosomal protein S12 (aspartate(89)-C(3))-methylthiotransferase) (Ribosome maturation factor RimO)	5.00729
	P0AEJ2	Isochorismate synthase EntC (EC 5.4.4.2) (Isochorismate mutase)	1.18124
	P0AEK2	3-oxoacyl-[acyl-carrier-protein] reductase FabG (EC 1.1.1.100) (3-ketoacyl-acyl carrier protein reductase) (Beta-Ketoacyl-acyl carrier protein reductase) (Beta-ketoacyl-ACP reductase)	7.84894
	P0AEK4	Enoyl-[acyl-carrier-protein] reductase [NADH] FabI (ENR) (EC 1.3.1.9) (NADH-dependent enoyl-ACP reductase)	7.31041
	P0AEP3	UTP--glucose-1-phosphate uridylyltransferase (EC 2.7.7.9) (Alpha-D-glucosyl-1-phosphate uridylyltransferase) (UDP-Glc PPase) (UDP-glucose pyrophosphorylase) (UDPGP) (Uridine diphosphoglucose pyrophosphorylase)	16.1745
	P0AES4	DNA gyrase subunit A (EC 5.6.2.2)	9.20905
	P0AES6	DNA gyrase subunit B (EC 5.6.2.2) (Type IIA topoisomerase subunit GyrB)	4.64041
	P0AET2	Acid stress chaperone HdeB (10K-L protein)	5.28339
	P0AEX9	Maltose/maltodextrin-binding periplasmic protein (MMBP) (Maltodextrin-binding protein) (Maltose-binding protein) (MBP)	9.31088
	P0AEY5	NADPH:quinone oxidoreductase MdaB (EC 1.6.5.10) (Modulator of drug activity B)	3.41543
	P0AEZ1	5,10-methylenetetrahydrofolate reductase (EC 1.5.1.20)	2.85771
	P0AEZ3	Septum site-determining protein MinD (Cell division inhibitor MinD)	1.55391
	P0AF08	Iron-sulfur cluster carrier protein	6.67726
	P0AF20	N-acetylglucosamine repressor	3.97148
	P0AF28	Nitrate/nitrite response regulator protein NarL	6.86131
	P0AF67	tRNA threonylcarbamoyladenosine biosynthesis protein TsaE (t(6)A37 threonylcarbamoyladenosine biosynthesis protein TsaE)	6.90824
	P0AFG3	2-oxoglutarate dehydrogenase E1 component (EC 1.2.4.2) (Alpha-ketoglutarate dehydrogenase)	10.6808
	P0AFG8	Pyruvate dehydrogenase E1 component (PDH E1 component) (EC 1.2.4.1)	7.18465
	P0AFR4	Uncharacterized protein YciO	9.44943
	P0AFU8	Riboflavin synthase (RS) (EC 2.5.1.9)	8.60236
	P0AG14	Probable protease SohB (EC 3.4.21.-)	4.30152
	P0AG30	Transcription termination factor Rho (EC 3.6.4.-) (ATP-dependent helicase Rho)	1.49152
	P0AG67	30S ribosomal protein S1 (Bacteriophage Q beta RNA-directed RNA polymerase subunit I) (Small ribosomal subunit protein bS1)	2.05627
	P0AG80	sn-glycerol-3-phosphate-binding periplasmic protein UgpB	2.63412
	P0AG99	Protein-export membrane protein SecG (P12) (Preprotein translocase band 1 subunit)	4.27329
	P0AGB6	ECF RNA polymerase sigma-E factor (RNA polymerase sigma-E factor) (Sigma-24)	8.85107
	P0AGE9	Succinate--CoA ligase [ADP-forming] subunit alpha (EC 6.2.1.5) (Succinyl-CoA synthetase subunit alpha) (SCS-alpha)	9.87367
	P0AGG2	Acyl-CoA thioesterase 2 (EC 3.1.2.20) (Thioesterase II) (TEII)	4.6428
	P0AGJ9	Tyrosine--tRNA ligase (EC 6.1.1.1) (Tyrosyl-tRNA synthetase) (TyrRS)	2.75493
	P0DTT0	50S ribosomal subunit assembly factor BipA (EC 3.6.5.-) (GTP-binding protein BipA/TypA) (Ribosome assembly factor BipA) (Ribosome-dependent GTPase BipA) (Tyrosine phosphorylated protein A)	4.31373
	P10408	Protein translocase subunit SecA (EC 7.4.2.8)	8.52084
	P11447	Argininosuccinate lyase (ASAL) (EC 4.3.2.1) (Arginosuccinase)	11.5091
	P11875	Arginine--tRNA ligase (EC 6.1.1.19) (Arginyl-tRNA synthetase) (ArgRS)	0.31648
	P13000	ATP-dependent dethiobiotin synthetase BioD 1 (EC 6.3.3.3) (DTB synthetase 1) (DTBS 1) (Dethiobiotin synthase 1)	10.6243
	P13009	Methionine synthase (EC 2.1.1.13) (5-methyltetrahydrofolate--homocysteine methyltransferase) (Methionine synthase, vitamin-B12-dependent) (MS)	5.62121
	P13024	Protein FdhE	10.633
	P13482	Periplasmic trehalase (EC 3.2.1.28) (Alpha,alpha-trehalase) (Alpha,alpha-trehalose glucohydrolase) (Tre37A)	8.4106
	P13857	Ribosomal-protein-serine acetyltransferase (EC 2.3.1.-) (Acetylating enzyme for N-terminal of ribosomal protein L7/L12)	7.60793
	P15254	Phosphoribosylformylglycinamidine synthase (FGAM synthase) (FGAMS) (EC 6.3.5.3) (Formylglycinamide ribonucleotide amidotransferase) (FGAR amidotransferase) (FGAR-AT)	7.10262
	P15288	Cytosol non-specific dipeptidase (EC 3.4.13.18) (Aminoacyl-histidine dipeptidase) (Beta-alanyl-histidine dipeptidase) (Carnosinase) (Cysteinylglycinase) (Peptidase D) (Xaa-His dipeptidase) (X-His dipeptidase)	6.06798
	P15639	Bifunctional purine biosynthesis protein PurH [Includes: Phosphoribosylaminoimidazolecarboxamide formyltransferase (EC 2.1.2.3) (AICAR transformylase); IMP cyclohydrolase (EC 3.5.4.10) (ATIC) (IMP synthase) (Inosinicase)]	9.91068
	P15640	Phosphoribosylamine--glycine ligase (EC 6.3.4.13) (GARS) (Glycinamide ribonucleotide synthetase) (Phosphoribosylglycinamide synthetase)	10.157
	P16456	Selenide, water dikinase (EC 2.7.9.3) (Selenium donor protein) (Selenophosphate synthase)	7.38579
	P16659	Proline--tRNA ligase (EC 6.1.1.15) (Global RNA synthesis factor) (Prolyl-tRNA synthetase) (ProRS)	17.5447
	P17169	Glutamine--fructose-6-phosphate aminotransferase [isomerizing] (EC 2.6.1.16) (D-fructose-6-phosphate amidotransferase) (GFAT) (Glucosamine-6-phosphate synthase) (Hexosephosphate aminotransferase) (L-glutamine--D-fructose-6-phosphate amidotransferase)	12.684
	P17846	Sulfite reductase [NADPH] hemoprotein beta-component (SiR-HP) (SiRHP) (EC 1.8.1.2)	2.54543
	P17854	Phosphoadenosine 5'-phosphosulfate reductase (PAPS reductase) (EC 1.8.4.8) (3'-phosphoadenylylsulfate reductase) (PAPS reductase, thioredoxin dependent) (PAPS sulfotransferase) (PAdoPS reductase)	1.64535
	P17993	Ubiquinone biosynthesis O-methyltransferase (2-octaprenyl-6-hydroxyphenol methylase) (EC 2.1.1.222) (3-demethylubiquinone-8 3-O-methyltransferase) (EC 2.1.1.64)	5.52497
	P18133	Nicotinate phosphoribosyltransferase (NAPRTase) (EC 6.3.4.21)	2.05559
	P18196	Septum site-determining protein MinC	4.54802
	P18335	Acetylornithine/succinyldiaminopimelate aminotransferase (ACOAT) (DapATase) (Succinyldiaminopimelate transferase) (EC 2.6.1.11) (EC 2.6.1.17)	3.57761
	P18843	NH(3)-dependent NAD(+) synthetase (EC 6.3.1.5) (Nicotinamide adenine dinucleotide synthetase) (NADS) (Nitrogen regulatory protein)	3.30026
	P19926	Glucose-1-phosphatase (G1Pase) (EC 3.1.3.10)	6.36196
	P21156	Sulfate adenylyltransferase subunit 2 (EC 2.7.7.4) (ATP-sulfurylase small subunit) (Sulfate adenylate transferase) (SAT)	4.93127
	P21169	Constitutive ornithine decarboxylase (EC 4.1.1.17)	1.13491
	P21170	Biosynthetic arginine decarboxylase (ADC) (EC 4.1.1.19)	4.5836
	P21599	Pyruvate kinase II (EC 2.7.1.40) (PK-2)	11.0369
	P22106	Asparagine synthetase B [glutamine-hydrolyzing] (AS-B) (EC 6.3.5.4)	7.65586
	P22188	UDP-N-acetylmuramoyl-L-alanyl-D-glutamate--2,6-diaminopimelate ligase (EC 6.3.2.13) (Meso-A2pm-adding enzyme) (Meso-diaminopimelate-adding enzyme) (UDP-MurNAc-L-Ala-D-Glu:meso-diaminopimelate ligase) (UDP-MurNAc-tripeptide synthetase) (UDP-N-acetylmuramyl-tripeptide synthetase)	5.00327
	P22256	4-aminobutyrate aminotransferase GabT (EC 2.6.1.19) (5-aminovalerate transaminase) (EC 2.6.1.48) (GABA aminotransferase) (GABA-AT) (Gamma-amino-N-butyrate transaminase) (GABA transaminase) (Glutamate:succinic semialdehyde transaminase) (L-AIBAT)	5.15174
	P22333	Adenosine deaminase (EC 3.5.4.4) (Adenosine aminohydrolase)	13.4398
	P23003	tRNA/tmRNA (uracil-C(5))-methyltransferase (EC 2.1.1.-) (EC 2.1.1.35) (tRNA (uracil(54)-C(5))-methyltransferase) (tRNA(m5U54)-methyltransferase) (RUMT) (tmRNA (uracil(341)-C(5))-methyltransferase)	11.5352
	P23538	Phosphoenolpyruvate synthase (PEP synthase) (EC 2.7.9.2) (Pyruvate, water dikinase)	7.60393
	P23836	Transcriptional regulatory protein PhoP	12.6671
	P23843	Periplasmic oligopeptide-binding protein	4.27819
	P23845	Sulfate adenylyltransferase subunit 1 (EC 2.7.7.4) (ATP-sulfurylase large subunit) (Sulfate adenylate transferase) (SAT)	7.93582
	P23847	Dipeptide-binding protein (DBP) (Periplasmic dipeptide transport protein)	7.97385
	P23849	Trk system potassium uptake protein TrkG	4.5585
	P23865	Tail-specific protease (EC 3.4.21.102) (C-terminal-processing peptidase) (PRC protein) (Protease Re)	4.18406
	P23882	Methionyl-tRNA formyltransferase (EC 2.1.2.9) (Met-tRNA(fMet) formyltransferase)	8.22264
	P23893	Glutamate-1-semialdehyde 2,1-aminomutase (GSA) (EC 5.4.3.8) (Glutamate-1-semialdehyde aminotransferase) (GSA-AT)	17.4678
	P24171	Dipeptidyl carboxypeptidase (EC 3.4.15.5) (Peptidyl-dipeptidase Dcp)	7.63527
	P24182	Biotin carboxylase (EC 6.3.4.14) (Acetyl-coenzyme A carboxylase biotin carboxylase subunit A)	3.56693
	P24186	Bifunctional protein FolD [Includes: Methylenetetrahydrofolate dehydrogenase (EC 1.5.1.5); Methenyltetrahydrofolate cyclohydrolase (EC 3.5.4.9)]	9.17371
	P24232	Flavohemoprotein (Flavohemoglobin) (HMP) (Hemoglobin-like protein) (Nitric oxide dioxygenase) (NO oxygenase) (NOD) (EC 1.14.12.17)	3.2585
	P24255	RNA polymerase sigma-54 factor	6.35984
	P25516	Aconitate hydratase A (ACN) (Aconitase) (EC 4.2.1.3) (Iron-responsive protein-like) (IRP-like) (RNA-binding protein) (Stationary phase enzyme)	4.256
	P25522	tRNA modification GTPase MnmE (EC 3.6.-.-)	6.59678
	P25553	Lactaldehyde dehydrogenase (EC 1.2.1.22) (Aldehyde dehydrogenase A) (Glycolaldehyde dehydrogenase) (EC 1.2.1.21)	21.7878
	P25665	5-methyltetrahydropteroyltriglutamate--homocysteine methyltransferase (EC 2.1.1.14) (Cobalamin-independent methionine synthase) (Methionine synthase, vitamin-B12 independent isozyme)	5.8777
	P25745	tRNA-specific 2-thiouridylase MnmA (EC 2.8.1.13)	5.83829
	P25798	Flagellar M-ring protein	5.638
	P26616	NAD-dependent malic enzyme (NAD-ME) (EC 1.1.1.38)	9.34185
	P27248	Aminomethyltransferase (EC 2.1.2.10) (Glycine cleavage system T protein)	9.75575
	P27298	Oligopeptidase A (EC 3.4.24.70)	3.71723
	P27302	Transketolase 1 (TK 1) (EC 2.2.1.1)	6.59398
	P27431	50S ribosomal protein L16 3-hydroxylase (EC 1.14.11.47) (Ribosomal oxygenase RoxA) (ROX)	12.8132
	P29217	UPF0502 protein YceH (G20.3)	2.93248
	P29680	Uroporphyrinogen decarboxylase (UPD) (URO-D) (EC 4.1.1.37)	4.88125
	P30011	Nicotinate-nucleotide pyrophosphorylase [carboxylating] (EC 2.4.2.19) (Quinolinate phosphoribosyltransferase [decarboxylating]) (QAPRTase)	15.3956
	P30178	Hydroxycarboxylate dehydrogenase B (EC 1.1.1.-) (2-oxoglutarate reductase) (Hydroxyphenylpyruvate reductase) (EC 1.1.1.237) (Phenylpyruvate reductase)	6.25037
	P30850	Exoribonuclease 2 (EC 3.1.13.1) (Exoribonuclease II) (RNase II) (Ribonuclease II)	4.75021
	P30863	2,5-diketo-D-gluconic acid reductase B (2,5-DKG reductase B) (2,5-DKGR B) (25DKGR-B) (EC 1.1.1.346) (AKR5D)	2.85382
	P31060	ABC transporter ATP-binding protein ModF (Photorepair protein PhrA)	8.97965
	P31120	Phosphoglucosamine mutase (EC 5.4.2.10)	7.82793
	P31658	Protein/nucleic acid deglycase 1 (EC 3.1.2.-) (EC 3.5.1.-) (EC 3.5.1.124) (Glyoxalase III) (EC 4.2.1.130) (Holding molecular chaperone) (Hsp31) (Maillard deglycase)	4.64421
	P31663	Pantothenate synthetase (PS) (EC 6.3.2.1) (Pantoate--beta-alanine ligase) (Pantoate-activating enzyme)	3.60877
	P31802	Nitrate/nitrite response regulator protein NarP	14.6186
	P31808	Uncharacterized oxidoreductase YciK (EC 1.-.-.-)	2.52624
	P31979	NADH-quinone oxidoreductase subunit F (EC 7.1.1.-) (NADH dehydrogenase I subunit F) (NDH-1 subunit F) (NUO6)	0.862081
	P32680	Uncharacterized protein YjaG	5.65484
	P33136	Glucans biosynthesis protein G	3.4385
	P33195	Glycine dehydrogenase (decarboxylating) (EC 1.4.4.2) (Glycine cleavage system P-protein) (Glycine decarboxylase) (Glycine dehydrogenase (aminomethyl-transferring))	8.53316
	P33221	Formate-dependent phosphoribosylglycinamide formyltransferase (EC 6.3.1.21) (5'-phosphoribosylglycinamide transformylase 2) (Formate-dependent GAR transformylase) (GAR transformylase 2) (GART 2) (GAR transformylase T) (Non-folate glycinamide ribonucleotide transformylase) (Phosphoribosylglycinamide formyltransferase 2)	12.9899
	P33363	Periplasmic beta-glucosidase (EC 3.2.1.21) (Beta-D-glucoside glucohydrolase) (Cellobiase) (Gentiobiase)	2.60143
	P33570	Transketolase 2 (TK 2) (EC 2.2.1.1)	2.88411
	P33599	NADH-quinone oxidoreductase subunit C/D (EC 7.1.1.-) (NADH dehydrogenase I subunit C/D) (NDH-1 subunit C/D) (NUO3/NUO4)	5.81323
	P33920	Nucleoid-associated protein YejK	4.82854
	P35340	Alkyl hydroperoxide reductase subunit F (EC 1.8.1.-) (Alkyl hydroperoxide reductase F52A protein)	3.24303
	P36683	Aconitate hydratase B (ACN) (Aconitase) (EC 4.2.1.3) ((2R,3S)-2-methylisocitrate dehydratase) ((2S,3R)-3-hydroxybutane-1,2,3-tricarboxylate dehydratase) (2-methyl-cis-aconitate hydratase) (EC 4.2.1.99) (Iron-responsive protein-like) (IRP-like) (RNA-binding protein)	7.10495
	P36938	Phosphoglucomutase (PGM) (EC 5.4.2.2) (Glucose phosphomutase)	8.3213
	P37051	Formyltetrahydrofolate deformylase (EC 3.5.1.10) (Formyl-FH(4) hydrolase)	41.6079
	P37349	PEP-dependent dihydroxyacetone kinase, phosphoryl donor subunit DhaM (EC 2.7.1.121) (Dihydroxyacetone kinase subunit M)	10.2407
	P37595	Isoaspartyl peptidase (EC 3.4.19.5) (Beta-aspartyl-peptidase) (EcAIII) (Isoaspartyl dipeptidase) [Cleaved into: Isoaspartyl peptidase subunit alpha; Isoaspartyl peptidase subunit beta]	3.14706
	P37666	Glyoxylate/hydroxypyruvate reductase B (EC 1.1.1.79) (EC 1.1.1.81) (2-ketoaldonate reductase) (2-ketogluconate reductase) (2KR) (EC 1.1.1.215)	9.56338
	P37747	UDP-galactopyranose mutase (UGM) (EC 5.4.99.9) (UDP-GALP mutase) (Uridine 5-diphosphate galactopyranose mutase)	3.47371
	P37749	Beta-1,6-galactofuranosyltransferase WbbI (EC 2.4.1.-) (D-Galf:alpha-D-Glc beta-1,6-galactofuranosyltransferase) (GalF transferase)	4.59308
	P37765	Ribosomal large subunit pseudouridine synthase B (EC 5.4.99.22) (23S rRNA pseudouridine(2605) synthase) (rRNA pseudouridylate synthase B) (rRNA-uridine isomerase B)	2.59149
	P37903	Universal stress protein F	5.74571
	P38489	Oxygen-insensitive NAD(P)H nitroreductase (EC 1.-.-.-) (Dihydropteridine reductase) (EC 1.5.1.34) (FMN-dependent nitroreductase)	6.80355
	P39099	Periplasmic pH-dependent serine endoprotease DegQ (EC 3.4.21.107) (Protease Do)	3.98332
	P39173	Putative glucose-6-phosphate 1-epimerase (EC 5.1.3.15) (Putative D-hexose-6-phosphate mutarotase) (Unknown protein from 2D-page spots T26/PR37)	1.63191
	P39199	50S ribosomal protein L3 glutamine methyltransferase (L3 MTase) (EC 2.1.1.298) (N5-glutamine methyltransferase PrmB)	1.78732
	P39265	D-allose-binding periplasmic protein (ALBP)	4.78307
	P39376	HTH-type transcriptional regulator YjiE (Hypochlorite-response regulator protein YjiE) (Quorum-sensing regulator protein D)	3.31748
	P39406	Ribosomal RNA small subunit methyltransferase C (EC 2.1.1.172) (16S rRNA m2G1207 methyltransferase) (rRNA (guanine-N(2)-)-methyltransferase RsmC)	8.00189
	P39831	NADP-dependent 3-hydroxy acid dehydrogenase YdfG (L-allo-threonine dehydrogenase) (EC 1.1.1.381) (Malonic semialdehyde reductase) (EC 1.1.1.298)	9.72815
	P40874	N-methyl-L-tryptophan oxidase (MTOX) (EC 1.5.3.-)	14.8467
	P42641	GTPase ObgE/CgtA (EC 3.6.5.-) (GTP-binding protein Obg)	7.07423
	P45748	Threonylcarbamoyl-AMP synthase (TC-AMP synthase) (EC 2.7.7.87) (L-threonylcarbamoyladenylate synthase) (Ribosome maturation factor TsaC) (t(6)A37 threonylcarbamoyladenosine biosynthesis protein TsaC) (tRNA threonylcarbamoyladenosine biosynthesis protein TsaC)	9.40963
	P45799	ADP compounds hydrolase NudE (EC 3.6.1.-)	10.4483
	P46853	Uncharacterized oxidoreductase YhhX (EC 1.-.-.-)	10.0257
	P52697	6-phosphogluconolactonase (6-P-gluconolactonase) (Pgl) (EC 3.1.1.31)	14.3432
	P60293	Chromosome partition protein MukF (Protein KicB)	7.73103
	P60546	Guanylate kinase (EC 2.7.4.8) (GMP kinase)	7.53753
	P60560	GMP reductase (EC 1.7.1.7) (Guanosine 5'-monophosphate oxidoreductase) (Guanosine monophosphate reductase)	8.77584
	P60595	Imidazole glycerol phosphate synthase subunit HisH (EC 4.3.2.10) (IGP synthase glutaminase subunit) (EC 3.5.1.2) (IGP synthase subunit HisH) (ImGP synthase subunit HisH) (IGPS subunit HisH)	7.83207
	P60664	Imidazole glycerol phosphate synthase subunit HisF (EC 4.3.2.10) (IGP synthase cyclase subunit) (IGP synthase subunit HisF) (ImGP synthase subunit HisF) (IGPS subunit HisF)	9.02243
	P60716	Lipoyl synthase (EC 2.8.1.8) (Lip-syn) (LS) (Lipoate synthase) (Lipoic acid synthase) (Sulfur insertion protein LipA)	2.98368
	P60785	Elongation factor 4 (EF-4) (EC 3.6.5.n1) (Ribosomal back-translocase LepA)	2.90748
	P60906	Histidine--tRNA ligase (EC 6.1.1.21) (Histidyl-tRNA synthetase) (HisRS)	3.84712
	P61889	Malate dehydrogenase (EC 1.1.1.37)	9.40633
	P62707	2,3-bisphosphoglycerate-dependent phosphoglycerate mutase (BPG-dependent PGAM) (PGAM) (Phosphoglyceromutase) (dPGM) (EC 5.4.2.11)	3.38401
	P63284	Chaperone protein ClpB (Heat shock protein F84.1)	9.15073
	P63389	Probable ATP-binding protein YheS	1.8914
	P64554	7-carboxy-7-deazaguanine synthase (CDG synthase) (EC 4.3.99.3) (Queuosine biosynthesis protein QueE)	9.98724
	P64612	Cell division protein ZapE (Z ring-associated protein ZapE)	8.08145
	P66948	Beta-barrel assembly-enhancing protease (EC 3.4.-.-)	4.85242
	P67087	Ribosomal RNA small subunit methyltransferase I (EC 2.1.1.198) (16S rRNA 2'-O-ribose C1402 methyltransferase) (rRNA (cytidine-2'-O-)-methyltransferase RsmI)	8.65531
	P69346	Antitoxin YefM	4.63173
	P69503	Adenine phosphoribosyltransferase (APRT) (EC 2.4.2.7)	8.29955
	P69786	PTS system glucose-specific EIICB component (EIICB-Glc) (EII-Glc) [Includes: Glucose permease IIC component (PTS system glucose-specific EIIC component); Glucose-specific phosphotransferase enzyme IIB component (EC 2.7.1.199) (PTS system glucose-specific EIIB component)]	5.0603
	P69828	PTS system galactitol-specific EIIA component (EIIB-Gat) (Galactitol-specific phosphotransferase enzyme IIA component)	6.59254
	P69908	Glutamate decarboxylase alpha (GAD-alpha) (EC 4.1.1.15)	2.71256
	P75691	Aldehyde reductase YahK (EC 1.1.1.2) (Zinc-dependent alcohol dehydrogenase YahK)	2.83271
	P75728	3-demethoxyubiquinol 3-hydroxylase (EC 1.14.99.60) (2-octaprenyl-3-methyl-6-methoxy-1,4-benzoquinol hydroxylase)	2.24202
	P75779	PKHD-type hydroxylase YbiX (EC 1.14.11.-)	7.1016
	P75874	Uncharacterized protein YccU	8.90334
	P75913	Glyoxylate/hydroxypyruvate reductase A (EC 1.1.1.79) (EC 1.1.1.81) (2-ketoacid reductase)	5.44323
	P76055	tRNA-cytidine(32) 2-sulfurtransferase (EC 2.8.1.-) (Two-thiocytidine biosynthesis protein A) (tRNA 2-thiocytidine biosynthesis protein TtcA)	5.87469
	P76116	Uncharacterized protein YncE	10.2863
	P76177	Protein YdgH	9.33582
	P76270	Free methionine-R-sulfoxide reductase (fRMsr) (EC 1.8.4.14)	14.8951
	P76372	Chain length determinant protein (Polysaccharide antigen chain regulator)	1.92716
	P76403	tRNA hydroxylation protein P (EC 3.4.-.-)	4.17174
	P76658	Bifunctional protein HldE [Includes: D-beta-D-heptose 7-phosphate kinase (EC 2.7.1.167) (D-beta-D-heptose 7-phosphotransferase) (D-glycero-beta-D-manno-heptose-7-phosphate kinase); D-beta-D-heptose 1-phosphate adenylyltransferase (EC 2.7.7.70) (D-glycero-beta-D-manno-heptose 1-phosphate adenylyltransferase)]	10.7297
	P77239	Cation efflux system protein CusB	6.74969
	P77395	Chaperedoxin (Heat shock protein CnoX) (Trxsc)	0.732036
	P77499	Probable ATP-dependent transporter SufC	4.97708
	P77522	FeS cluster assembly protein SufB	13.8107
	P77689	FeS cluster assembly protein SufD	15.9275
	P77737	Oligopeptide transport ATP-binding protein OppF	11.3817
	P77756	7-cyano-7-deazaguanine synthase (EC 6.3.4.20) (7-cyano-7-carbaguanine synthase) (PreQ(0) synthase) (Queuosine biosynthesis protein QueC)	4.80402
	P77806	Methionine aminotransferase (EC 2.6.1.88) (Methionine-oxo-acid transaminase)	18.631
	Q46829	6-phospho-beta-glucosidase BglA (EC 3.2.1.86) (Phospho-beta-glucosidase A)	7.19788
	Q46856	Alcohol dehydrogenase YqhD (EC 1.1.1.2)	3.46709
	Q46857	2,5-diketo-D-gluconic acid reductase A (2,5-DKG reductase A) (2,5-DKGR A) (25DKGR-A) (EC 1.1.1.274) (AKR5C)	8.07343
	Q46920	NADPH-dependent 7-cyano-7-deazaguanine reductase (EC 1.7.1.13) (7-cyano-7-carbaguanine reductase) (NADPH-dependent nitrile oxidoreductase) (PreQ(0) reductase)	5.93031
	Q47690	Homocysteine S-methyltransferase (EC 2.1.1.10) (S-methylmethionine:homocysteine methyltransferase)	15.8971

## Sheet: Aggregation_TPP
Aggregation from TPP
	Protein	Protein_name	adj. p-value	log2(FC)	Aggregation	Condition
	P0A7I0	Peptide chain release factor RF1 (RF-1)	0.000904781	1.07252	Decreased	proline
	A5A614	UPF0509 protein YciZ	0.0446153	-1.29143	Promoted	TMAO
	P00448	Superoxide dismutase [Mn] (EC 1.15.1.1) (MnSOD)	0.0197261	-1.41016	Promoted	TMAO
	P00909	Tryptophan biosynthesis protein TrpCF [Includes: Indole-3-glycerol phosphate synthase (IGPS) (EC 4.1.1.48); N-(5'-phospho-ribosyl)anthranilate isomerase (PRAI) (EC 5.3.1.24)]	0.00142194	-3.06028	Promoted	TMAO
	P00946	Mannose-6-phosphate isomerase (EC 5.3.1.8) (Phosphohexomutase) (Phosphomannose isomerase) (PMI)	0.00602445	-1.64259	Promoted	TMAO
	P02930	Outer membrane protein TolC (Multidrug efflux pump subunit TolC) (Outer membrane factor TolC)	0.0367039	-1.40183	Promoted	TMAO
	P03817	Protein MioC	0.0277108	-1.08362	Promoted	TMAO
	P03841	Maltose operon periplasmic protein	0.0277723	-2.1069	Promoted	TMAO
	P04816	Leucine-specific-binding protein (L-BP) (LS-BP)	0.0196905	-1.72533	Promoted	TMAO
	P05042	Fumarate hydratase class II (Fumarase C) (EC 4.2.1.2) (Aerobic fumarase) (Iron-independent fumarase)	0.00558496	-1.27446	Promoted	TMAO
	P06610	Thioredoxin/glutathione peroxidase BtuE (EC 1.11.1.24) (EC 1.11.1.9)	0.0160592	-1.53529	Promoted	TMAO
	P06988	Histidinol dehydrogenase (HDH) (EC 1.1.1.23)	0.0446153	2.77243	Decreased	TMAO
	P06999	ATP-dependent 6-phosphofructokinase isozyme 2 (ATP-PFK 2) (Phosphofructokinase 2) (EC 2.7.1.11) (6-phosphofructokinase isozyme II) (Phosphohexokinase 2)	0.0368917	-2.50832	Promoted	TMAO
	P07604	HTH-type transcriptional regulatory protein TyrR	0.0102548	-1.59678	Promoted	TMAO
	P08178	Phosphoribosylformylglycinamidine cyclo-ligase (EC 6.3.3.1) (AIR synthase) (AIRS) (Phosphoribosyl-aminoimidazole synthetase)	0.0276675	1.00465	Decreased	TMAO
	P08839	Phosphoenolpyruvate-protein phosphotransferase (EC 2.7.3.9) (Phosphotransferase system, enzyme I)	0.00592306	-1.13353	Promoted	TMAO
	P09323	PTS system N-acetylglucosamine-specific EIICBA component (EIICBA-Nag) (EII-Nag) [Includes: N-acetylglucosamine permease IIC component (PTS system N-acetylglucosamine-specific EIIC component); N-acetylglucosamine-specific phosphotransferase enzyme IIB component (EC 2.7.1.193) (PTS system N-acetylglucosamine-specific EIIB component); N-acetylglucosamine-specific phosphotransferase enzyme IIA compon…	0.00933471	-1.32628	Promoted	TMAO
	P09372	Protein GrpE (HSP-70 cofactor) (HSP24) (Heat shock protein B25.3)	0.00190138	-1.56103	Promoted	TMAO
	P09546	Bifunctional protein PutA [Includes: Proline dehydrogenase (EC 1.5.5.2) (Proline oxidase); Delta-1-pyrroline-5-carboxylate dehydrogenase (P5C dehydrogenase) (EC 1.2.1.88) (L-glutamate gamma-semialdehyde dehydrogenase)]	0.00618467	-1.22671	Promoted	TMAO
	P09551	Lysine/arginine/ornithine-binding periplasmic protein (LAO-binding protein)	0.00134305	-2.94519	Promoted	TMAO
	P0A6A6	3-isopropylmalate dehydratase large subunit (EC 4.2.1.33) (Alpha-IPM isomerase) (IPMI) (Isopropylmalate isomerase)	0.0151051	-1.38337	Promoted	TMAO
	P0A6D7	Shikimate kinase 1 (SK 1) (EC 2.7.1.71) (Shikimate kinase I) (SKI)	0.00179958	-1.41573	Promoted	TMAO
	P0A6E6	ATP synthase epsilon chain (ATP synthase F1 sector epsilon subunit) (F-ATPase epsilon subunit)	0.0475457	-1.6125	Promoted	TMAO
	P0A6G7	ATP-dependent Clp protease proteolytic subunit (EC 3.4.21.92) (Caseinolytic protease) (Endopeptidase Clp) (Heat shock protein F21.5) (Protease Ti)	0.00572461	7.07321	Decreased	TMAO
	P0A6I9	Dephospho-CoA kinase (EC 2.7.1.24) (Dephosphocoenzyme A kinase)	0.00209208	-1.66904	Promoted	TMAO
	P0A6L9	Co-chaperone protein HscB (Hsc20)	0.00659067	-1.71622	Promoted	TMAO
	P0A6N4	Elongation factor P (EF-P)	0.0151489	-2.12623	Promoted	TMAO
	P0A6P9	Enolase (EC 4.2.1.11) (2-phospho-D-glycerate hydro-lyase) (2-phosphoglycerate dehydratase)	0.0290202	-1.35552	Promoted	TMAO
	P0A6R3	DNA-binding protein Fis (Factor-for-inversion stimulation protein) (Hin recombinational enhancer-binding protein)	0.00109058	-3.18614	Promoted	TMAO
	P0A6W5	Transcription elongation factor GreA (Transcript cleavage factor GreA)	6.59019e-05	-2.3597	Promoted	TMAO
	P0A6Y8	Chaperone protein DnaK (HSP70) (Heat shock 70 kDa protein) (Heat shock protein 70)	0.0008526	-3.12412	Promoted	TMAO
	P0A742	Large-conductance mechanosensitive channel	0.0400788	1.53441	Decreased	TMAO
	P0A763	Nucleoside diphosphate kinase (NDK) (NDP kinase) (EC 2.7.4.6) (Nucleoside-2-P kinase)	0.00448018	-1.06856	Promoted	TMAO
	P0A7B5	Glutamate 5-kinase (EC 2.7.2.11) (Gamma-glutamyl kinase) (GK)	0.00115722	-1.16971	Promoted	TMAO
	P0A7J0	3,4-dihydroxy-2-butanone 4-phosphate synthase (DHBP synthase) (DHBPS) (EC 4.1.99.12)	0.00117062	-3.2612	Promoted	TMAO
	P0A7R1	50S ribosomal protein L9 (Large ribosomal subunit protein bL9)	0.000865646	-2.38907	Promoted	TMAO
	P0A7X6	Ribosome maturation factor RimM (21K)	0.0206436	-1.35655	Promoted	TMAO
	P0A7Z0	Ribose-5-phosphate isomerase A (EC 5.3.1.6) (Phosphoriboisomerase A) (PRI)	0.00116508	-3.01475	Promoted	TMAO
	P0A805	Ribosome-recycling factor (RRF) (Ribosome-releasing factor)	0.00237566	-2.53993	Promoted	TMAO
	P0A850	Trigger factor (TF) (EC 5.2.1.8) (PPIase)	0.000519477	-1.58833	Promoted	TMAO
	P0A879	Tryptophan synthase beta chain (EC 4.2.1.20)	0.0400788	2.2892	Decreased	TMAO
	P0A881	Trp operon repressor	0.0151051	-1.13399	Promoted	TMAO
	P0A8A0	Probable transcriptional regulatory protein YebC	0.00275209	-2.63036	Promoted	TMAO
	P0A8A2	Probable transcriptional regulatory protein YeeN	0.0248408	-2.15096	Promoted	TMAO
	P0A8D0	Transcriptional repressor NrdR	0.0108028	-1.40543	Promoted	TMAO
	P0A8E7	UPF0234 protein YajQ	0.000424676	-2.84563	Promoted	TMAO
	P0A8F0	Uracil phosphoribosyltransferase (EC 2.4.2.9) (UMP pyrophosphorylase) (UPRTase)	0.0163992	-1.41497	Promoted	TMAO
	P0A8F4	Uridine kinase (EC 2.7.1.48) (Cytidine monophosphokinase) (Uridine monophosphokinase)	0.000519477	-1.25968	Promoted	TMAO
	P0A8M6	UPF0265 protein YeeX	0.00171771	-2.64088	Promoted	TMAO
	P0A8U6	Met repressor (Met regulon regulatory protein MetJ)	0.0195794	-1.70713	Promoted	TMAO
	P0A8W2	Transcriptional regulator SlyA	0.0199826	-1.09448	Promoted	TMAO
	P0A8Y8	Proofreading thioesterase EntH (EC 3.1.2.-) (Enterobactin synthase component H) (p15)	0.00495406	-2.488	Promoted	TMAO
	P0A903	Outer membrane protein assembly factor BamC	0.0410793	-1.17313	Promoted	TMAO
	P0A9A2	Bacterial non-heme ferritin-like protein	0.00618467	-2.34091	Promoted	TMAO
	P0A9D4	Serine acetyltransferase (SAT) (EC 2.3.1.30)	0.0213092	1.71803	Decreased	TMAO
	P0A9F1	Transcriptional regulator MntR (Manganese transport regulator)	0.00395621	-3.33504	Promoted	TMAO
	P0A9F3	HTH-type transcriptional regulator CysB (Cys regulon transcriptional activator)	0.0261466	1.20008	Decreased	TMAO
	P0A9G4	HTH-type transcriptional regulator CueR (Copper efflux regulator) (Copper export regulator)	0.0182771	-2.68818	Promoted	TMAO
	P0A9I8	Nitrite reductase (NADH) small subunit (EC 1.7.1.15)	0.00445802	-1.51842	Promoted	TMAO
	P0A9K7	Phosphate-specific transport system accessory protein PhoU (Pst system accessory protein PhoU) (Negative regulator of Pho regulon)	0.0111609	1.14785	Decreased	TMAO
	P0A9L3	FKBP-type 22 kDa peptidyl-prolyl cis-trans isomerase (FKBP22) (PPIase) (EC 5.2.1.8) (Rotamase)	0.000900333	-1.26674	Promoted	TMAO
	P0A9P6	ATP-dependent RNA helicase DeaD (EC 3.6.4.13) (Cold-shock DEAD box protein A) (Translation factor W2)	0.0314869	-2.18673	Promoted	TMAO
	P0A9T6	Uncharacterized HTH-type transcriptional regulator YbaQ	0.000426276	-2.34969	Promoted	TMAO
	P0A9U3	Probable ATP-binding protein YbiT	0.00499927	-1.04713	Promoted	TMAO
	P0A9W6	Acid stress protein IbaG	0.0298152	-1.30994	Promoted	TMAO
	P0AAB4	3-octaprenyl-4-hydroxybenzoate carboxy-lyase (EC 4.1.1.98) (Polyprenyl p-hydroxybenzoate decarboxylase)	0.00457766	1.18246	Decreased	TMAO
	P0AAE0	D-serine/D-alanine/glycine transporter (Amino acid carrier CycA)	0.0276675	1.2752	Decreased	TMAO
	P0AAI9	Malonyl CoA-acyl carrier protein transacylase (MCT) (EC 2.3.1.39)	0.0271699	-1.31865	Promoted	TMAO
	P0AAS7	Uncharacterized protein YbcJ	0.000592829	-1.87705	Promoted	TMAO
	P0AB18	Sulfurtransferase TusE (EC 2.8.1.-) (tRNA 2-thiouridine synthesizing protein E)	0.00157508	-1.15894	Promoted	TMAO
	P0AB24	Iron uptake system component EfeO	0.00770243	-1.92256	Promoted	TMAO
	P0AB43	Protein YcgL	0.0474404	-1.22107	Promoted	TMAO
	P0AB55	Protein YciI	0.0102548	-1.48376	Promoted	TMAO
	P0ABQ4	Dihydrofolate reductase (EC 1.5.1.3)	0.00353388	-1.74878	Promoted	TMAO
	P0ABR1	DNA damage-inducible protein I	0.036584	-1.10352	Promoted	TMAO
	P0ABZ6	Chaperone SurA (Peptidyl-prolyl cis-trans isomerase SurA) (PPIase SurA) (EC 5.2.1.8) (Rotamase SurA) (Survival protein A)	0.027131	-1.01891	Promoted	TMAO
	P0AC33	Fumarate hydratase class I, aerobic (EC 4.2.1.2) (Fumarase A) (Oxaloacetate keto--enol-isomerase) (OAAKE isomerase) (Oxaloacetate tautomerase) (EC 5.3.2.2)	0.0158388	-1.08738	Promoted	TMAO
	P0ACE3	Hemolysin expression-modulating protein Hha	0.00037939	-1.41013	Promoted	TMAO
	P0ACE7	Purine nucleoside phosphoramidase (EC 3.9.1.-) (Histidine triad nucleotide binding protein HinT) (HIT protein)	0.00685023	-1.80712	Promoted	TMAO
	P0AD07	Uncharacterized protein YecF	0.00173686	-1.81023	Promoted	TMAO
	P0ADA1	Thioesterase 1/protease 1/lysophospholipase L1 (TAP) (Acyl-CoA thioesterase 1) (TESA) (EC 3.1.2.2) (Acyl-CoA thioesterase I) (Arylesterase) (EC 3.1.1.2) (Lysophospholipase L1) (EC 3.1.1.5) (Oleoyl-[acyl-carrier-protein] hydrolase) (EC 3.1.2.14) (Phospholipid degradation C) (Pldc) (Protease 1) (EC 3.4.21.-) (Protease I) (Thioesterase I/protease I) (TEP-I)	0.00199545	-2.20749	Promoted	TMAO
	P0ADA3	Murein hydrolase activator NlpD	0.00501155	-1.42325	Promoted	TMAO
	P0ADG7	Inosine-5'-monophosphate dehydrogenase (IMP dehydrogenase) (IMPD) (IMPDH) (EC 1.1.1.205)	0.00685023	-4.28952	Promoted	TMAO
	P0ADQ7	Uncharacterized protein YgaM	0.000381159	-2.69575	Promoted	TMAO
	P0ADS2	Cell division protein ZapA (Z ring-associated protein ZapA)	0.0298152	-1.9359	Promoted	TMAO
	P0ADS9	Uncharacterized protein YggN	0.00037939	-1.64674	Promoted	TMAO
	P0ADY1	Periplasmic chaperone PpiD (Periplasmic folding chaperone)	0.000589705	-1.18761	Promoted	TMAO
	P0AE08	Alkyl hydroperoxide reductase C (EC 1.11.1.26) (Alkyl hydroperoxide reductase protein C22) (Peroxiredoxin) (SCRP-23) (Sulfate starvation-induced protein 8) (SSI8) (Thioredoxin peroxidase)	0.00420474	-2.38959	Promoted	TMAO
	P0AE22	Class B acid phosphatase (CBAP) (EC 3.1.3.2)	0.000464999	-1.30703	Promoted	TMAO
	P0AE52	Peroxiredoxin Bcp (EC 1.11.1.24) (Bacterioferritin comigratory protein) (Thioredoxin peroxidase) (Thioredoxin-dependent peroxiredoxin Bcp)	0.00438795	-2.2879	Promoted	TMAO
	P0AE60	Cell division activator CedA	0.0273224	-2.28111	Promoted	TMAO
	P0AEE5	D-galactose-binding periplasmic protein (GBP) (D-galactose/ D-glucose-binding protein) (GGBP)	0.00117501	-3.22864	Promoted	TMAO
	P0AEH5	Protein ElaB	0.00190138	-2.04889	Promoted	TMAO
	P0AEM0	FKBP-type 16 kDa peptidyl-prolyl cis-trans isomerase (PPIase) (EC 5.2.1.8) (Rotamase)	0.0147291	-2.29714	Promoted	TMAO
	P0AEM9	L-cystine-binding protein TcyJ (CBP) (Protein FliY) (Sulfate starvation-induced protein 7) (SSI7)	0.00190138	-2.20313	Promoted	TMAO
	P0AEQ1	Protein GlcG	0.000226251	-3.23075	Promoted	TMAO
	P0AEQ3	Glutamine-binding periplasmic protein (GlnBP)	0.00231229	-2.801	Promoted	TMAO
	P0AEU0	Histidine-binding periplasmic protein (HBP)	0.00162749	-2.6177	Promoted	TMAO
	P0AEV9	Hydrogenase 3 maturation protease (EC 3.4.23.51) (HycI protease)	0.0360018	-1.59513	Promoted	TMAO
	P0AFL3	Peptidyl-prolyl cis-trans isomerase A (PPIase A) (EC 5.2.1.8) (Cyclophilin A) (Rotamase A)	0.00212421	-2.60678	Promoted	TMAO
	P0AFM2	Glycine betaine/proline betaine-binding periplasmic protein (GBBP)	0.00445802	-4.62685	Promoted	TMAO
	P0AFM6	Phage shock protein A	0.00179958	-1.4283	Promoted	TMAO
	P0AFW2	Ribosome modulation factor (RMF) (Hibernation factor RMF) (Protein E)	1.76084e-05	-1.5102	Promoted	TMAO
	P0AFW4	Regulator of nucleoside diphosphate kinase	0.00109058	-4.4733	Promoted	TMAO
	P0AFZ1	Protein SseB	0.00560003	-1.52492	Promoted	TMAO
	P0AFZ3	Stringent starvation protein B (Adapter protein SspB) (Specificity-enhancing factor SspB)	0.00115722	-2.22078	Promoted	TMAO
	P0AG86	Protein-export protein SecB (Chaperone SecB)	0.045207	-1.23379	Promoted	TMAO
	P0AGF2	Sulfur acceptor protein CsdE	0.000464999	-2.05297	Promoted	TMAO
	P0C037	Pyrimidine/purine nucleoside phosphorylase (EC 2.4.2.1) (EC 2.4.2.2) (Adenosine phosphorylase) (Cytidine phosphorylase) (Guanosine phosphorylase) (Inosine phosphorylase) (Thymidine phosphorylase) (Uridine phosphorylase) (Xanthosine phosphorylase)	0.0197261	-1.45115	Promoted	TMAO
	P0C0V0	Periplasmic serine endoprotease DegP (EC 3.4.21.107) (Heat shock protein DegP) (Protease Do)	0.0293366	-1.66102	Promoted	TMAO
	P10346	Glutamine transport ATP-binding protein GlnQ	0.0150981	-1.31374	Promoted	TMAO
	P14081	Selenocysteine-specific elongation factor (SelB translation factor)	0.0297059	-1.34408	Promoted	TMAO
	P18956	Glutathione hydrolase proenzyme (EC 3.4.19.13) (Gamma-glutamyltranspeptidase proenzyme) (GGT) (EC 2.3.2.2) [Cleaved into: Glutathione hydrolase large chain; Glutathione hydrolase small chain]	0.000226251	-4.70295	Promoted	TMAO
	P19636	Ethanolamine ammonia-lyase small subunit (EAL small subunit) (EC 4.3.1.7) (Ethanolamine ammonia-lyase beta subunit) (Ethanolamine ammonia-lyase light chain) (Ethanolamine deaminase small subunit)	0.0400788	-1.13201	Promoted	TMAO
	P21507	ATP-dependent RNA helicase SrmB (EC 3.6.4.13)	0.00807517	-1.04877	Promoted	TMAO
	P23827	Ecotin	0.00594242	-2.0093	Promoted	TMAO
	P23839	UPF0701 protein YicC	0.0163071	-1.03342	Promoted	TMAO
	P23849	Trk system potassium uptake protein TrkG	0.00209208	-1.30077	Promoted	TMAO
	P23869	Peptidyl-prolyl cis-trans isomerase B (PPIase B) (EC 5.2.1.8) (Rotamase B)	0.00894006	-2.83947	Promoted	TMAO
	P23873	Antitoxin HipB	0.00209208	-2.91859	Promoted	TMAO
	P23917	Fructokinase (EC 2.7.1.4) (D-fructose kinase) (Manno(fructo)kinase)	0.00685364	-1.12031	Promoted	TMAO
	P24178	Protein YffB	0.0143882	-2.08348	Promoted	TMAO
	P24232	Flavohemoprotein (Flavohemoglobin) (HMP) (Hemoglobin-like protein) (Nitric oxide dioxygenase) (NO oxygenase) (NOD) (EC 1.14.12.17)	0.0256185	-1.37501	Promoted	TMAO
	P25526	Succinate-semialdehyde dehydrogenase [NADP(+)] GabD (SSDH) (EC 1.2.1.79) (Glutarate-semialdehyde dehydrogenase) (EC 1.2.1.-)	0.0180065	-1.99456	Promoted	TMAO
	P25798	Flagellar M-ring protein	0.004171	-1.1797	Promoted	TMAO
	P27248	Aminomethyltransferase (EC 2.1.2.10) (Glycine cleavage system T protein)	0.0108028	1.3669	Decreased	TMAO
	P27249	Bifunctional uridylyltransferase/uridylyl-removing enzyme (UTase/UR) (Bifunctional [protein-PII] modification enzyme) (Bifunctional nitrogen sensor protein) [Includes: [Protein-PII] uridylyltransferase (PII uridylyltransferase) (UTase) (EC 2.7.7.59); [Protein-PII]-UMP uridylyl-removing enzyme (UR) (EC 3.1.4.-)]	0.0277723	-1.52714	Promoted	TMAO
	P30126	3-isopropylmalate dehydratase small subunit (EC 4.2.1.33) (Alpha-IPM isomerase) (IPMI) (Isopropylmalate isomerase)	0.0088852	-2.79015	Promoted	TMAO
	P30859	Putative ABC transporter arginine-binding protein 2	0.0190809	-1.127	Promoted	TMAO
	P30860	ABC transporter arginine-binding protein 1	0.00037939	-3.29576	Promoted	TMAO
	P31063	Uncharacterized lipoprotein YedD	0.0190809	1.3192	Decreased	TMAO
	P31069	Voltage-gated potassium channel Kch	0.00334097	-2.76162	Promoted	TMAO
	P32662	Phosphoglycolate phosphatase (PGP) (PGPase) (EC 3.1.3.18)	0.00233385	-2.65956	Promoted	TMAO
	P33362	Glycine betaine-binding protein YehZ	0.0020137	-3.92596	Promoted	TMAO
	P37759	dTDP-glucose 4,6-dehydratase 1 (EC 4.2.1.46)	0.0300014	-1.10154	Promoted	TMAO
	P37902	Glutamate/aspartate import solute-binding protein	0.000424676	-3.5866	Promoted	TMAO
	P38521	Uncharacterized protein YggL	0.00859457	-1.96942	Promoted	TMAO
	P39265	D-allose-binding periplasmic protein (ALBP)	0.000487803	-4.38	Promoted	TMAO
	P39325	Galactofuranose-binding protein YtfQ	0.000932347	-5.48893	Promoted	TMAO
	P39401	Phosphoglycerol transferase I (EC 2.7.8.20) (Phosphatidylglycerol--membrane-oligosaccharide glycerophosphotransferase)	0.0206436	-2.11163	Promoted	TMAO
	P45578	S-ribosylhomocysteine lyase (EC 4.4.1.21) (AI-2 synthesis protein) (Autoinducer-2 production protein LuxS)	0.0192562	-1.36219	Promoted	TMAO
	P45748	Threonylcarbamoyl-AMP synthase (TC-AMP synthase) (EC 2.7.7.87) (L-threonylcarbamoyladenylate synthase) (Ribosome maturation factor TsaC) (t(6)A37 threonylcarbamoyladenosine biosynthesis protein TsaC) (tRNA threonylcarbamoyladenosine biosynthesis protein TsaC)	0.0195794	-2.36142	Promoted	TMAO
	P45955	Cell division coordinator CpoB	0.000381159	-1.05255	Promoted	TMAO
	P51024	Uncharacterized protein YaiL	0.0389712	-1.39296	Promoted	TMAO
	P60560	GMP reductase (EC 1.7.1.7) (Guanosine 5'-monophosphate oxidoreductase) (Guanosine monophosphate reductase)	0.00972545	4.5178	Decreased	TMAO
	P62707	2,3-bisphosphoglycerate-dependent phosphoglycerate mutase (BPG-dependent PGAM) (PGAM) (Phosphoglyceromutase) (dPGM) (EC 5.4.2.11)	0.00539966	-1.32955	Promoted	TMAO
	P62768	UPF0325 protein YaeH	0.00236192	-1.54506	Promoted	TMAO
	P63020	Fe/S biogenesis protein NfuA	0.0151051	-1.34797	Promoted	TMAO
	P63417	Uncharacterized N-acetyltransferase YhbS (EC 2.3.1.-)	0.0389149	-1.25621	Promoted	TMAO
	P64429	Uncharacterized protein YpfJ	0.0400788	-1.52509	Promoted	TMAO
	P64581	Uncharacterized protein YqjD	0.000187343	-2.05671	Promoted	TMAO
	P64596	Uncharacterized protein YraP	7.62975e-06	-3.14571	Promoted	TMAO
	P64612	Cell division protein ZapE (Z ring-associated protein ZapE)	0.0086334	1.06977	Decreased	TMAO
	P65367	Flavodoxin YqcA	0.00602445	-1.7439	Promoted	TMAO
	P65556	Uncharacterized Nudix hydrolase YfcD (EC 3.6.-.-)	0.00448018	-3.96831	Promoted	TMAO
	P68066	Autonomous glycyl radical cofactor	0.0160194	-1.10094	Promoted	TMAO
	P69228	Transcriptional regulatory protein BaeR	0.012345	-1.06981	Promoted	TMAO
	P69346	Antitoxin YefM	0.041629	-1.057	Promoted	TMAO
	P69441	Adenylate kinase (AK) (EC 2.7.4.3) (ATP-AMP transphosphorylase) (ATP:AMP phosphotransferase) (Adenylate monophosphate kinase)	7.62975e-06	-3.35822	Promoted	TMAO
	P69795	PTS system N,N'-diacetylchitobiose-specific EIIB component (EIIB-Chb) (IVcel) (N,N'-diacetylchitobiose-specific phosphotransferase enzyme IIB component) (EC 2.7.1.196)	0.0243591	-1.83763	Promoted	TMAO
	P69828	PTS system galactitol-specific EIIA component (EIIB-Gat) (Galactitol-specific phosphotransferase enzyme IIA component)	0.0389149	-2.40009	Promoted	TMAO
	P75874	Uncharacterized protein YccU	7.62975e-06	-2.2041	Promoted	TMAO
	P76116	Uncharacterized protein YncE	0.00501155	-1.18216	Promoted	TMAO
	P76177	Protein YdgH	0.00252926	-1.31555	Promoted	TMAO
	P76243	Uncharacterized protein YeaO	0.00618467	-1.45107	Promoted	TMAO
	P76270	Free methionine-R-sulfoxide reductase (fRMsr) (EC 1.8.4.14)	0.0132128	-1.48513	Promoted	TMAO
	P76341	5-hydroxyisourate hydrolase (HIU hydrolase) (HIUHase) (EC 3.5.2.17) (Transthyretin-like protein) (TLP) (Transthyretin-related protein) (TRP)	0.027074	-1.90055	Promoted	TMAO
	P76397	Multidrug resistance protein MdtA (Multidrug transporter MdtA)	7.62975e-06	-2.01715	Promoted	TMAO
	P76402	UPF0339 protein YegP	0.00116508	-3.13134	Promoted	TMAO
	P76576	Ancillary SecYEG translocon subunit (Periplasmic chaperone YfgM)	0.0343017	-1.40013	Promoted	TMAO
	P77285	Ion-translocating oxidoreductase complex subunit G (EC 7.-.-.-) (Rsx electron transport complex subunit G)	0.00770243	-1.21915	Promoted	TMAO
	P77552	Uncharacterized protein YdhQ	0.0270672	-1.45548	Promoted	TMAO
	P77689	FeS cluster assembly protein SufD	0.027131	1.55342	Decreased	TMAO
	P77737	Oligopeptide transport ATP-binding protein OppF	0.0392316	1.18903	Decreased	TMAO
	Q46868	Ubiquinone biosynthesis accessory factor UbiK	0.000226935	-2.18183	Promoted	TMAO
	Q46893	2-C-methyl-D-erythritol 4-phosphate cytidylyltransferase (EC 2.7.7.60) (4-diphosphocytidyl-2C-methyl-D-erythritol synthase) (CDP-ME synthase) (MEP cytidylyltransferase) (MCT)	0.0459991	1.30953	Decreased	TMAO

## Sheet: TMAO_susceptibility
TMAO susceptibility
	UniprotID	Protein_name	Peptide	adj. p-value	log2(FC)
	P0AEG4	Thiol:disulfide interchange protein DsbA	AAADVQLR	0.871022	0.44015
	P00935	Cystathionine gamma-synthase (CGS) (EC 2.5.1.48) (O-succinylhomoserine (thiol)-lyase)	AAAGISETLLR	0.111405	-2.11898
	P0A9Q7	Bifunctional aldehyde-alcohol dehydrogenase AdhE (Alcohol dehydrogenase E) [Includes: Acetaldehyde dehydrogenase [acetylating] (ACDH) (EC 1.2.1.10); Alcohol dehydrogenase (ADH) (EC 1.1.1.1)]	AAALAAADAR	0.777404	0.10305
	P0AEJ2	Isochorismate synthase EntC (EC 5.4.4.2) (Isochorismate mutase)	AAALTATPQVDK	0.774921	0.1513
	P16659	Proline--tRNA ligase (EC 6.1.1.15) (Global RNA synthesis factor) (Prolyl-tRNA synthetase) (ProRS)	AAATQEMTLVDTPNAK	0.35679	0.966289
	P15639	Bifunctional purine biosynthesis protein PurH [Includes: Phosphoribosylaminoimidazolecarboxamide formyltransferase (EC 2.1.2.3) (AICAR transformylase); IMP cyclohydrolase (EC 3.5.4.10) (ATIC) (IMP synthase) (Inosinicase)]	AADEGLEVK	0.660197	-0.156013
	P0A8Y5	Sugar phosphatase YidA (EC 3.1.3.23)	AADGSTVAQTALSYDDYR	0.933545	0.0236029
	P0A9Q7	Bifunctional aldehyde-alcohol dehydrogenase AdhE (Alcohol dehydrogenase E) [Includes: Acetaldehyde dehydrogenase [acetylating] (ACDH) (EC 1.2.1.10); Alcohol dehydrogenase (ADH) (EC 1.1.1.1)]	AADIVLQAAIAAGAPK	0.646857	0.144305
	P21165	Xaa-Pro dipeptidase (X-Pro dipeptidase) (EC 3.4.13.9) (Imidodipeptidase) (Proline dipeptidase) (Prolidase)	AAEEAFR	0.841473	-0.646053
	P36683	Aconitate hydratase B (ACN) (Aconitase) (EC 4.2.1.3) ((2R,3S)-2-methylisocitrate dehydratase) ((2S,3R)-3-hydroxybutane-1,2,3-tricarboxylate dehydratase) (2-methyl-cis-aconitate hydratase) (EC 4.2.1.99) (Iron-responsive protein-like) (IRP-like) (RNA-binding protein)	AAEGIAPK	0.206591	-0.46871
	P07813	Leucine--tRNA ligase (EC 6.1.1.4) (Leucyl-tRNA synthetase) (LeuRS)	AAENNPELAAFIDECR	0.237517	1.08435
	P76116	Uncharacterized protein YncE	AAEVLVVDTR	0.521448	0.946716
	P77649	Protein adenylyltransferase SelO (EC 2.7.7.-) (EC 2.7.7.n1) (Selenoprotein O homolog) (SelO)	AAFDDWFAR	0.573346	0.159637
	P0A7L0	50S ribosomal protein L1 (Large ribosomal subunit protein uL1)	AAGAELVGMEDLADQIK	0.104879	-1.39309
	P0A7L0	50S ribosomal protein L1 (Large ribosomal subunit protein uL1)	AAGAELVGMEDLADQIKK	0.591268	-1.67387
	P31455	Uncharacterized protein YidR	AAGDAPLSGTETTLPAPPR	0.520223	0.834877
	P11454	Enterobactin synthase component F (EC 6.3.2.14) (Enterochelin synthase F) (Nonribosomal peptide synthetase EntF) [Includes: L-serine--[L-seryl-carrier protein] ligase (EC 6.2.1.72) (Serine-activating enzyme) (Seryl-AMP ligase)]	AAGDEPLFGPVLNIK	0.633662	0.0844412
	P0A7D7	Phosphoribosylaminoimidazole-succinocarboxamide synthase (EC 6.3.2.6) (SAICAR synthetase)	AAGSLVK	0.254547	0.353851
	P0A9T0	D-3-phosphoglycerate dehydrogenase (PGDH) (EC 1.1.1.95) (2-oxoglutarate reductase) (EC 1.1.1.399)	AAGYTNIEFHK	0.249393	0.663534
	P00960	Glycine--tRNA ligase alpha subunit (EC 6.1.1.14) (Glycyl-tRNA synthetase alpha subunit) (GlyRS)	AAHSFNLLDAR	0.0963377	0.32328
	P0A6L0	Deoxyribose-phosphate aldolase (DERA) (EC 4.1.2.4) (2-deoxy-D-ribose 5-phosphate aldolase) (Phosphodeoxyriboaldolase) (Deoxyriboaldolase)	AAIAYGADEVDVVFPYR	0.0737787	-1.44917
	P41407	FMN-dependent NADH:quinone oxidoreductase (EC 1.6.5.-) (Azo-dye reductase) (FMN-dependent NADH-azo compound oxidoreductase) (FMN-dependent NADH-azoreductase) (EC 1.7.1.17)	AAIDSIVSA	0.730616	0.220098
	P02413	50S ribosomal protein L15 (Large ribosomal subunit protein uL15)	AAIEAAGGK	0.573327	3.65523
	P02413	50S ribosomal protein L15 (Large ribosomal subunit protein uL15)	AAIEAAGGKIEE	0.618859	2.1124
	P30958	Transcription-repair-coupling factor (TRCF) (EC 3.6.4.-)	AAIELFR	0.835146	0.161368
	P08200	Isocitrate dehydrogenase [NADP] (IDH) (EC 1.1.1.42) (IDP) (NADP(+)-specific ICDH) (Oxalosuccinate decarboxylase)	AAIEYAIANDRDSVTLVHK	0.504013	-0.548668
	P0AG84	Uncharacterized oxidoreductase YghA (EC 1.-.-.-)	AAILNYSR	0.907614	0.211633
	P08312	Phenylalanine--tRNA ligase alpha subunit (EC 6.1.1.20) (Phenylalanyl-tRNA synthetase alpha subunit) (PheRS)	AAISQASDVAALDNVR	0.85427	-0.0534905
	P37749	Beta-1,6-galactofuranosyltransferase WbbI (EC 2.4.1.-) (D-Galf:alpha-D-Glc beta-1,6-galactofuranosyltransferase) (GalF transferase)	AALADFIVDNR	0.969333	-0.016752
	P0ADE8	tRNA-modifying protein YgfZ	AALANLFSELPSK	0.896653	-0.037856
	P25665	5-methyltetrahydropteroyltriglutamate--homocysteine methyltransferase (EC 2.1.1.14) (Cobalamin-independent methionine synthase) (Methionine synthase, vitamin-B12 independent isozyme)	AALANMVQAAQNLR	0.260998	-0.517069
	P75838	Ribosomal protein S12 methylthiotransferase accessory factor YcaO	AALASALGEYFER	0.728368	0.111086
	P04968	L-threonine dehydratase biosynthetic IlvA (EC 4.3.1.19) (Threonine deaminase)	AALDAGHPVDLPR	0.251166	-1.05928
	P0A7V8	30S ribosomal protein S4 (Small ribosomal subunit protein uS4)	AALELAEQR	0.784671	0.988163
	P04825	Aminopeptidase N (EC 3.4.11.2) (Alpha-aminoacylpeptide hydrolase)	AALEQLK	0.337923	0.49597
	P0ACF0	DNA-binding protein HU-alpha (HU-2) (NS2)	AALESTLAAITESLK	0.757631	0.232137
	P00961	Glycine--tRNA ligase beta subunit (EC 6.1.1.14) (Glycyl-tRNA synthetase beta subunit) (GlyRS)	AALGVLR	0.178115	0.496887
	P0AG20	GTP pyrophosphokinase (EC 2.7.6.5) ((p)ppGpp synthase) (ATP:GTP 3'-pyrophosphotransferase) (ppGpp synthase I)	AALLFPLADANVVSEDVLR	0.666873	0.189874
	P0A877	Tryptophan synthase alpha chain (EC 4.2.1.20)	AALPLNHLVAK	0.775301	-0.311168
	P0AC41	Succinate dehydrogenase flavoprotein subunit (EC 1.3.5.1)	AALQISQSGQTCALLSK	0.625733	-0.238964
	P68739	Endonuclease V (EndoV) (EC 3.1.21.7) (Deoxyinosine 3'endonuclease) (Deoxyribonuclease V) (DNase V)	AAMVLLK	0.330964	-1.20596
	P09372	Protein GrpE (HSP-70 cofactor) (HSP24) (Heat shock protein B25.3)	AAMVTVAK	0.674762	-0.102896
	P00370	NADP-specific glutamate dehydrogenase (NADP-GDH) (EC 1.4.1.4)	AANAGGVATSGLEMAQNAAR	0.554975	0.465254
	P04816	Leucine-specific-binding protein (L-BP) (LS-BP)	AANANVVFFDGITAGEK	0.799	0.109003
	P0A6A6	3-isopropylmalate dehydratase large subunit (EC 4.2.1.33) (Alpha-IPM isomerase) (IPMI) (Isopropylmalate isomerase)	AAPGITAK	0.925129	0.0310051
	P0AB80	Branched-chain-amino-acid aminotransferase (BCAT) (EC 2.6.1.42) (Transaminase B)	AAPNTIPTAAK	0.947842	0.16584
	P0ABB4	ATP synthase subunit beta (EC 7.1.2.2) (ATP synthase F1 sector subunit beta) (F-ATPase subunit beta)	AAPSYEELSNSQELLETGIK	0.463671	-1.71624
	P00956	Isoleucine--tRNA ligase (EC 6.1.1.5) (Isoleucyl-tRNA synthetase) (IleRS)	AAQEDILK	0.889228	0.250401
	P06999	ATP-dependent 6-phosphofructokinase isozyme 2 (ATP-PFK 2) (Phosphofructokinase 2) (EC 2.7.1.11) (6-phosphofructokinase isozyme II) (Phosphohexokinase 2)	AAQEIVNSGK	0.714167	-0.179747
	P0AE08	Alkyl hydroperoxide reductase C (EC 1.11.1.26) (Alkyl hydroperoxide reductase protein C22) (Peroxiredoxin) (SCRP-23) (Sulfate starvation-induced protein 8) (SSI8) (Thioredoxin peroxidase)	AAQYVASHPGEVCPAK	0.272587	1.45603
	P13029	Catalase-peroxidase (CP) (EC 1.11.1.21) (Hydroperoxidase I) (HPI) (Peroxidase/catalase)	AASAAGLSIHVPFAPGR	0.618441	-0.319689
	P37330	Malate synthase G (MSG) (EC 2.3.3.9)	AASDLIFLGVK	0.624429	0.247363
	P00350	6-phosphogluconate dehydrogenase, decarboxylating (EC 1.1.1.44)	AASEEYNWDLNYGEIAK	0.530648	0.712574
	P0ABA6	ATP synthase gamma chain (ATP synthase F1 sector gamma subunit) (F-ATPase gamma subunit)	AATDNGGSLIK	0.869527	0.6025
	P00579	RNA polymerase sigma factor RpoD (Sigma-70)	AATHDVLAGLTAR	0.151335	-0.730834
	P20605	Probable protein adenylyltransferase Fic (EC 2.7.7.n1) (Cell filamentation protein Fic)	AATIELGPLVR	0.956709	-0.0602716
	P27248	Aminomethyltransferase (EC 2.1.2.10) (Glycine cleavage system T protein)	AATLFNDAQR	0.750406	0.0874282
	P31133	Putrescine-binding periplasmic protein PotF	AATPLVSAEVR	0.577	3.04389
	P0A9B2	Glyceraldehyde-3-phosphate dehydrogenase A (GAPDH-A) (EC 1.2.1.12) (NAD-dependent glyceraldehyde-3-phosphate dehydrogenase)	AATYEQIK	0.973954	-0.0368705
	P05055	Polyribonucleotide nucleotidyltransferase (EC 2.7.7.8) (Polynucleotide phosphorylase) (PNPase)	AAVAGIAMGLVK	0.0453212	-1.49815
	P56262	Putative carboxymethylenebutenolidase (EC 3.1.1.45) (Dienelactone hydrolase) (DLH)	AAVAWYGK	0.942121	-0.0562668
	P76187	Oxidoreductase YdhF (EC 1.-.-.-)	AAVEAETLK	0.369609	-3.51112
	P0A6F5	Chaperonin GroEL (EC 5.6.1.7) (60 kDa chaperonin) (Chaperonin-60) (Cpn60) (GroEL protein)	AAVEEGVVAGGGVALIR	0.0672916	-2.33316
	P0A9L8	Pyrroline-5-carboxylate reductase (P5C reductase) (P5CR) (EC 1.5.1.2) (PCA reductase)	AAVIEAMTK	0.10403	-2.20628
	P63224	Phosphoheptose isomerase (EC 5.3.1.28) (Sedoheptulose 7-phosphate isomerase)	AAVLLADSFK	0.960982	0.119772
	P00350	6-phosphogluconate dehydrogenase, decarboxylating (EC 1.1.1.44)	AAVLPANLIQAQR	0.306056	0.668311
	P0A7W7	30S ribosomal protein S8 (Small ribosomal subunit protein uS8)	AAVTMPSSK	0.577	-2.18217
	P08957	Type I restriction enzyme EcoKI methylase subunit (M protein) (EC 2.1.1.72) (Type I methyltransferase M.EcoKI) (M.EcoKI)	AAVVVPDNVLFEGGK	0.672987	0.189629
	P04335	Esterase FrsA (EC 3.1.1.1) (Fermentation/respiration switch protein)	ACAEDDPQLSGR	0.784702	0.14433
	P05791	Dihydroxy-acid dehydratase (DAD) (EC 4.2.1.9)	ACALITDGR	0.780562	-0.680143
	P24186	Bifunctional protein FolD [Includes: Methylenetetrahydrofolate dehydrogenase (EC 1.5.1.5); Methenyltetrahydrofolate cyclohydrolase (EC 3.5.4.9)]	ACEEVGFVSR	0.815105	0.651375
	P00861	Diaminopimelate decarboxylase (DAP decarboxylase) (DAPDC) (EC 4.1.1.20)	ACSNIHILR	0.258702	-0.571097
	P06960	Ornithine carbamoyltransferase subunit F (OTCase-2) (EC 2.1.3.3)	ACWPEESLVAECSALAEK	0.463671	-0.605195
	P0A858	Triosephosphate isomerase (TIM) (TPI) (EC 5.3.1.1) (Triose-phosphate isomerase)	ADAFAVIVK	0.643493	0.152385
	P04079	GMP synthase [glutamine-hydrolyzing] (EC 6.3.5.2) (GMP synthetase) (GMPS) (Glutamine amidotransferase)	ADAIFIEELR	0.960982	0.0948719
	P33362	Glycine betaine-binding protein YehZ	ADALPAFEK	0.549685	1.3534
	P0ABF6	Cytidine deaminase (EC 3.5.4.5) (Cytidine aminohydrolase) (CDA)	ADAPLIQWDATSATLK	0.710547	1.03742
	P0AEQ3	Glutamine-binding periplasmic protein (GlnBP)	ADAVLHDTPNILYFIK	0.254547	2.9819
	P07395	Phenylalanine--tRNA ligase beta subunit (EC 6.1.1.20) (Phenylalanyl-tRNA synthetase beta subunit) (PheRS)	ADCLGIIGVAR	0.729079	-0.22025
	P31663	Pantothenate synthetase (PS) (EC 6.3.2.1) (Pantoate--beta-alanine ligase) (Pantoate-activating enzyme)	ADDIQIR	0.493748	-0.216978
	P31133	Putrescine-binding periplasmic protein PotF	ADDYTGPATDLLLK	0.723816	1.03205
	P0A799	Phosphoglycerate kinase (EC 2.7.2.3)	ADEQILDIGDASAQELAEILK	0.475798	0.85197
	P21165	Xaa-Pro dipeptidase (X-Pro dipeptidase) (EC 3.4.13.9) (Imidodipeptidase) (Proline dipeptidase) (Prolidase)	ADGIGSLLPAAR	0.869527	0.566069
	P25516	Aconitate hydratase A (ACN) (Aconitase) (EC 4.2.1.3) (Iron-responsive protein-like) (IRP-like) (RNA-binding protein) (Stationary phase enzyme)	ADGSQEVVPCR	0.55794	0.397811
	P0A7V3	30S ribosomal protein S3 (Small ribosomal subunit protein uS3)	ADIDYNTSEAHTTYGVIGVK	0.959475	0.122349
	P05459	Erythronate-4-phosphate dehydrogenase (EC 1.1.1.290)	ADILTFHTPLFK	0.6814	-0.44906
	P0A7A7	Glycerol-3-phosphate acyltransferase (GPAT) (EC 2.3.1.15)	ADLLTLR	0.620229	1.05076
	P00934	Threonine synthase (TS) (EC 4.2.3.1)	ADLPLLSHNLPADFAALR	0.462371	0.997388
	P00934	Threonine synthase (TS) (EC 4.2.3.1)	ADLPLLSHNLPADFAALRK	0.481337	-0.425502
	P75691	Aldehyde reductase YahK (EC 1.1.1.2) (Zinc-dependent alcohol dehydrogenase YahK)	ADQINEAYER	0.573327	-1.52238
	P0A9G6	Isocitrate lyase (ICL) (EC 4.1.3.1) (Isocitrase) (Isocitratase)	ADQIQWSAGIEPGDPR	0.690326	0.221088
	P35340	Alkyl hydroperoxide reductase subunit F (EC 1.8.1.-) (Alkyl hydroperoxide reductase F52A protein)	ADQVLQDK	0.882868	0.129455
	P0AEY5	NADPH:quinone oxidoreductase MdaB (EC 1.6.5.10) (Modulator of drug activity B)	ADSDYDVK	0.717733	0.671215
	P0AEP3	UTP--glucose-1-phosphate uridylyltransferase (EC 2.7.7.9) (Alpha-D-glucosyl-1-phosphate uridylyltransferase) (UDP-Glc PPase) (UDP-glucose pyrophosphorylase) (UDPGP) (Uridine diphosphoglucose pyrophosphorylase)	ADVAPSNLAIVGR	0.938527	-0.0406249
	P29680	Uroporphyrinogen decarboxylase (UPD) (URO-D) (EC 4.1.1.37)	ADVDKLPIPDPEDELGYVMNAVR	0.804808	-0.323913
	P21889	Aspartate--tRNA ligase (EC 6.1.1.12) (Aspartyl-tRNA synthetase) (AspRS)	ADVLPLDSNHVNTEEAR	0.663546	-1.11506
	P05458	Protease 3 (EC 3.4.24.55) (Pitrilysin) (Protease III) (Protease pi)	ADVSLILR	0.116397	1.30639
	P10408	Protein translocase subunit SecA (EC 7.4.2.8)	ADWQVR	0.658185	0.284084
	P0A879	Tryptophan synthase beta chain (EC 4.2.1.20)	ADYVSITDDEALEAFK	0.742818	2.36407
	P33195	Glycine dehydrogenase (decarboxylating) (EC 1.4.4.2) (Glycine cleavage system P-protein) (Glycine decarboxylase) (Glycine dehydrogenase (aminomethyl-transferring))	AEAAEINLR	0.731658	0.414984
	P0AD61	Pyruvate kinase I (EC 2.7.1.40) (PK-1)	AEAGDVANAILDGTDAVMLSGESAK	0.561328	-0.792381
	P0A7Z4	DNA-directed RNA polymerase subunit alpha (RNAP subunit alpha) (EC 2.7.7.6) (RNA polymerase subunit alpha) (Transcriptase subunit alpha)	AEAIHYIGDLVQR	0.956218	-0.013925
	P07395	Phenylalanine--tRNA ligase beta subunit (EC 6.1.1.20) (Phenylalanyl-tRNA synthetase beta subunit) (PheRS)	AEANPALHPGQSAAIYLK	0.921606	0.0743797
	P0A7D4	Adenylosuccinate synthetase (AMPSase) (AdSS) (EC 6.3.4.4) (IMP--aspartate ligase)	AEAVDYQK	0.151335	-0.876814
	P0A707	Translation initiation factor IF-3 [Cleaved into: Translation initiation factor IF-3, N-terminally processed; Translation initiation factor IF-3S]	AEEAGVDLVEISPNAEPPVCR	0.182651	0.743868
	P0AEK2	3-oxoacyl-[acyl-carrier-protein] reductase FabG (EC 1.1.1.100) (3-ketoacyl-acyl carrier protein reductase) (Beta-Ketoacyl-acyl carrier protein reductase) (Beta-ketoacyl-ACP reductase)	AEFGEVDILVNNAGITR	0.73566	0.123609
	P27298	Oligopeptidase A (EC 3.4.24.70)	AEFGVDELQPWDIAYYSEK	0.669317	-0.795507
	P00350	6-phosphogluconate dehydrogenase, decarboxylating (EC 1.1.1.44)	AEFIEK	0.980081	-0.0174024
	P06987	Histidine biosynthesis bifunctional protein HisB [Includes: Histidinol-phosphatase (EC 3.1.3.15); Imidazoleglycerol-phosphate dehydratase (IGPD) (EC 4.2.1.19)]	AEFTYQR	0.780339	-0.801967
	P0A9D8	2,3,4,5-tetrahydropyridine-2,6-dicarboxylate N-succinyltransferase (EC 2.3.1.117) (Succinyl-CoA: tetrahydrodipicolinate N-succinyltransferase) (Tetrahydrodipicolinate N-succinyltransferase) (THDP succinyltransferase) (THP succinyltransferase) (Tetrahydropicolinate succinylase)	AEITPANADTVTR	0.599179	2.09144
	P33368	Uncharacterized oxidoreductase YohF (EC 1.-.-.-)	AEIVQLDLGNLPEGALALEK	0.484807	1.34457
	P0AFM6	Phage shock protein A	AELALLK	0.382475	2.14796
	P0ABU2	Ribosome-binding ATPase YchF	AELAVLEK	0.741259	0.0584116
	P0A8L1	Serine--tRNA ligase (EC 6.1.1.11) (Seryl-tRNA synthetase) (SerRS) (Seryl-tRNA(Ser/Sec) synthetase)	AELDALQAEIR	0.222362	1.30586
	P23721	Phosphoserine aminotransferase (EC 2.6.1.52) (Phosphohydroxythreonine aminotransferase) (PSAT)	AELLYGVIDNSDFYR	0.613247	-1.49625
	P0A6X7	Integration host factor subunit alpha (IHF-alpha)	AEMSEYLFDK	0.642319	-0.919756
	P77806	Methionine aminotransferase (EC 2.6.1.88) (Methionine-oxo-acid transaminase)	AEPEHYLALPDFYR	0.244549	-6.12143
	P0A8W2	Transcriptional regulator SlyA	AEPLISEMEAVINK	0.642319	-0.0998076
	P00509	Aspartate aminotransferase (AspAT) (EC 2.6.1.1) (Transaminase A)	AEQYLLENETTK	0.788679	0.467761
	P37760	dTDP-4-dehydrorhamnose reductase (EC 1.1.1.133) (dTDP-4-keto-L-rhamnose reductase) (dTDP-6-deoxy-L-lyxo-4-hexulose reductase) (dTDP-6-deoxy-L-mannose dehydrogenase) (dTDP-L-rhamnose synthase)	AESEPEFAQLINATSVEAIAK	0.730456	0.151801
	P07118	Valine--tRNA ligase (EC 6.1.1.9) (Valyl-tRNA synthetase) (ValRS)	AESGGTITR	0.209273	0.790711
	P0ACJ8	cAMP-activated global transcriptional regulator CRP (Catabolite activator protein) (CAP) (Catabolite gene activator) (cAMP receptor protein) (CRP) (cAMP regulatory protein)	AETLYYIVK	0.487872	0.501689
	P0AA10	50S ribosomal protein L13 (Large ribosomal subunit protein uL13)	AEYTPHVDTGDYIIVLNADK	0.893748	0.378922
	P06986	Histidinol-phosphate aminotransferase (EC 2.6.1.9) (Imidazole acetol-phosphate transaminase) (HPAT) (HspAT)	AFCEPGK	0.799954	0.158006
	P0ABU0	1,4-dihydroxy-2-naphthoyl-CoA synthase (DHNA-CoA synthase) (EC 4.1.3.36)	AFCSGGDQK	0.663817	-0.14032
	P23538	Phosphoenolpyruvate synthase (PEP synthase) (EC 2.7.9.2) (Pyruvate, water dikinase)	AFDFACLPNEGVGLAR	0.566349	-0.572431
	P30125	3-isopropylmalate dehydrogenase (EC 1.1.1.85) (3-IPM-DH) (Beta-IPM dehydrogenase) (IMDH)	AFDTEVYHR	0.613247	1.91193
	P09832	Glutamate synthase [NADPH] small chain (EC 1.4.1.13) (Glutamate synthase subunit beta) (GLTS beta chain) (NADPH-GOGAT)	AFEMGWRPDMSGVK	0.954766	-0.174689
	P37689	2,3-bisphosphoglycerate-independent phosphoglycerate mutase (BPG-independent PGAM) (Phosphoglyceromutase) (iPGM) (EC 5.4.2.12)	AFFANPVLTGAVDK	0.535756	-1.47952
	P33221	Formate-dependent phosphoribosylglycinamide formyltransferase (EC 6.3.1.21) (5'-phosphoribosylglycinamide transformylase 2) (Formate-dependent GAR transformylase) (GAR transformylase 2) (GART 2) (GAR transformylase T) (Non-folate glycinamide ribonucleotide transformylase) (Phosphoribosylglycinamide formyltransferase 2)	AFLGLPVGGIR	0.624172	-0.332835
	P06149	Quinone-dependent D-lactate dehydrogenase (EC 1.1.5.12) ((R)-lactate:quinone 2-oxidoreductase) (D-lactate dehydrogenase) (D-LDH) (Respiratory D-lactate dehydrogenase)	AFLNELAR	0.258271	-5.38299
	P0AG67	30S ribosomal protein S1 (Bacteriophage Q beta RNA-directed RNA polymerase subunit I) (Small ribosomal subunit protein bS1)	AFLPGSLVDVRPVR	0.620229	-0.492961
	P0A962	L-asparaginase 1 (EC 3.5.1.1) (L-asparaginase I) (L-ASNase I) (L-asparagine amidohydrolase I)	AFLQELQEASDR	0.245083	1.00336
	P0A7U7	30S ribosomal protein S20 (Small ribosomal subunit protein bS20)	AFNEMQPIVDR	0.721584	1.17077
	P0ADF8	Acetolactate synthase isozyme 1 small subunit (EC 2.2.1.6) (Acetohydroxy-acid synthase I small subunit) (AHAS-I) (ALS-I)	AFNVEGILCLPIQDSDK	0.766996	0.107671
	P76055	tRNA-cytidine(32) 2-sulfurtransferase (EC 2.8.1.-) (Two-thiocytidine biosynthesis protein A) (tRNA 2-thiocytidine biosynthesis protein TtcA)	AFPIIPCNLCGSQPNLQR	0.591268	-0.46216
	P00962	Glutamine--tRNA ligase (EC 6.1.1.18) (Glutaminyl-tRNA synthetase) (GlnRS)	AFQFER	0.439121	0.348404
	P0AC38	Aspartate ammonia-lyase (Aspartase) (EC 4.3.1.1)	AFSILLK	0.230682	-1.18572
	P00864	Phosphoenolpyruvate carboxylase (PEPC) (PEPCase) (EC 4.1.1.31)	AFSQFLNLANTAEQYHSISPK	0.503051	-0.248065
	P00509	Aspartate aminotransferase (AspAT) (EC 2.6.1.1) (Transaminase A)	AFSQMK	0.824645	-0.160186
	P0AB24	Iron uptake system component EfeO	AFTDAIK	0.554847	0.606966
	P0A722	Acyl-[acyl-carrier-protein]--UDP-N-acetylglucosamine O-acyltransferase (UDP-N-acetylglucosamine acyltransferase) (EC 2.3.1.129)	AFTDFFAR	0.98143	-0.0194155
	P37689	2,3-bisphosphoglycerate-independent phosphoglycerate mutase (BPG-independent PGAM) (Phosphoglyceromutase) (iPGM) (EC 5.4.2.12)	AFVNADFDGFAR	0.804091	-0.133587
	P07003	Pyruvate dehydrogenase [ubiquinone] (EC 1.2.5.1) (Pyruvate oxidase) (POX) (Pyruvate:ubiquinone-8 oxidoreductase)	AFYPTDAK	0.789618	-0.935123
	P0AG18	N5-carboxyaminoimidazole ribonucleotide mutase (N5-CAIR mutase) (EC 5.4.99.18) (5-(carboxyamino)imidazole ribonucleotide mutase)	AGAANAALLAAQILATHDK	0.0240324	-3.21305
	P00350	6-phosphogluconate dehydrogenase, decarboxylating (EC 1.1.1.44)	AGAGTDAAIDSLK	0.688905	0.679245
	P00350	6-phosphogluconate dehydrogenase, decarboxylating (EC 1.1.1.44)	AGAGTDAAIDSLKPYLDK	0.554847	0.745477
	P0C0L2	Peroxiredoxin OsmC (EC 1.11.1.-) (Osmotically-inducible protein C)	AGCPVSQVLK	0.859073	0.482816
	P0AES4	DNA gyrase subunit A (EC 5.6.2.2)	AGDDAARPEWLEPEFGVR	0.828898	-0.75264
	P0A6M8	Elongation factor G (EF-G)	AGDIAAAIGLK	0.955084	-0.117464
	P60422	50S ribosomal protein L2 (Large ribosomal subunit protein uL2)	AGDQIQSGVDAAIK	0.567778	3.35172
	P17445	Betaine aldehyde dehydrogenase (BADH) (EC 1.2.1.8)	AGDVFDPQTNFGPLVSFPHR	0.577	-1.25243
	P0AC33	Fumarate hydratase class I, aerobic (EC 4.2.1.2) (Fumarase A) (Oxaloacetate keto--enol-isomerase) (OAAKE isomerase) (Oxaloacetate tautomerase) (EC 5.3.2.2)	AGEGEAVR	0.534162	-0.403856
	P00895	Anthranilate synthase component 1 (AS) (ASI) (EC 4.1.3.27)	AGEIFQVVPSR	0.498828	-4.75819
	P00957	Alanine--tRNA ligase (EC 6.1.1.7) (Alanyl-tRNA synthetase) (AlaRS)	AGELIGMVAQQVGGK	0.774597	0.056908
	P08839	Phosphoenolpyruvate-protein phosphotransferase (EC 2.7.3.9) (Phosphotransferase system, enzyme I)	AGETFGEEK	0.224084	-0.495007
	P0A8X2	Protein YceI	AGFEAEGK	0.831198	-0.6189
	P36683	Aconitate hydratase B (ACN) (Aconitase) (EC 4.2.1.3) ((2R,3S)-2-methylisocitrate dehydratase) ((2S,3R)-3-hydroxybutane-1,2,3-tricarboxylate dehydratase) (2-methyl-cis-aconitate hydratase) (EC 4.2.1.99) (Iron-responsive protein-like) (IRP-like) (RNA-binding protein)	AGFLAAIAK	0.831198	0.0603615
	P38038	Sulfite reductase [NADPH] flavoprotein alpha-component (SiR-FP) (EC 1.8.1.2)	AGGASSFLADRVEEEGEVR	0.212229	1.06322
	P00962	Glutamine--tRNA ligase (EC 6.1.1.18) (Glutaminyl-tRNA synthetase) (GlnRS)	AGGFEEGK	0.234958	0.548251
	P61889	Malate dehydrogenase (EC 1.1.1.37)	AGGGSATLSMGQAAAR	0.367325	-0.546258
	P0AB80	Branched-chain-amino-acid aminotransferase (BCAT) (EC 2.6.1.42) (Transaminase B)	AGGNYLSSLLVGSEAR	0.552396	0.815134
	P08660	Lysine-sensitive aspartokinase 3 (EC 2.7.2.4) (Aspartate kinase III) (AKIII) (Lysine-sensitive aspartokinase III)	AGGTLVCNK	0.790775	0.0645654
	P05791	Dihydroxy-acid dehydratase (DAD) (EC 4.2.1.9)	AGGVIGILGELDR	0.971152	-0.148939
	P07003	Pyruvate dehydrogenase [ubiquinone] (EC 1.2.5.1) (Pyruvate oxidase) (POX) (Pyruvate:ubiquinone-8 oxidoreductase)	AGGYLTDGTELHDTNFAR	0.522283	0.234151
	P15639	Bifunctional purine biosynthesis protein PurH [Includes: Phosphoribosylaminoimidazolecarboxamide formyltransferase (EC 2.1.2.3) (AICAR transformylase); IMP cyclohydrolase (EC 3.5.4.10) (ATIC) (IMP synthase) (Inosinicase)]	AGIVEFAQALSAR	0.835146	-0.0846026
	P0AEK2	3-oxoacyl-[acyl-carrier-protein] reductase FabG (EC 1.1.1.100) (3-ketoacyl-acyl carrier protein reductase) (Beta-Ketoacyl-acyl carrier protein reductase) (Beta-ketoacyl-ACP reductase)	AGLIGFSK	0.624778	-0.104299
	P0AB91	Phospho-2-dehydro-3-deoxyheptonate aldolase, Phe-sensitive (EC 2.5.1.54) (3-deoxy-D-arabino-heptulosonate 7-phosphate synthase) (DAHP synthase) (Phospho-2-keto-3-deoxyheptonate aldolase)	AGLPAQVMIDFSHANSSK	0.258593	-0.412911
	P00968	Carbamoyl-phosphate synthase large chain (EC 6.3.5.5) (Carbamoyl-phosphate synthetase ammonia chain)	AGLSVDGVFNLTNIDR	0.757631	-0.472167
	P36938	Phosphoglucomutase (PGM) (EC 5.4.2.2) (Glucose phosphomutase)	AGLTLGVDPLGGSGIEYWK	0.996138	-0.00671796
	P0A6A6	3-isopropylmalate dehydratase large subunit (EC 4.2.1.33) (Alpha-IPM isomerase) (IPMI) (Isopropylmalate isomerase)	AGLVAPDETTFNYVK	0.272587	0.136561
	P15254	Phosphoribosylformylglycinamidine synthase (FGAM synthase) (FGAMS) (EC 6.3.5.3) (Formylglycinamide ribonucleotide amidotransferase) (FGAR amidotransferase) (FGAR-AT)	AGLVGFSVSNLR	0.439207	0.22652
	P75745	5-oxoprolinase subunit C (5-OPase subunit C) (EC 3.5.2.9) (5-oxoprolinase (ATP-hydrolyzing) subunit C)	AGMYTTVQDGGR	0.409107	0.799232
	P09151	2-isopropylmalate synthase (EC 2.3.3.13) (Alpha-IPM synthase) (Alpha-isopropylmalate synthase)	AGNCSLEEVIMAIK	0.47698	-0.315101
	P00864	Phosphoenolpyruvate carboxylase (PEPC) (PEPCase) (EC 4.1.1.31)	AGNDANRQELLTTLQNLSNDELLPVAR	0.773401	-0.247079
	P0A6M8	Elongation factor G (EF-G)	AGPLAGYPVVDMGIR	0.309785	-2.06886
	P0AC53	Glucose-6-phosphate 1-dehydrogenase (G6PD) (EC 1.1.1.49) [Cleaved into: Extracellular death factor (EDF)]	AGQLNPDTR	0.816115	-0.370942
	P76004	Uncharacterized protein YcgM	AGQPWEK	0.554847	-1.07389
	P0AD61	Pyruvate kinase I (EC 2.7.1.40) (PK-1)	AGQTFTFTTDK	0.925969	-0.0793407
	P0AB71	Fructose-bisphosphate aldolase class 2 (FBP aldolase) (FBPA) (EC 4.1.2.13) (Fructose-1,6-bisphosphate aldolase) (Fructose-bisphosphate aldolase class II)	AGQTSMIAR	0.86393	0.0727571
	P23893	Glutamate-1-semialdehyde 2,1-aminomutase (GSA) (EC 5.4.3.8) (Glutamate-1-semialdehyde aminotransferase) (GSA-AT)	AGSGALTLGQPNSPGVPADFAK	0.91623	0.0414911
	P0A7I0	Peptide chain release factor RF1 (RF-1)	AGTGGDEAALFAGDLFR	0.674699	0.107719
	P76558	NADP-dependent malic enzyme (NADP-ME) (EC 1.1.1.40)	AGVDFEIVNNESDPR	0.586708	-1.52515
	P25526	Succinate-semialdehyde dehydrogenase [NADP(+)] GabD (SSDH) (EC 1.2.1.79) (Glutarate-semialdehyde dehydrogenase) (EC 1.2.1.-)	AGVPAGVFNVVTGSAGAVGNELTSNPLVR	0.533311	-1.93193
	P0A877	Tryptophan synthase alpha chain (EC 4.2.1.20)	AGVTGAENR	0.946006	-0.0259421
	P28304	Quinone oxidoreductase 1 (EC 1.6.5.5) (NADPH:quinone reductase 1) (Zeta-crystallin homolog protein)	AHEILESR	0.893748	-0.192278
	P76291	tRNA U34 carboxymethyltransferase (EC 2.5.1.-)	AHLLPLGIEQLPALK	0.638756	-0.385533
	P27431	50S ribosomal protein L16 3-hydroxylase (EC 1.14.11.47) (Ribosomal oxygenase RoxA) (ROX)	AHPADVLPQEMDK	0.0605225	0.378025
	P0A988	Beta sliding clamp (Beta clamp) (Sliding clamp) (Beta-clamp processivity factor) (DNA polymerase III beta sliding clamp subunit)	AHVGDFIFTSK	0.662853	-2.56019
	P0A6L2	4-hydroxy-tetrahydrodipicolinate synthase (HTPA synthase) (EC 4.3.3.7)	AIAEHTDLPQILYNVPSR	0.975352	0.0749025
	P0C018	50S ribosomal protein L18 (Large ribosomal subunit protein uL18)	AIAEQLK	0.577	2.77128
	P0AEK2	3-oxoacyl-[acyl-carrier-protein] reductase FabG (EC 1.1.1.100) (3-ketoacyl-acyl carrier protein reductase) (Beta-Ketoacyl-acyl carrier protein reductase) (Beta-ketoacyl-ACP reductase)	AIAETLAAR	0.941538	0.0279547
	P0AD10	Uncharacterized protein YecJ	AIALIELK	0.629701	2.96824
	P13039	Iron(III) enterobactin esterase (EC 3.1.1.108) (Enterochelin esterase) (Ferric enterobactin esterase)	AIAPFSDR	0.200537	0.654353
	P0A6F5	Chaperonin GroEL (EC 5.6.1.7) (60 kDa chaperonin) (Chaperonin-60) (Cpn60) (GroEL protein)	AIAQVGTISANSDETVGK	0.300961	1.27748
	P04693	Aromatic-amino-acid aminotransferase (ARAT) (AROAT) (EC 2.6.1.57) (Beta-methylphenylalanine transaminase) (EC 2.6.1.107)	AIASAGLPALVSNSFSK	0.786962	0.166912
	P25553	Lactaldehyde dehydrogenase (EC 1.2.1.22) (Aldehyde dehydrogenase A) (Glycolaldehyde dehydrogenase) (EC 1.2.1.21)	AIDAAER	0.312454	-1.15754
	P23843	Periplasmic oligopeptide-binding protein	AIDDHTLEVTLSEPVPYFYK	0.337039	2.17412
	P0A821	L-seryl-tRNA(Sec) selenium transferase (EC 2.9.1.1) (Selenocysteine synthase) (Sec synthase) (Selenocysteinyl-tRNA(Sec) synthase)	AIDEAELVALGK	0.686472	-2.02914
	P0A6R0	3-oxoacyl-[acyl-carrier-protein] synthase 3 (EC 2.3.1.180) (3-oxoacyl-[acyl-carrier-protein] synthase III) (Beta-ketoacyl-ACP synthase III) (KAS III) (EcFabH)	AIEMAGIEK	0.816427	-0.0460079
	P22106	Asparagine synthetase B [glutamine-hydrolyzing] (AS-B) (EC 6.3.5.4)	AIEWDEAFK	0.544842	-0.078447
	P28304	Quinone oxidoreductase 1 (EC 1.6.5.5) (NADPH:quinone reductase 1) (Zeta-crystallin homolog protein)	AIGINFIDTYIR	0.288931	1.15296
	P0AG59	30S ribosomal protein S14 (Small ribosomal subunit protein uS14)	AIISDVNASDEDR	0.948252	0.210919
	P00547	Homoserine kinase (HK) (HSK) (EC 2.7.1.39)	AILPAQYR	0.876838	0.214539
	P0ABD8	Biotin carboxyl carrier protein of acetyl-CoA carboxylase (BCCP)	AILVESGQPVEFDEPLVVIE	0.692544	1.73471
	P08244	Orotidine 5'-phosphate decarboxylase (EC 4.1.1.23) (OMP decarboxylase) (OMPDCase) (OMPdecase)	AINASLQR	0.566349	4.07226
	P27302	Transketolase 1 (TK 1) (EC 2.2.1.1)	AINEDAAGNYIHYGVR	0.640004	-0.290039
	P0A991	Fructose-bisphosphate aldolase class 1 (EC 4.1.2.13) (Fructose-bisphosphate aldolase class I) (FBP aldolase)	AINYGYTDDR	0.772519	0.837746
	P60438	50S ribosomal protein L3 (Large ribosomal subunit protein uL3)	AIQVTTGAK	0.573327	2.99251
	P0AG67	30S ribosomal protein S1 (Bacteriophage Q beta RNA-directed RNA polymerase subunit I) (Small ribosomal subunit protein bS1)	AISLSVR	0.873315	-0.053271
	P40874	N-methyl-L-tryptophan oxidase (MTOX) (EC 1.5.3.-)	AIVCAGTWVK	0.559649	-0.524807
	P07001	NAD(P) transhydrogenase subunit alpha (EC 7.1.1.1) (Nicotinamide nucleotide transhydrogenase subunit alpha) (Pyridine nucleotide transhydrogenase subunit alpha)	AIVEAAHEFGR	0.672087	-0.128722
	P0ABD5	Acetyl-coenzyme A carboxylase carboxyl transferase subunit alpha (ACCase subunit alpha) (Acetyl-CoA carboxylase carboxyltransferase subunit alpha) (EC 2.1.3.15)	AIVGGIAR	0.161759	1.83096
	P41407	FMN-dependent NADH:quinone oxidoreductase (EC 1.6.5.-) (Azo-dye reductase) (FMN-dependent NADH-azo compound oxidoreductase) (FMN-dependent NADH-azoreductase) (EC 1.7.1.17)	AIVITSR	0.797487	-0.0990951
	P05020	Dihydroorotase (DHOase) (EC 3.5.2.3)	AIVMPNLAPPVTTVEAAVAYR	0.659592	-1.02637
	P0A6Y8	Chaperone protein DnaK (HSP70) (Heat shock 70 kDa protein) (Heat shock protein 70)	AKLESLVEDLVNR	0.329647	1.91042
	P05055	Polyribonucleotide nucleotidyltransferase (EC 2.7.7.8) (Polynucleotide phosphorylase) (PNPase)	AKPGQDFFPLTVNYQER	0.884042	0.37663
	P30749	Molybdopterin synthase catalytic subunit (EC 2.8.1.12) (MPT synthase subunit 2) (Molybdenum cofactor biosynthesis protein E) (Molybdopterin-converting factor large subunit) (Molybdopterin-converting factor subunit 2)	ALAEIVDEAR	0.686986	2.46065
	P31060	ABC transporter ATP-binding protein ModF (Photorepair protein PhrA)	ALAGELPLLK	0.513153	0.241956
	P08178	Phosphoribosylformylglycinamidine cyclo-ligase (EC 6.3.3.1) (AIR synthase) (AIRS) (Phosphoribosyl-aminoimidazole synthetase)	ALALLNANGENAWK	0.683713	0.145431
	P0A821	L-seryl-tRNA(Sec) selenium transferase (EC 2.9.1.1) (Selenocysteine synthase) (Sec synthase) (Selenocysteinyl-tRNA(Sec) synthase)	ALAQLLCR	0.960645	0.19223
	P04391	Ornithine carbamoyltransferase subunit I (OTCase-1) (EC 2.1.3.3)	ALAQQNGGNITLTEDVAK	0.220837	-2.46367
	P76575	Uncharacterized protein YfgJ	ALCPDCHQPLQVLK	0.647597	-1.83598
	P0ACF4	DNA-binding protein HU-beta (HU-1) (NS1)	ALDAIIASVTESLK	0.566349	0.359763
	P04805	Glutamate--tRNA ligase (EC 6.1.1.17) (Glutamyl-tRNA synthetase) (GluRS)	ALDFIAER	0.488256	1.06328
	P04805	Glutamate--tRNA ligase (EC 6.1.1.17) (Glutamyl-tRNA synthetase) (GluRS)	ALDFIAERENQQ	0.95574	0.0688496
	P0A9Q9	Aspartate-semialdehyde dehydrogenase (ASA dehydrogenase) (ASADH) (EC 1.2.1.11) (Aspartate-beta-semialdehyde dehydrogenase)	ALDIIVTCQGGDYTNEIYPK	0.69453	0.207503
	P0AEE5	D-galactose-binding periplasmic protein (GBP) (D-galactose/ D-glucose-binding protein) (GGBP)	ALDSYDK	0.493372	-1.65462
	P30125	3-isopropylmalate dehydrogenase (EC 1.1.1.85) (3-IPM-DH) (Beta-IPM dehydrogenase) (IMDH)	ALEEGIR	0.929108	-0.427663
	P0A8V2	DNA-directed RNA polymerase subunit beta (RNAP subunit beta) (EC 2.7.7.6) (RNA polymerase subunit beta) (Transcriptase subunit beta)	ALEIEEMQLK	0.824645	-0.480327
	P69829	Nitrogen regulatory protein (Enzyme IIA-NTR) (PTS system EIIA component) (Phosphotransferase enzyme IIA component)	ALEIISELAAK	0.940939	0.240956
	P77258	N-ethylmaleimide reductase (NEM reductase) (EC 1.3.1.-) (N-ethylmaleimide reducing enzyme)	ALELEEIPGIVNDFR	0.193882	0.989844
	P0AB24	Iron uptake system component EfeO	ALEWEILK	0.127597	1.3738
	P77285	Ion-translocating oxidoreductase complex subunit G (EC 7.-.-.-) (Rsx electron transport complex subunit G)	ALFDQVLPAER	0.85427	0.74113
	P0AB24	Iron uptake system component EfeO	ALFGDNTTK	0.523214	2.45162
	P0A7E1	Dihydroorotate dehydrogenase (quinone) (EC 1.3.5.2) (DHOdehase) (DHOD) (DHODase) (Dihydroorotate oxidase)	ALFQLDPER	0.661407	1.90427
	P75691	Aldehyde reductase YahK (EC 1.1.1.2) (Zinc-dependent alcohol dehydrogenase YahK)	ALGADEVVNSR	0.913529	-0.321734
	P09551	Lysine/arginine/ornithine-binding periplasmic protein (LAO-binding protein)	ALGELRQDGTYDK	0.723816	1.04374
	P0AB77	2-amino-3-ketobutyrate coenzyme A ligase (AKB ligase) (EC 2.3.1.29) (Glycine acetyltransferase)	ALGGASGGYTAAR	0.389658	0.771932
	P0ABP8	Purine nucleoside phosphorylase DeoD-type (PNP) (EC 2.4.2.1)	ALGIDAR	0.573327	-0.893705
	P0ABH9	ATP-dependent Clp protease ATP-binding subunit ClpA	ALGIELLR	0.884418	0.0762027
	P0A6B7	Cysteine desulfurase IscS (EC 2.8.1.7) (NifS protein homolog) (ThiI transpersulfidase) (TusA transpersulfidase)	ALGLNDELAHSSIR	0.918077	-0.0747815
	P0A6Q3	3-hydroxydecanoyl-[acyl-carrier-protein] dehydratase (EC 4.2.1.59) (3-hydroxyacyl-[acyl-carrier-protein] dehydratase FabA) (Beta-hydroxydecanoyl thioester dehydrase) (Trans-2-decenoyl-[acyl-carrier-protein] isomerase) (EC 5.3.3.14)	ALGVGEVK	0.981755	-0.0641926
	P09373	Formate acetyltransferase 1 (EC 2.3.1.54) (Pyruvate formate-lyase 1)	ALIPFGGIK	0.177167	-1.37274
	P76558	NADP-dependent malic enzyme (NADP-ME) (EC 1.1.1.40)	ALISNPTVIGAIMVQR	0.367325	-5.19074
	P04968	L-threonine dehydratase biosynthetic IlvA (EC 4.3.1.19) (Threonine deaminase)	ALIVMPTATADIK	0.721734	-0.72999
	P62399	50S ribosomal protein L5 (Large ribosomal subunit protein uL5)	ALLAAFDFPFR	0.255712	-2.38578
	P62399	50S ribosomal protein L5 (Large ribosomal subunit protein uL5)	ALLAAFDFPFRK	0.533311	-1.00765
	P23538	Phosphoenolpyruvate synthase (PEP synthase) (EC 2.7.9.2) (Pyruvate, water dikinase)	ALLEFDDQEPQLQNEIR	0.476829	-1.02941
	P16384	tRNA dimethylallyltransferase (EC 2.5.1.75) (Dimethylallyl diphosphate:tRNA dimethylallyltransferase) (DMAPP:tRNA dimethylallyltransferase) (DMATase) (Isopentenyl-diphosphate:tRNA isopentenyltransferase) (IPP transferase) (IPPT) (IPTase)	ALLEGLSPLPSADPEVR	0.5672	0.28826
	P0A7B8	ATP-dependent protease subunit HslV (EC 3.4.25.2) (Heat shock protein HslV)	ALLENTELSAR	0.792013	0.792236
	P0A6D3	3-phosphoshikimate 1-carboxyvinyltransferase (EC 2.5.1.19) (5-enolpyruvylshikimate-3-phosphate synthase) (EPSP synthase) (EPSPS)	ALLLAALAHGK	0.194308	-1.21376
	P07023	T-protein [Includes: Chorismate mutase (CM) (EC 5.4.99.5); Prephenate dehydrogenase (PDH) (EC 1.3.1.12)]	ALLNLLAK	0.757631	0.183211
	P08373	UDP-N-acetylenolpyruvoylglucosamine reductase (EC 1.3.1.98) (UDP-N-acetylmuramate dehydrogenase)	ALLSQFPTAPNYPQADGSVK	0.966847	0.0233234
	P15639	Bifunctional purine biosynthesis protein PurH [Includes: Phosphoribosylaminoimidazolecarboxamide formyltransferase (EC 2.1.2.3) (AICAR transformylase); IMP cyclohydrolase (EC 3.5.4.10) (ATIC) (IMP synthase) (Inosinicase)]	ALLSVSDK	0.501728	-0.451892
	P00561	Bifunctional aspartokinase/homoserine dehydrogenase 1 (Aspartokinase I/homoserine dehydrogenase I) (AKI-HDI) [Includes: Aspartokinase (EC 2.7.2.4); Homoserine dehydrogenase (EC 1.1.1.3)]	ALLTNVHGLNLENWQEELAQAK	0.985025	0.0269923
	P0A7R9	30S ribosomal protein S11 (Small ribosomal subunit protein uS11)	ALNAAGFR	0.942616	0.0325935
	P00963	Aspartate--ammonia ligase (EC 6.3.1.1) (Asparagine synthetase A)	ALPDAQFEVVHSLAK	0.63353	0.0787549
	P37666	Glyoxylate/hydroxypyruvate reductase B (EC 1.1.1.79) (EC 1.1.1.81) (2-ketoaldonate reductase) (2-ketogluconate reductase) (2KR) (EC 1.1.1.215)	ALPDDLLQR	0.124866	0.804347
	P75931	Putative oxidoreductase YceM (EC 1.-.-.-)	ALPICESWR	0.0750878	1.15705
	P06846	HTH-type transcriptional regulator EbgR (Ebg operon repressor)	ALPLLVFVPSK	0.577	2.8369
	P0AAT6	Ribosomal silencing factor RsfS	ALQDFVIDK	0.545676	-2.03913
	P21165	Xaa-Pro dipeptidase (X-Pro dipeptidase) (EC 3.4.13.9) (Imidodipeptidase) (Proline dipeptidase) (Prolidase)	ALQLGIEASNINPK	0.725966	1.18416
	P0AEK2	3-oxoacyl-[acyl-carrier-protein] reductase FabG (EC 1.1.1.100) (3-ketoacyl-acyl carrier protein reductase) (Beta-Ketoacyl-acyl carrier protein reductase) (Beta-ketoacyl-ACP reductase)	ALSDDQR	0.522283	0.241195
	P0A8A0	Probable transcriptional regulatory protein YebC	ALSNNMTR	0.106721	1.45607
	P0A6Z3	Chaperone protein HtpG (Heat shock protein C62.5) (Heat shock protein HtpG) (High temperature protein G)	ALSNPDLYEGDGELR	0.955583	0.013865
	P31828	Probable zinc protease PqqL (EC 3.4.24.-)	ALSPAAILALEK	0.714167	0.141943
	P00909	Tryptophan biosynthesis protein TrpCF [Includes: Indole-3-glycerol phosphate synthase (IGPS) (EC 4.1.1.48); N-(5'-phospho-ribosyl)anthranilate isomerase (PRAI) (EC 5.3.1.24)]	ALSVGETLPAR	0.77013	0.197161
	P0A6F5	Chaperonin GroEL (EC 5.6.1.7) (60 kDa chaperonin) (Chaperonin-60) (Cpn60) (GroEL protein)	ALSVPCSDSK	0.789618	-0.289462
	P15639	Bifunctional purine biosynthesis protein PurH [Includes: Phosphoribosylaminoimidazolecarboxamide formyltransferase (EC 2.1.2.3) (AICAR transformylase); IMP cyclohydrolase (EC 3.5.4.10) (ATIC) (IMP synthase) (Inosinicase)]	ALSYNNIADTDAALECVK	0.63353	-0.280914
	P40191	Pyridoxine/pyridoxal/pyridoxamine kinase (PN/PL/PM kinase) (EC 2.7.1.35) (B6-vitamer kinase) (Pyridoxal kinase 1) (PL kinase 1)	ALTDAVHR	0.903464	-0.342873
	P0A6P1	Elongation factor Ts (EF-Ts) (Bacteriophage Q beta RNA-directed RNA polymerase subunit IV)	ALTEANGDIELAIENMR	0.55794	-0.683625
	P31979	NADH-quinone oxidoreductase subunit F (EC 7.1.1.-) (NADH dehydrogenase I subunit F) (NDH-1 subunit F) (NUO6)	ALTGLSPDEIVNQVK	0.780144	-0.654987
	P0ABP8	Purine nucleoside phosphorylase DeoD-type (PNP) (EC 2.4.2.1)	ALTICTVSDHIR	0.255268	-1.1133
	P0A6Z3	Chaperone protein HtpG (Heat shock protein C62.5) (Heat shock protein HtpG) (High temperature protein G)	ALTPFIDR	0.869527	-0.119823
	P06612	DNA topoisomerase 1 (EC 5.6.2.1) (DNA topoisomerase I) (Omega-protein) (Relaxing enzyme) (Swivelase) (Untwisting enzyme)	ALVIVESPAK	0.925969	-0.208412
	P07004	Gamma-glutamyl phosphate reductase (GPR) (EC 1.2.1.41) (Glutamate-5-semialdehyde dehydrogenase) (Glutamyl-gamma-semialdehyde dehydrogenase) (GSA dehydrogenase)	ALVSEMLR	0.802077	0.795043
	P31063	Uncharacterized lipoprotein YedD	ALVSPEAIGSLIVTK	0.229164	1.66372
	P00864	Phosphoenolpyruvate carboxylase (PEPC) (PEPCase) (EC 4.1.1.31)	ALWPLGK	0.0826541	-1.29811
	P0AE12	AMP nucleosidase (EC 3.2.2.4)	ALYDATK	0.0975513	-0.948013
	P37759	dTDP-glucose 4,6-dehydratase 1 (EC 4.2.1.46)	ALYTVVTEGK	0.687312	-0.190873
	P0A953	3-oxoacyl-[acyl-carrier-protein] synthase 1 (EC 2.3.1.41) (3-oxoacyl-[acyl-carrier-protein] synthase I) (Beta-ketoacyl-ACP synthase I) (KAS I)	AMASGVSACLATPFK	0.672395	-0.108585
	P00962	Glutamine--tRNA ligase (EC 6.1.1.18) (Glutaminyl-tRNA synthetase) (GlnRS)	AMAVIDPVK	0.957632	0.0229605
	P00370	NADP-specific glutamate dehydrogenase (NADP-GDH) (EC 1.4.1.4)	AMEFGAR	0.228825	-0.720657
	P0AES4	DNA gyrase subunit A (EC 5.6.2.2)	AMGCNTTGVR	0.012554	-1.35807
	P0A9G6	Isocitrate lyase (ICL) (EC 4.1.3.1) (Isocitrase) (Isocitratase)	AMIEAGAAAVHFEDQLASVK	0.932096	0.0230058
	P09831	Glutamate synthase [NADPH] large chain (EC 1.4.1.13) (Glutamate synthase subunit alpha) (GLTS alpha chain) (NADPH-GOGAT)	AMISVK	0.596044	0.350503
	P0AFF6	Transcription termination/antitermination protein NusA (N utilization substance protein A) (Transcription termination/antitermination L factor)	AMVVDQFR	0.319882	-0.614098
	P36938	Phosphoglucomutase (PGM) (EC 5.4.2.2) (Glucose phosphomutase)	ANALLADGLK	0.716048	0.736906
	P0A6F5	Chaperonin GroEL (EC 5.6.1.7) (60 kDa chaperonin) (Chaperonin-60) (Cpn60) (GroEL protein)	ANDAAGDGTTTATVLAQAIITEGLK	0.615172	-0.72818
	P0A7F3	Aspartate carbamoyltransferase regulatory chain	ANDIALK	0.203832	0.22309
	P0A850	Trigger factor (TF) (EC 5.2.1.8) (PPIase)	ANDIDVPAALIDSEIDVLR	0.567778	0.199535
	P00956	Isoleucine--tRNA ligase (EC 6.1.1.5) (Isoleucyl-tRNA synthetase) (IleRS)	ANDIVVALLQEK	0.85445	-0.186532
	P0AB71	Fructose-bisphosphate aldolase class 2 (FBP aldolase) (FBPA) (EC 4.1.2.13) (Fructose-1,6-bisphosphate aldolase) (Fructose-bisphosphate aldolase class II)	ANEAYLQGQLGNPK	0.57892	0.160305
	P0AG16	Amidophosphoribosyltransferase (ATase) (EC 2.4.2.14) (Glutamine phosphoribosylpyrophosphate amidotransferase) (GPATase)	ANGLVSDVFEAR	0.5284	-0.82533
	P0A832	SsrA-binding protein (Small protein B)	ANISDSYVLLR	0.577	0.723244
	P0A825	Serine hydroxymethyltransferase (SHMT) (Serine methylase) (EC 2.1.2.1)	ANITVNK	0.876044	-0.522219
	P0A6V1	Glucose-1-phosphate adenylyltransferase (EC 2.7.7.27) (ADP-glucose pyrophosphorylase) (ADPGlc PPase) (ADP-glucose synthase)	ANLDLASVVPELDMYDR	0.561328	4.02278
	P0A8A8	Ribosome maturation factor RimP	ANLVPHF	0.10403	1.77533
	P16703	Cysteine synthase B (CSase B) (EC 2.5.1.47) (O-acetylserine (thiol)-lyase B) (OAS-TL B) (O-acetylserine sulfhydrylase B)	ANPDAVVVAIICDR	0.577	2.70937
	P0AB24	Iron uptake system component EfeO	ANPELLAK	0.138933	3.06323
	P0AG67	30S ribosomal protein S1 (Bacteriophage Q beta RNA-directed RNA polymerase subunit I) (Small ribosomal subunit protein bS1)	ANPWQQFAETHNK	0.18578	0.383784
	P0AEY5	NADPH:quinone oxidoreductase MdaB (EC 1.6.5.10) (Modulator of drug activity B)	ANQFLGMEPLPTFIANDVIK	0.674699	-1.37752
	P06987	Histidine biosynthesis bifunctional protein HisB [Includes: Histidinol-phosphatase (EC 3.1.3.15); Imidazoleglycerol-phosphate dehydratase (IGPD) (EC 4.2.1.19)]	ANSYVIGDR	0.77607	1.4316
	P30125	3-isopropylmalate dehydrogenase (EC 1.1.1.85) (3-IPM-DH) (Beta-IPM dehydrogenase) (IMDH)	ANVLQSSILWR	0.787112	-0.750448
	P25665	5-methyltetrahydropteroyltriglutamate--homocysteine methyltransferase (EC 2.1.1.14) (Cobalamin-independent methionine synthase) (Methionine synthase, vitamin-B12 independent isozyme)	ANVYEVR	0.819988	0.0720617
	P00509	Aspartate aminotransferase (AspAT) (EC 2.6.1.1) (Transaminase A)	ANYSNPPAHGASVVATILSNDALR	0.668884	0.411253
	P76558	NADP-dependent malic enzyme (NADP-ME) (EC 1.1.1.40)	APECFYIEQK	0.55794	4.83659
	P24186	Bifunctional protein FolD [Includes: Methylenetetrahydrofolate dehydrogenase (EC 1.5.1.5); Methenyltetrahydrofolate cyclohydrolase (EC 3.5.4.9)]	APGLAVVLVGSNPASQIYVASK	0.834873	0.586302
	P77239	Cation efflux system protein CusB	APIDGVITAFDLR	0.971525	-0.0235611
	P07003	Pyruvate dehydrogenase [ubiquinone] (EC 1.2.5.1) (Pyruvate oxidase) (POX) (Pyruvate:ubiquinone-8 oxidoreductase)	APIVHALR	0.567778	-4.77845
	P0ACY1	Putative NAD(P)H nitroreductase YdjA (EC 1.-.-.-)	APLIITVVAK	0.93538	0.0358871
	P00888	Phospho-2-dehydro-3-deoxyheptonate aldolase, Tyr-sensitive (EC 2.5.1.54) (3-deoxy-D-arabino-heptulosonate 7-phosphate synthase) (DAHP synthase) (Phospho-2-keto-3-deoxyheptonate aldolase)	APNYSPADVAQCEK	0.891659	-0.0276305
	P25665	5-methyltetrahydropteroyltriglutamate--homocysteine methyltransferase (EC 2.1.1.14) (Cobalamin-independent methionine synthase) (Methionine synthase, vitamin-B12 independent isozyme)	APTGEPAAAAEMTK	0.854325	-0.195958
	P0AES0	Bifunctional glutathionylspermidine synthetase/amidase (GspSA) [Includes: Glutathionylspermidine amidase (Gsp amidase) (EC 3.5.1.78) (Glutathionylspermidine amidohydrolase [spermidine-forming]); Glutathionylspermidine synthetase (Gsp synthetase) (EC 6.3.1.8) (Glutathione:spermidine ligase [ADP-forming]) (Gsp synthase)]	APVAGALLIWDK	0.232549	0.677065
	P37095	Peptidase B (EC 3.4.11.23) (Aminopeptidase B)	APVEQWSAGATGLGVR	0.695434	1.32946
	P33602	NADH-quinone oxidoreductase subunit G (EC 7.1.1.-) (NADH dehydrogenase I subunit G) (NDH-1 subunit G) (NUO7)	APVFQSR	0.807528	-0.863283
	P06616	GTPase Era (ERA) (GTP-binding protein Era)	APVILAVNK	0.41877	0.318675
	P0AB71	Fructose-bisphosphate aldolase class 2 (FBP aldolase) (FBPA) (EC 4.1.2.13) (Fructose-1,6-bisphosphate aldolase) (Fructose-bisphosphate aldolase class II)	APVIVQFSNGGASFIAGK	0.521448	0.321837
	P0AG55	50S ribosomal protein L6 (Large ribosomal subunit protein uL6)	APVVVPAGVDVK	0.573327	2.9655
	P04968	L-threonine dehydratase biosynthetic IlvA (EC 4.3.1.19) (Threonine deaminase)	APVYEAAQVTPLQK	0.299034	-0.815488
	P29680	Uroporphyrinogen decarboxylase (UPD) (URO-D) (EC 4.1.1.37)	AQAGDFMSLCK	0.807528	0.104356
	P0A6Z3	Chaperone protein HtpG (Heat shock protein C62.5) (Heat shock protein HtpG) (High temperature protein G)	AQALWTR	0.694669	0.243661
	P0A799	Phosphoglycerate kinase (EC 2.7.2.3)	AQASTHGIGK	0.180765	-1.17255
	P25552	Guanosine-5'-triphosphate,3'-diphosphate pyrophosphatase (EC 3.6.1.40) (Guanosine pentaphosphate phosphohydrolase) (pppGpp-5'-phosphohydrolase)	AQEILGCPVQVISGEEEAR	0.398697	-1.37405
	P25665	5-methyltetrahydropteroyltriglutamate--homocysteine methyltransferase (EC 2.1.1.14) (Cobalamin-independent methionine synthase) (Methionine synthase, vitamin-B12 independent isozyme)	AQESYWAGNSTR	0.731658	0.364749
	P00926	D-serine dehydratase (EC 4.3.1.18) (D-serine deaminase) (DSD)	AQFAQQGR	0.439121	-0.383591
	P0A8V2	DNA-directed RNA polymerase subunit beta (RNAP subunit beta) (EC 2.7.7.6) (RNA polymerase subunit beta) (Transcriptase subunit beta)	AQFGGQR	0.254547	-1.09692
	P00350	6-phosphogluconate dehydrogenase, decarboxylating (EC 1.1.1.44)	AQFLQK	0.943882	0.0965683
	P21367	Probable hydrolase YcaC (EC 4.-.-.-)	AQFPDTPYIAR	0.85427	0.476221
	P0AGD3	Superoxide dismutase [Fe] (EC 1.15.1.1)	AQFTDAAIK	0.85427	0.613731
	P0A786	Aspartate carbamoyltransferase catalytic subunit (EC 2.1.3.2) (Aspartate transcarbamylase) (ATCase)	AQFVLR	0.661728	1.47096
	P16659	Proline--tRNA ligase (EC 6.1.1.15) (Global RNA synthesis factor) (Prolyl-tRNA synthetase) (ProRS)	AQGIEVLLDDRK	0.508462	-0.670415
	P23843	Periplasmic oligopeptide-binding protein	AQGNMPAYGYTPPYTDGAK	0.00725241	1.44801
	P0A7B1	Polyphosphate kinase (EC 2.7.4.1) (ATP-polyphosphate phosphotransferase) (Polyphosphoric acid kinase)	AQLAIYDYIK	0.77535	0.298245
	P00968	Carbamoyl-phosphate synthase large chain (EC 6.3.5.5) (Carbamoyl-phosphate synthetase ammonia chain)	AQLGSNSTMK	0.00967767	-1.25057
	P26612	Cytoplasmic alpha-amylase (EC 3.2.1.1) (1,4-alpha-D-glucan glucanohydrolase)	AQLLAAIDALK	0.371402	0.652176
	P0A7J7	50S ribosomal protein L11 (Large ribosomal subunit protein uL11)	AQLQEIAQTK	0.606127	1.95498
	P0AB67	NAD(P) transhydrogenase subunit beta (EC 7.1.1.1) (Nicotinamide nucleotide transhydrogenase subunit beta) (Pyridine nucleotide transhydrogenase subunit beta)	AQNVIVFK	0.718527	-0.519838
	P25553	Lactaldehyde dehydrogenase (EC 1.2.1.22) (Aldehyde dehydrogenase A) (Glycolaldehyde dehydrogenase) (EC 1.2.1.21)	AQPEWEALPAIER	0.674699	-0.434269
	P33570	Transketolase 2 (TK 2) (EC 2.2.1.1)	AQQSWNEK	0.329647	-1.73961
	P0A910	Outer membrane protein A (OmpA) (Outer membrane porin A) (Outer membrane protein 3A) (Outer membrane protein B) (Outer membrane protein II*) (Outer membrane protein d)	AQSVVDYLISK	0.456662	1.44446
	P0AG18	N5-carboxyaminoimidazole ribonucleotide mutase (N5-CAIR mutase) (EC 5.4.99.18) (5-(carboxyamino)imidazole ribonucleotide mutase)	AQTDEVLENPDPR	0.566349	4.17188
	P0A862	Thiol peroxidase (Tpx) (EC 1.11.1.24) (Peroxiredoxin tpx) (Prx) (Scavengase p20) (Thioredoxin peroxidase) (Thioredoxin-dependent peroxiredoxin)	AQTFTLVAK	0.26917	-0.686478
	P40874	N-methyl-L-tryptophan oxidase (MTOX) (EC 1.5.3.-)	AQTLWDELSR	0.765481	0.410684
	P0A715	2-dehydro-3-deoxyphosphooctonate aldolase (EC 2.5.1.55) (3-deoxy-D-manno-octulosonic acid 8-phosphate synthase) (KDO-8-phosphate synthase) (KDO 8-P synthase) (KDOPS) (Phospho-2-dehydro-3-deoxyoctonate aldolase)	AQVAELAR	0.925969	-0.036268
	P75797	Glutathione-binding protein GsiB	AQVTAMDAGQR	0.218412	-1.76482
	P0AGJ9	Tyrosine--tRNA ligase (EC 6.1.1.1) (Tyrosyl-tRNA synthetase) (TyrRS)	AQYVLAEQVTR	0.732043	0.514454
	P00579	RNA polymerase sigma factor RpoD (Sigma-70)	AQYVVTR	0.987403	0.00483097
	P0A7W1	30S ribosomal protein S5 (Small ribosomal subunit protein uS5)	AREVPAAIQK	0.708191	-1.41236
	P05194	3-dehydroquinate dehydratase (3-dehydroquinase) (EC 4.2.1.10) (Type I DHQase) (Type I dehydroquinase) (DHQ1)	ASAPGQISVNDLR	0.973484	0.0486414
	P08839	Phosphoenolpyruvate-protein phosphotransferase (EC 2.7.3.9) (Phosphotransferase system, enzyme I)	ASAQLETIK	0.876363	-0.0687885
	P24171	Dipeptidyl carboxypeptidase (EC 3.4.15.5) (Peptidyl-dipeptidase Dcp)	ASDELASIQAVIDK	0.141092	2.04702
	Q46829	6-phospho-beta-glucosidase BglA (EC 3.2.1.86) (Phospho-beta-glucosidase A)	ASDWGWQIDPVGLR	0.190745	0.464373
	P25553	Lactaldehyde dehydrogenase (EC 1.2.1.22) (Aldehyde dehydrogenase A) (Glycolaldehyde dehydrogenase) (EC 1.2.1.21)	ASEISALIVEEGGK	0.957632	-0.053124
	P0A6L0	Deoxyribose-phosphate aldolase (DERA) (EC 4.1.2.4) (2-deoxy-D-ribose 5-phosphate aldolase) (Phosphodeoxyriboaldolase) (Deoxyriboaldolase)	ASEISIK	0.933545	-0.19505
	P07003	Pyruvate dehydrogenase [ubiquinone] (EC 1.2.5.1) (Pyruvate oxidase) (POX) (Pyruvate:ubiquinone-8 oxidoreductase)	ASEVDEALQR	0.905862	0.380031
	P0ADI7	Isochorismatase family protein YecD (EC 3.-.-.-)	ASGQPVFLVR	0.554847	-1.38614
	P23721	Phosphoserine aminotransferase (EC 2.6.1.52) (Phosphohydroxythreonine aminotransferase) (PSAT)	ASIYNAMPLEGVK	0.00800945	-1.34377
	P0AEK4	Enoyl-[acyl-carrier-protein] reductase [NADH] FabI (ENR) (EC 1.3.1.9) (NADH-dependent enoyl-ACP reductase)	ASLEANVR	0.869527	0.0689162
	P35340	Alkyl hydroperoxide reductase subunit F (EC 1.8.1.-) (Alkyl hydroperoxide reductase F52A protein)	ASLSAFDYLIR	0.304308	-1.09143
	P0A805	Ribosome-recycling factor (RRF) (Ribosome-releasing factor)	ASPSLLDGIVVEYYGTPTPLR	0.0654868	3.7964
	P75745	5-oxoprolinase subunit C (5-OPase subunit C) (EC 3.5.2.9) (5-oxoprolinase (ATP-hydrolyzing) subunit C)	ASQDAFWR	0.649717	0.935833
	P33195	Glycine dehydrogenase (decarboxylating) (EC 1.4.4.2) (Glycine cleavage system P-protein) (Glycine decarboxylase) (Glycine dehydrogenase (aminomethyl-transferring))	ASQVAILNANYIASR	0.772355	-0.245142
	P0A6Y8	Chaperone protein DnaK (HSP70) (Heat shock 70 kDa protein) (Heat shock protein 70)	ASSGLNEDEIQK	0.643256	0.714784
	P0AAI5	3-oxoacyl-[acyl-carrier-protein] synthase 2 (EC 2.3.1.179) (3-oxoacyl-[acyl-carrier-protein] synthase II) (Beta-ketoacyl-ACP synthase II) (KAS II)	ASTPLGVGGFGAAR	0.559551	4.5873
	P00959	Methionine--tRNA ligase (EC 6.1.1.10) (Methionyl-tRNA synthetase) (MetRS)	ASTWLNHFDADSLR	0.573151	-0.781811
	P16659	Proline--tRNA ligase (EC 6.1.1.15) (Global RNA synthesis factor) (Prolyl-tRNA synthetase) (ProRS)	ASVQGEDGR	0.792618	-0.24285
	P76014	PEP-dependent dihydroxyacetone kinase, ADP-binding subunit DhaL (EC 2.7.1.121)	ASYLGER	0.896145	-0.367717
	P0A6M8	Elongation factor G (EF-G)	ASYTMEFLK	0.165048	-0.471458
	P0AGD1	Superoxide dismutase [Cu-Zn] (EC 1.15.1.1) (Bacteriocuprein)	ATDAVIAPR	0.400448	-3.0311
	P15254	Phosphoribosylformylglycinamidine synthase (FGAM synthase) (FGAMS) (EC 6.3.5.3) (Formylglycinamide ribonucleotide amidotransferase) (FGAR amidotransferase) (FGAR-AT)	ATDIAHNCGLQQVNR	0.522283	0.118176
	P06987	Histidine biosynthesis bifunctional protein HisB [Includes: Histidinol-phosphatase (EC 3.1.3.15); Imidazoleglycerol-phosphate dehydratase (IGPD) (EC 4.2.1.19)]	ATDIQLAENMGITGLR	0.86393	0.771984
	P17854	Phosphoadenosine 5'-phosphosulfate reductase (PAPS reductase) (EC 1.8.4.8) (3'-phosphoadenylylsulfate reductase) (PAPS reductase, thioredoxin dependent) (PAPS sulfotransferase) (PAdoPS reductase)	ATESAAWQEAR	0.279285	0.426608
	P22188	UDP-N-acetylmuramoyl-L-alanyl-D-glutamate--2,6-diaminopimelate ligase (EC 6.3.2.13) (Meso-A2pm-adding enzyme) (Meso-diaminopimelate-adding enzyme) (UDP-MurNAc-L-Ala-D-Glu:meso-diaminopimelate ligase) (UDP-MurNAc-tripeptide synthetase) (UDP-N-acetylmuramyl-tripeptide synthetase)	ATEVNYHDSGATIR	0.0969158	1.28154
	P0AFG3	2-oxoglutarate dehydrogenase E1 component (EC 1.2.4.2) (Alpha-ketoglutarate dehydrogenase)	ATFNSEEK	0.975352	0.00874725
	P31120	Phosphoglucosamine mutase (EC 5.4.2.10)	ATFPNELSLSELK	0.318271	-1.68614
	P00968	Carbamoyl-phosphate synthase large chain (EC 6.3.5.5) (Carbamoyl-phosphate synthetase ammonia chain)	ATGFPIAK	0.958466	-0.102132
	P0A6K6	Phosphopentomutase (EC 5.4.2.7) (Phosphodeoxyribomutase)	ATGLDALFDATIK	0.913253	0.224982
	P24232	Flavohemoprotein (Flavohemoglobin) (HMP) (Hemoglobin-like protein) (Nitric oxide dioxygenase) (NO oxygenase) (NOD) (EC 1.14.12.17)	ATIPLLVETGPK	0.0747712	1.93737
	P0A8T7	DNA-directed RNA polymerase subunit beta' (RNAP subunit beta') (EC 2.7.7.6) (RNA polymerase subunit beta') (Transcriptase subunit beta')	ATIVNAGSSDFLEGEQVEYSR	0.767642	-0.486223
	P0A6F5	Chaperonin GroEL (EC 5.6.1.7) (60 kDa chaperonin) (Chaperonin-60) (Cpn60) (GroEL protein)	ATLEDLGQAK	0.928069	-0.240432
	P60422	50S ribosomal protein L2 (Large ribosomal subunit protein uL2)	ATLGEVGNAEHMLR	0.600475	2.33786
	P0ABT2	DNA protection during starvation protein (EC 1.16.-.-)	ATNLLYTR	0.393638	0.303972
	P00956	Isoleucine--tRNA ligase (EC 6.1.1.5) (Isoleucyl-tRNA synthetase) (IleRS)	ATPQWFVSMDQK	0.773401	-0.571305
	P00934	Threonine synthase (TS) (EC 4.2.3.1)	ATQATLSNAMDVSQPNNWPR	0.361626	0.523043
	P28304	Quinone oxidoreductase 1 (EC 1.6.5.5) (NADPH:quinone reductase 1) (Zeta-crystallin homolog protein)	ATQGSSLLIP	0.324453	0.937594
	P37666	Glyoxylate/hydroxypyruvate reductase B (EC 1.1.1.79) (EC 1.1.1.81) (2-ketoaldonate reductase) (2-ketogluconate reductase) (2KR) (EC 1.1.1.215)	ATSTISVGYDNFDVDALTAR	0.561328	0.224997
	P0AC41	Succinate dehydrogenase flavoprotein subunit (EC 1.3.5.1)	ATVLATGGAGR	0.973954	-0.0247657
	P0A796	ATP-dependent 6-phosphofructokinase isozyme 1 (ATP-PFK 1) (Phosphofructokinase 1) (EC 2.7.1.11) (6-phosphofructokinase isozyme I) (Phosphohexokinase 1)	ATVLGHIQR	0.525236	-1.2534
	P0A6F5	Chaperonin GroEL (EC 5.6.1.7) (60 kDa chaperonin) (Chaperonin-60) (Cpn60) (GroEL protein)	AVAAGMNPMDLK	0.0957327	-1.46299
	P0A9T4	Protein tas	AVAAYVDIAR	0.297768	0.560139
	P00960	Glycine--tRNA ligase alpha subunit (EC 6.1.1.14) (Glycyl-tRNA synthetase alpha subunit) (GlyRS)	AVAEAYYASR	0.824087	0.126678
	P00370	NADP-specific glutamate dehydrogenase (NADP-GDH) (EC 1.4.1.4)	AVAEGANMPTTIEATELFQQAGVLFAPGK	0.393356	0.77523
	P04968	L-threonine dehydratase biosynthetic IlvA (EC 4.3.1.19) (Threonine deaminase)	AVAEPSGALALAGMK	0.0695225	-1.73916
	P0A796	ATP-dependent 6-phosphofructokinase isozyme 1 (ATP-PFK 1) (Phosphofructokinase 1) (EC 2.7.1.11) (6-phosphofructokinase isozyme I) (Phosphohexokinase 1)	AVAIENLK	0.824087	0.589338
	P0A8V2	DNA-directed RNA polymerase subunit beta (RNAP subunit beta) (EC 2.7.7.6) (RNA polymerase subunit beta) (Transcriptase subunit beta)	AVAVDSGVTAVAK	0.68999	0.615727
	P40120	Glucans biosynthesis protein D	AVDDTYQYGLSAR	0.106938	0.760756
	P37095	Peptidase B (EC 3.4.11.23) (Aminopeptidase B)	AVDLISNVAGDR	0.561328	4.02376
	P27298	Oligopeptidase A (EC 3.4.24.70)	AVDNALRDFELSGIGLPK	0.012554	2.75378
	P37689	2,3-bisphosphoglycerate-independent phosphoglycerate mutase (BPG-independent PGAM) (Phosphoglyceromutase) (iPGM) (EC 5.4.2.12)	AVEALDHCVEEVAK	0.445372	1.90525
	P00957	Alanine--tRNA ligase (EC 6.1.1.7) (Alanyl-tRNA synthetase) (AlaRS)	AVEDLVNTQIR	0.255268	0.692879
	P16659	Proline--tRNA ligase (EC 6.1.1.15) (Global RNA synthesis factor) (Prolyl-tRNA synthetase) (ProRS)	AVEGSSFPQVALLVR	0.106721	0.968565
	P0A7J3	50S ribosomal protein L10 (50S ribosomal protein L8) (Large ribosomal subunit protein uL10)	AVEGTPFECLK	0.36705	-1.37717
	P0AA04	Phosphocarrier protein HPr (Histidine-containing protein)	AVEHLVK	0.00307245	2.38341
	P0A853	Tryptophanase (EC 4.1.99.1) (L-tryptophan indole-lyase) (TNase)	AVEIGSFLLGR	0.647068	-0.847169
	P21507	ATP-dependent RNA helicase SrmB (EC 3.6.4.13)	AVETLILDEADR	0.549337	0.263092
	P0AB89	Adenylosuccinate lyase (ASL) (EC 4.3.2.2) (Adenylosuccinase) (ASase)	AVEYFLK	0.674699	-0.177302
	P75913	Glyoxylate/hydroxypyruvate reductase A (EC 1.1.1.79) (EC 1.1.1.81) (2-ketoacid reductase)	AVFALGAGVDSILSK	0.418181	0.259678
	P0AEQ3	Glutamine-binding periplasmic protein (GlnBP)	AVGDSLEAQQYGIAFPK	0.101942	1.49229
	P15254	Phosphoribosylformylglycinamidine synthase (FGAM synthase) (FGAMS) (EC 6.3.5.3) (Formylglycinamide ribonucleotide amidotransferase) (FGAR amidotransferase) (FGAR-AT)	AVGEELCPALGLTIPVGK	0.929108	-0.0268822
	P0AFZ3	Stringent starvation protein B (Adapter protein SspB) (Specificity-enhancing factor SspB)	AVGNLELANDEVR	0.522283	-1.21006
	P0A953	3-oxoacyl-[acyl-carrier-protein] synthase 1 (EC 2.3.1.41) (3-oxoacyl-[acyl-carrier-protein] synthase I) (Beta-ketoacyl-ACP synthase I) (KAS I)	AVGPYVVTK	0.530225	0.247898
	P06986	Histidinol-phosphate aminotransferase (EC 2.6.1.9) (Imidazole acetol-phosphate transaminase) (HPAT) (HspAT)	AVIENYAQYAGVKPEQVLVSR	0.86393	0.14526
	P0AG67	30S ribosomal protein S1 (Bacteriophage Q beta RNA-directed RNA polymerase subunit I) (Small ribosomal subunit protein bS1)	AVIESENSAERDQLLENLQEGMEVK	0.699196	0.246142
	P0AEP3	UTP--glucose-1-phosphate uridylyltransferase (EC 2.7.7.9) (Alpha-D-glucosyl-1-phosphate uridylyltransferase) (UDP-Glc PPase) (UDP-glucose pyrophosphorylase) (UDPGP) (Uridine diphosphoglucose pyrophosphorylase)	AVIPVAGLGTR	0.178115	-0.550087
	P0A7W1	30S ribosomal protein S5 (Small ribosomal subunit protein uS5)	AVLEVAGVHNVLAK	0.218167	-1.65769
	P04825	Aminopeptidase N (EC 3.4.11.2) (Alpha-aminoacylpeptide hydrolase)	AVLLDEK	0.663817	0.320242
	P0A9D8	2,3,4,5-tetrahydropyridine-2,6-dicarboxylate N-succinyltransferase (EC 2.3.1.117) (Succinyl-CoA: tetrahydrodipicolinate N-succinyltransferase) (Tetrahydrodipicolinate N-succinyltransferase) (THDP succinyltransferase) (THP succinyltransferase) (Tetrahydropicolinate succinylase)	AVLLSFR	0.573151	-2.27166
	P0A8V2	DNA-directed RNA polymerase subunit beta (RNAP subunit beta) (EC 2.7.7.6) (RNA polymerase subunit beta) (Transcriptase subunit beta)	AVLVAGGVEAEK	0.458757	0.94766
	P0A836	Succinate--CoA ligase [ADP-forming] subunit beta (EC 6.2.1.5) (Succinyl-CoA synthetase subunit beta) (SCS-beta)	AVLVNIFGGIVR	0.232549	-0.604376
	P04391	Ornithine carbamoyltransferase subunit I (OTCase-1) (EC 2.1.3.3)	AVMVATLSK	0.11729	-1.90468
	P0AEM9	L-cystine-binding protein TcyJ (CBP) (Protein FliY) (Sulfate starvation-induced protein 7) (SSI7)	AVNDAIAEMQK	0.400448	2.87204
	P39452	Ribonucleoside-diphosphate reductase 2 subunit alpha (EC 1.17.4.1) (R1E protein) (Ribonucleotide reductase 2)	AVNSALQLSK	0.945304	-0.0305715
	P08839	Phosphoenolpyruvate-protein phosphotransferase (EC 2.7.3.9) (Phosphotransferase system, enzyme I)	AVQEQVASEK	0.319391	0.521121
	P0ABT2	DNA protection during starvation protein (EC 1.16.-.-)	AVQLGGVALGTTQVINSK	0.0957327	0.440981
	P0A7D4	Adenylosuccinate synthetase (AMPSase) (AdSS) (EC 6.3.4.4) (IMP--aspartate ligase)	AVQLNSLSGFCLTK	0.597465	-0.69614
	P0AD05	Uncharacterized protein YecA	AVQQPIK	0.940328	0.0385885
	P11557	Cell division protein DamX	AVSTLPADVQAK	0.978902	-0.0397775
	P0A6F5	Chaperonin GroEL (EC 5.6.1.7) (60 kDa chaperonin) (Chaperonin-60) (Cpn60) (GroEL protein)	AVTAAVEELK	0.554847	-0.893567
	P00954	Tryptophan--tRNA ligase (EC 6.1.1.2) (Tryptophanyl-tRNA synthetase) (TrpRS)	AVTDSDEPPVVR	0.835146	0.199119
	P25516	Aconitate hydratase A (ACN) (Aconitase) (EC 4.2.1.3) (Iron-responsive protein-like) (IRP-like) (RNA-binding protein) (Stationary phase enzyme)	AVTLGLK	0.182651	1.47336
	P40191	Pyridoxine/pyridoxal/pyridoxamine kinase (PN/PL/PM kinase) (EC 2.7.1.35) (B6-vitamer kinase) (Pyridoxal kinase 1) (PL kinase 1)	AVTTGYMGTASQIK	0.775838	0.744422
	P11454	Enterobactin synthase component F (EC 6.3.2.14) (Enterochelin synthase F) (Nonribosomal peptide synthetase EntF) [Includes: L-serine--[L-seryl-carrier protein] ligase (EC 6.2.1.72) (Serine-activating enzyme) (Seryl-AMP ligase)]	AVVAGLAQADTLR	0.973954	-0.00954828
	P0AFG6	Dihydrolipoyllysine-residue succinyltransferase component of 2-oxoglutarate dehydrogenase complex (EC 2.3.1.61) (2-oxoglutarate dehydrogenase complex component E2) (OGDC-E2) (Dihydrolipoamide succinyltransferase component of 2-oxoglutarate dehydrogenase complex)	AVVEALKR	0.72804	-1.13939
	P23847	Dipeptide-binding protein (DBP) (Periplasmic dipeptide transport protein)	AVYQGAGVSAK	0.866392	0.504351
	P45955	Cell division coordinator CpoB	AVYQQVISK	0.0498629	3.50028
	P0A9R4	2Fe-2S ferredoxin	AWGLEPESR	0.858303	-0.759983
	P0ABU2	Ribosome-binding ATPase YchF	AWTIPVGATAPQAAGK	0.68917	0.099966
	P21165	Xaa-Pro dipeptidase (X-Pro dipeptidase) (EC 3.4.13.9) (Imidodipeptidase) (Proline dipeptidase) (Prolidase)	AWVPVTQVPNCWLLVDGVNKPK	0.900273	-0.334983
	P0A8V2	DNA-directed RNA polymerase subunit beta (RNAP subunit beta) (EC 2.7.7.6) (RNA polymerase subunit beta) (Transcriptase subunit beta)	AYDLGADVR	0.827644	-0.438299
	P00956	Isoleucine--tRNA ligase (EC 6.1.1.5) (Isoleucyl-tRNA synthetase) (IleRS)	AYEAYDFHEVVQR	0.907614	-0.124766
	P0AG67	30S ribosomal protein S1 (Bacteriophage Q beta RNA-directed RNA polymerase subunit I) (Small ribosomal subunit protein bS1)	AYEDAETVTGVINGK	0.257466	-0.980543
	P21156	Sulfate adenylyltransferase subunit 2 (EC 2.7.7.4) (ATP-sulfurylase small subunit) (Sulfate adenylate transferase) (SAT)	AYGCELLVHK	0.977697	-0.0128466
	P33920	Nucleoid-associated protein YejK	AYGLFSEESELAQTLR	0.940939	-0.0186182
	P0A7W1	30S ribosomal protein S5 (Small ribosomal subunit protein uS5)	AYGSTNPINVVR	0.237905	-2.60413
	P0AG30	Transcription termination factor Rho (EC 3.6.4.-) (ATP-dependent helicase Rho)	AYNTVVPASGK	0.573151	-0.263785
	P27302	Transketolase 1 (TK 1) (EC 2.2.1.1)	AYPQEAAEFTR	0.824645	-0.502538
	P0ADU2	Probable quinol monooxygenase YgiN (QuMo) (EC 1.-.-.-)	AYSEAVK	0.932438	-0.0351422
	P0A9W6	Acid stress protein IbaG	AYTPAEWAR	0.222185	0.977683
	P0ADZ0	50S ribosomal protein L23 (Large ribosomal subunit protein uL23)	AYVTLK	0.561328	4.75559
	P52643	D-lactate dehydrogenase (D-LDH) (EC 1.1.1.28) (Fermentative lactate dehydrogenase)	CAGFNNVDLDAAK	0.952654	-0.162533
	P09831	Glutamate synthase [NADPH] large chain (EC 1.4.1.13) (Glutamate synthase subunit alpha) (GLTS alpha chain) (NADPH-GOGAT)	CDANIIVETASAR	0.268469	1.18201
	P0A715	2-dehydro-3-deoxyphosphooctonate aldolase (EC 2.5.1.55) (3-deoxy-D-manno-octulosonic acid 8-phosphate synthase) (KDO-8-phosphate synthase) (KDO 8-P synthase) (KDOPS) (Phospho-2-dehydro-3-deoxyoctonate aldolase)	CDGPSALPLAK	0.522283	-0.228699
	P0A9Q5	Acetyl-coenzyme A carboxylase carboxyl transferase subunit beta (ACCase subunit beta) (Acetyl-CoA carboxylase carboxyltransferase subunit beta) (EC 2.1.3.15)	CDSCGQVLYR	0.866947	-0.58879
	P64483	Uncharacterized protein YeaK	CEAVSEIR	0.613247	0.142947
	P0ACI0	Right origin-binding protein	CELLIPIR	0.890107	0.167642
	P0AAI9	Malonyl CoA-acyl carrier protein transacylase (MCT) (EC 2.3.1.39)	CETNGDAIR	0.821174	-0.255958
	P76014	PEP-dependent dihydroxyacetone kinase, ADP-binding subunit DhaL (EC 2.7.1.121)	CGDIFSTESEYLTGLDR	0.840571	-0.44583
	P0A6W9	Glutamate--cysteine ligase (EC 6.3.2.2) (Gamma-ECS) (GCS) (Gamma-glutamylcysteine synthetase)	CGDISGADAK	0.728368	-0.22414
	P0ABU2	Ribosome-binding ATPase YchF	CGIVGLPNVGK	0.858303	-0.0465038
	P06610	Thioredoxin/glutathione peroxidase BtuE (EC 1.11.1.24) (EC 1.11.1.9)	CGLTPQYEQLENIQK	0.947842	-0.00830871
	P0A8T7	DNA-directed RNA polymerase subunit beta' (RNAP subunit beta') (EC 2.7.7.6) (RNA polymerase subunit beta') (Transcriptase subunit beta')	CGVEVTQTK	0.933545	0.126433
	P25665	5-methyltetrahydropteroyltriglutamate--homocysteine methyltransferase (EC 2.1.1.14) (Cobalamin-independent methionine synthase) (Methionine synthase, vitamin-B12 independent isozyme)	CHELALLR	0.577	0.391908
	P0A7M9	50S ribosomal protein L31 (Large ribosomal subunit protein bL31-A)	CHPFFTGK	0.177167	-1.79708
	P0A9Q9	Aspartate-semialdehyde dehydrogenase (ASA dehydrogenase) (ASADH) (EC 1.2.1.11) (Aspartate-beta-semialdehyde dehydrogenase)	CHSQAFTIK	0.430265	-0.698084
	P30177	Uncharacterized protein YbiB	CLAGSEPIPESLK	0.591268	2.84942
	P0A8E1	UPF0227 protein YcfP	CLVILSR	0.728368	0.108701
	P0A847	Queuine tRNA-ribosyltransferase (EC 2.4.2.29) (Guanine insertion enzyme) (tRNA-guanine transglycosylase)	CNEILGAR	0.522283	-1.59272
	P30177	Uncharacterized protein YbiB	CPQINLIDR	0.672087	1.33423
	P15254	Phosphoribosylformylglycinamidine synthase (FGAM synthase) (FGAMS) (EC 6.3.5.3) (Formylglycinamide ribonucleotide amidotransferase) (FGAR amidotransferase) (FGAR-AT)	CQEVIDR	0.975046	0.0111818
	P17846	Sulfite reductase [NADPH] hemoprotein beta-component (SiR-HP) (SiRHP) (EC 1.8.1.2)	CRLPGGVITTK	0.758382	1.09457
	P06960	Ornithine carbamoyltransferase subunit F (OTCase-2) (EC 2.1.3.3)	CSFEVAAFDQGAR	0.0572956	-1.22807
	P04391	Ornithine carbamoyltransferase subunit I (OTCase-1) (EC 2.1.3.3)	CSFEVAAYDQGAR	0.227306	-1.70023
	P00562	Bifunctional aspartokinase/homoserine dehydrogenase 2 (Aspartokinase II/homoserine dehydrogenase II) (AKII-HDII) [Includes: Aspartokinase (EC 2.7.2.4); Homoserine dehydrogenase (EC 1.1.1.3)]	CSYTPDQGSTR	0.554847	0.170727
	P38521	Uncharacterized protein YggL	CTEEHQAIVR	0.745847	-0.110513
	P00509	Aspartate aminotransferase (AspAT) (EC 2.6.1.1) (Transaminase A)	CTQELLFGK	0.943882	-0.0756333
	P07395	Phenylalanine--tRNA ligase beta subunit (EC 6.1.1.20) (Phenylalanyl-tRNA synthetase beta subunit) (PheRS)	CVEALK	0.982352	-0.00515354
	P25665	5-methyltetrahydropteroyltriglutamate--homocysteine methyltransferase (EC 2.1.1.14) (Cobalamin-independent methionine synthase) (Methionine synthase, vitamin-B12 independent isozyme)	CVKPPIVIGDISR	0.416199	0.828123
	P25665	5-methyltetrahydropteroyltriglutamate--homocysteine methyltransferase (EC 2.1.1.14) (Cobalamin-independent methionine synthase) (Methionine synthase, vitamin-B12 independent isozyme)	CVKPPIVIGDISRPAPITVEWAK	0.953454	0.0722463
	P00956	Isoleucine--tRNA ligase (EC 6.1.1.5) (Isoleucyl-tRNA synthetase) (IleRS)	CVSNVAGDGEK	0.628213	-0.414117
	P0A8E1	UPF0227 protein YcfP	CVTNFR	0.801129	0.0725896
	P37349	PEP-dependent dihydroxyacetone kinase, phosphoryl donor subunit DhaM (EC 2.7.1.121) (Dihydroxyacetone kinase subunit M)	CVTPESINQIALLQVR	0.824087	0.038961
	P06721	Cystathionine beta-lyase MetC (CBL) (CL) (EC 4.4.1.13) (Beta-cystathionase MetC) (Cysteine desulfhydrase MetC) (CD) (EC 4.4.1.28) (Cysteine lyase MetC) (Cysteine-S-conjugate beta-lyase MetC)	CWEQLR	0.831198	0.293201
	P0C018	50S ribosomal protein L18 (Large ribosomal subunit protein uL18)	DAAAAVGK	0.554847	7.46777
	P07813	Leucine--tRNA ligase (EC 6.1.1.4) (Leucyl-tRNA synthetase) (LeuRS)	DAAGHELVYTGMSK	0.243135	0.707682
	P33195	Glycine dehydrogenase (decarboxylating) (EC 1.4.4.2) (Glycine cleavage system P-protein) (Glycine decarboxylase) (Glycine dehydrogenase (aminomethyl-transferring))	DAAGNTALR	0.649873	-0.850456
	P15254	Phosphoribosylformylglycinamidine synthase (FGAM synthase) (FGAMS) (EC 6.3.5.3) (Formylglycinamide ribonucleotide amidotransferase) (FGAR amidotransferase) (FGAR-AT)	DAAHLAALESK	0.596044	0.190947
	P0A7V0	30S ribosomal protein S2 (Small ribosomal subunit protein uS2)	DAALSCDQFFVNHR	0.197339	0.926342
	P0A6A3	Acetate kinase (EC 2.7.2.1) (Acetokinase)	DAASFAPLHNPAHLIGIEEALK	0.577	-0.760537
	P23830	CDP-diacylglycerol--serine O-phosphatidyltransferase (EC 2.7.8.8) (Phosphatidylserine synthase)	DAAYHFQGDADNDQLSVTPLVGLGK	0.206591	0.615893
	P00562	Bifunctional aspartokinase/homoserine dehydrogenase 2 (Aspartokinase II/homoserine dehydrogenase II) (AKII-HDII) [Includes: Aspartokinase (EC 2.7.2.4); Homoserine dehydrogenase (EC 1.1.1.3)]	DACLLPLLR	0.781103	-0.0914956
	P31663	Pantothenate synthetase (PS) (EC 6.3.2.1) (Pantoate--beta-alanine ligase) (Pantoate-activating enzyme)	DADTLLEVSETSK	0.659592	0.143997
	P31663	Pantothenate synthetase (PS) (EC 6.3.2.1) (Pantoate--beta-alanine ligase) (Pantoate-activating enzyme)	DADTLLEVSETSKR	0.648047	0.132769
	P00962	Glutamine--tRNA ligase (EC 6.1.1.18) (Glutaminyl-tRNA synthetase) (GlnRS)	DAEGNITTIFCTYDADTLSK	0.69032	0.18314
	P0A9M8	Phosphate acetyltransferase (EC 2.3.1.8) (Phosphotransacetylase)	DAEVVLVEGLVPTR	0.831543	0.104555
	P0A9M8	Phosphate acetyltransferase (EC 2.3.1.8) (Phosphotransacetylase)	DAEVVLVEGLVPTRK	0.35892	-0.432961
	P33363	Periplasmic beta-glucosidase (EC 3.2.1.21) (Beta-D-glucoside glucohydrolase) (Cellobiase) (Gentiobiase)	DAFVTELLK	0.960653	0.103143
	P0A6P1	Elongation factor Ts (EF-Ts) (Bacteriophage Q beta RNA-directed RNA polymerase subunit IV)	DAGFQAFADK	0.802118	-0.125845
	P0A6J8	D-alanine--D-alanine ligase A (EC 6.3.2.4) (D-Ala-D-Ala ligase A) (D-alanylalanine synthetase A)	DAGLNIAPFITLTR	0.789061	0.160439
	P07813	Leucine--tRNA ligase (EC 6.1.1.4) (Leucyl-tRNA synthetase) (LeuRS)	DAGMVNSDEPAK	0.835146	-0.160517
	P08178	Phosphoribosylformylglycinamidine cyclo-ligase (EC 6.3.3.1) (AIR synthase) (AIRS) (Phosphoribosyl-aminoimidazole synthetase)	DAGVDIDAGNALVGR	0.584595	0.239324
	P0A9T0	D-3-phosphoglycerate dehydrogenase (PGDH) (EC 1.1.1.95) (2-oxoglutarate reductase) (EC 1.1.1.399)	DAHFIGLR	0.156842	1.26213
	P09373	Formate acetyltransferase 1 (EC 2.3.1.54) (Pyruvate formate-lyase 1)	DAIPTQSVLTITSNVVYGK	0.947829	-0.0441496
	P26646	Probable acrylyl-CoA reductase AcuI (EC 1.3.1.84) (Acryloyl-coenzyme A reductase AcuI)	DALAITGK	0.941683	-0.049405
	P77689	FeS cluster assembly protein SufD	DALALTLDSVR	0.134614	-1.23633
	P0AGD3	Superoxide dismutase [Fe] (EC 1.15.1.1)	DALAPHISAETIEYHYGK	0.956218	0.15771
	P15639	Bifunctional purine biosynthesis protein PurH [Includes: Phosphoribosylaminoimidazolecarboxamide formyltransferase (EC 2.1.2.3) (AICAR transformylase); IMP cyclohydrolase (EC 3.5.4.10) (ATIC) (IMP synthase) (Inosinicase)]	DALFCWK	0.481337	-0.327968
	P45395	Arabinose 5-phosphate isomerase KdsD (API) (L-API) (EC 5.3.1.13)	DALLEVTRK	0.779196	0.254477
	P25665	5-methyltetrahydropteroyltriglutamate--homocysteine methyltransferase (EC 2.1.1.14) (Cobalamin-independent methionine synthase) (Methionine synthase, vitamin-B12 independent isozyme)	DALNSGDTAALAEWSAPIQAR	0.493372	0.400888
	P45748	Threonylcarbamoyl-AMP synthase (TC-AMP synthase) (EC 2.7.7.87) (L-threonylcarbamoyladenylate synthase) (Ribosome maturation factor TsaC) (t(6)A37 threonylcarbamoyladenosine biosynthesis protein TsaC) (tRNA threonylcarbamoyladenosine biosynthesis protein TsaC)	DALTGELFR	0.577	0.670963
	P38038	Sulfite reductase [NADPH] flavoprotein alpha-component (SiR-FP) (EC 1.8.1.2)	DAPLVASLSVNQK	0.139042	1.76409
	P00959	Methionine--tRNA ligase (EC 6.1.1.10) (Methionyl-tRNA synthetase) (MetRS)	DAPYFGFEIPNAPGK	0.561328	0.662055
	P05055	Polyribonucleotide nucleotidyltransferase (EC 2.7.7.8) (Polynucleotide phosphorylase) (PNPase)	DAQVLDELMGER	0.924886	-0.143082
	P22255	3'(2'),5'-bisphosphate nucleotidase CysQ (EC 3.1.3.7) (3'(2'),5-bisphosphonucleoside 3'(2')-phosphohydrolase) (3'-phosphoadenosine 5'-phosphate phosphatase) (PAP phosphatase) (DPNPase)	DARPPLVVISR	0.808124	0.326705
	P0AC41	Succinate dehydrogenase flavoprotein subunit (EC 1.3.5.1)	DASESDVEASLDR	0.459842	-1.8484
	P77239	Cation efflux system protein CusB	DASQFTLTVPARPDK	0.773179	0.361843
	P0AGK8	HTH-type transcriptional regulator IscR	DASSIAVGEVISAVDESVDATR	0.298712	0.454081
	P60723	50S ribosomal protein L4 (Large ribosomal subunit protein uL4)	DATGIDPVSLIAFDK	0.869371	0.381928
	P0ADP9	Protein YihD	DAVIPGLQK	0.750475	-0.089414
	P08997	Malate synthase A (MSA) (EC 2.3.3.9)	DAVNGTISYTNEAGK	0.0308123	1.68293
	P29745	Peptidase T (EC 3.4.11.4) (Aminotripeptidase) (Tripeptidase) (Tripeptide aminopeptidase)	DCDIEPELKPIR	0.620229	-0.821211
	P23538	Phosphoenolpyruvate synthase (PEP synthase) (EC 2.7.9.2) (Pyruvate, water dikinase)	DCFALECEAVKR	0.979553	-0.0126315
	P07023	T-protein [Includes: Chorismate mutase (CM) (EC 5.4.99.5); Prephenate dehydrogenase (PDH) (EC 1.3.1.12)]	DCILVDLASVK	0.173253	0.294685
	P0A7K2	50S ribosomal protein L7/L12 (L8) (Large ribosomal subunit protein bL12)	DDAEALK	0.632711	1.69458
	P0A7K2	50S ribosomal protein L7/L12 (L8) (Large ribosomal subunit protein bL12)	DDAEALKK	0.660708	1.41975
	P0A9Q9	Aspartate-semialdehyde dehydrogenase (ASA dehydrogenase) (ASADH) (EC 1.2.1.11) (Aspartate-beta-semialdehyde dehydrogenase)	DDAIIILDPVNQDVITDGLNNGIR	0.553965	-0.835001
	P08244	Orotidine 5'-phosphate decarboxylase (EC 4.1.1.23) (OMP decarboxylase) (OMPDCase) (OMPdecase)	DDALAFVDK	0.695434	1.14911
	P63224	Phosphoheptose isomerase (EC 5.3.1.28) (Sedoheptulose 7-phosphate isomerase)	DDANIHAIQR	0.717899	1.06803
	P0A799	Phosphoglycerate kinase (EC 2.7.2.3)	DDETLSK	0.998981	-0.000681982
	P60624	50S ribosomal protein L24 (Large ribosomal subunit protein uL24)	DDEVIVLTGK	0.554847	7.20939
	P0AE12	AMP nucleosidase (EC 3.2.2.4)	DDHVLDAVLPPDIPIPSIAEVQR	0.86393	-0.245319
	P0A8V2	DNA-directed RNA polymerase subunit beta (RNAP subunit beta) (EC 2.7.7.6) (RNA polymerase subunit beta) (Transcriptase subunit beta)	DDIIDVMKK	0.695434	-0.595032
	P37773	UDP-N-acetylmuramate--L-alanyl-gamma-D-glutamyl-meso-2,6-diaminoheptandioate ligase (EC 6.3.2.45) (Murein peptide ligase) (UDP-N-acetylmuramate:L-alanyl-gamma-D-glutamyl-meso-diaminopimelate ligase)	DDLAPSLGR	0.711771	-0.361646
	P0A786	Aspartate carbamoyltransferase catalytic subunit (EC 2.1.3.2) (Aspartate transcarbamylase) (ATCase)	DDLNLVLATAAK	0.957632	0.117056
	P0A8N3	Lysine--tRNA ligase (EC 6.1.1.6) (Lysyl-tRNA synthetase) (LysRS)	DDLPEGVYNEQFK	0.929108	-0.132043
	P0A8N3	Lysine--tRNA ligase (EC 6.1.1.6) (Lysyl-tRNA synthetase) (LysRS)	DDLPEGVYNEQFKK	0.151335	-1.51728
	P39099	Periplasmic pH-dependent serine endoprotease DegQ (EC 3.4.21.107) (Protease Do)	DDVIIGVNR	0.856247	-0.626619
	P04825	Aminopeptidase N (EC 3.4.11.2) (Alpha-aminoacylpeptide hydrolase)	DDYNPETEQYTLTISQR	0.174132	1.29524
	P00561	Bifunctional aspartokinase/homoserine dehydrogenase 1 (Aspartokinase I/homoserine dehydrogenase I) (AKI-HDI) [Includes: Aspartokinase (EC 2.7.2.4); Homoserine dehydrogenase (EC 1.1.1.3)]	DEDELPVK	0.602036	0.261245
	P0AC86	Glycogen phosphorylase (EC 2.4.1.1)	DEELHQVLTQIGSGVFSPEDPGR	0.566349	0.422315
	P39831	NADP-dependent 3-hydroxy acid dehydrogenase YdfG (L-allo-threonine dehydrogenase) (EC 1.1.1.381) (Malonic semialdehyde reductase) (EC 1.1.1.298)	DELGDNLYIAQLDVR	0.237517	-1.13112
	Q46857	2,5-diketo-D-gluconic acid reductase A (2,5-DKG reductase A) (2,5-DKGR A) (25DKGR-A) (EC 1.1.1.274) (AKR5C)	DELGEIAK	0.778329	0.733196
	P09832	Glutamate synthase [NADPH] small chain (EC 1.4.1.13) (Glutamate synthase subunit beta) (GLTS beta chain) (NADPH-GOGAT)	DEPFVSMEGK	0.122767	3.50426
	P09832	Glutamate synthase [NADPH] small chain (EC 1.4.1.13) (Glutamate synthase subunit beta) (GLTS beta chain) (NADPH-GOGAT)	DEPFVSMEGKR	0.462371	1.66461
	P67603	N(4)-acetylcytidine amidohydrolase (ac4C amidohydrolase) (EC 3.5.1.135)	DESESHFK	0.421728	-0.26767
	P0AB89	Adenylosuccinate lyase (ASL) (EC 4.3.2.2) (Adenylosuccinase) (ASase)	DEVILPYWR	0.55794	-0.904885
	P0A7Z4	DNA-directed RNA polymerase subunit alpha (RNAP subunit alpha) (EC 2.7.7.6) (RNA polymerase subunit alpha) (Transcriptase subunit alpha)	DEVILTLNK	0.780562	-0.765054
	P08331	2',3'-cyclic-nucleotide 2'-phosphodiesterase/3'-nucleotidase (EC 3.1.3.6) (EC 3.1.4.16)	DFADIEGADIAK	0.741508	0.617405
	P37902	Glutamate/aspartate import solute-binding protein	DFANLK	0.262176	1.57274
	P21888	Cysteine--tRNA ligase (EC 6.1.1.16) (Cysteinyl-tRNA synthetase) (CysRS)	DFDALNILRPDMEPR	0.554847	-0.131653
	P27298	Oligopeptidase A (EC 3.4.24.70)	DFELSGIGLPK	0.361626	1.02966
	P00448	Superoxide dismutase [Mn] (EC 1.15.1.1) (MnSOD)	DFGSVDNFK	0.998981	0.00379243
	P25516	Aconitate hydratase A (ACN) (Aconitase) (EC 4.2.1.3) (Iron-responsive protein-like) (IRP-like) (RNA-binding protein) (Stationary phase enzyme)	DFNSYGSR	0.554847	0.476966
	P31663	Pantothenate synthetase (PS) (EC 6.3.2.1) (Pantoate--beta-alanine ligase) (Pantoate-activating enzyme)	DFQQLALIR	0.978775	-0.0131494
	P0AD96	Leu/Ile/Val-binding protein (LIV-BP)	DFSTLVAR	0.780731	0.705154
	P06721	Cystathionine beta-lyase MetC (CBL) (CL) (EC 4.4.1.13) (Beta-cystathionase MetC) (Cysteine desulfhydrase MetC) (CD) (EC 4.4.1.28) (Cysteine lyase MetC) (Cysteine-S-conjugate beta-lyase MetC)	DFTGSSGLFSFVLK	0.954692	0.111319
	P0A9D2	Glutathione S-transferase GstA (EC 2.5.1.18) (GST B1-1)	DFTLVSVDLMK	0.754403	-0.618013
	P0ADZ7	Sec translocon accessory complex subunit YajC	DFVAAVLPK	0.915081	0.232924
	P13029	Catalase-peroxidase (CP) (EC 1.11.1.21) (Hydroperoxidase I) (HPI) (Peroxidase/catalase)	DFVAAWVK	0.934527	0.0416274
	P00864	Phosphoenolpyruvate carboxylase (PEPC) (PEPCase) (EC 4.1.1.31)	DFVPYFR	0.0389693	-0.942307
	P15034	Xaa-Pro aminopeptidase (EC 3.4.11.9) (Aminoacylproline aminopeptidase) (Aminopeptidase P II) (APP-II) (X-Pro aminopeptidase)	DGDLVLIDAGCEYK	0.601476	0.460476
	P0A832	SsrA-binding protein (Small protein B)	DGEAFLFGANITPMAVASTHVVCDPTR	0.103702	1.35725
	P25539	Riboflavin biosynthesis protein RibD [Includes: Diaminohydroxyphosphoribosylaminopyrimidine deaminase (DRAP deaminase) (EC 3.5.4.26) (Riboflavin-specific deaminase); 5-amino-6-(5-phosphoribosylamino)uracil reductase (EC 1.1.1.193) (HTP reductase)]	DGEIVGEGYHQR	0.151335	1.12948
	P0A6Z3	Chaperone protein HtpG (Heat shock protein C62.5) (Heat shock protein HtpG) (High temperature protein G)	DGETVISWEK	0.0957327	1.87242
	P0AB24	Iron uptake system component EfeO	DGFETYDK	0.221381	-1.71989
	P0A7E5	CTP synthase (EC 6.3.4.2) (Cytidine 5'-triphosphate synthase) (Cytidine triphosphate synthetase) (CTP synthetase) (CTPS) (UTP--ammonia ligase)	DGHPLFAGFVK	0.35362	0.232731
	P09373	Formate acetyltransferase 1 (EC 2.3.1.54) (Pyruvate formate-lyase 1)	DGISYTFSIVPNALGK	0.521542	0.249742
	P31663	Pantothenate synthetase (PS) (EC 6.3.2.1) (Pantoate--beta-alanine ligase) (Pantoate-activating enzyme)	DGLALSSR	0.258593	0.663193
	P39406	Ribosomal RNA small subunit methyltransferase C (EC 2.1.1.172) (16S rRNA m2G1207 methyltransferase) (rRNA (guanine-N(2)-)-methyltransferase RsmC)	DGLDVGSQLLLSTLTPHTK	0.488256	1.23472
	P22256	4-aminobutyrate aminotransferase GabT (EC 2.6.1.19) (5-aminovalerate transaminase) (EC 2.6.1.48) (GABA aminotransferase) (GABA-AT) (Gamma-amino-N-butyrate transaminase) (GABA transaminase) (Glutamate:succinic semialdehyde transaminase) (L-AIBAT)	DGLLAIAEK	0.591097	2.23677
	P07001	NAD(P) transhydrogenase subunit alpha (EC 7.1.1.1) (Nicotinamide nucleotide transhydrogenase subunit alpha) (Pyridine nucleotide transhydrogenase subunit alpha)	DGNITVDFDDVVIR	0.932438	0.0317741
	P0AFZ3	Stringent starvation protein B (Adapter protein SspB) (Specificity-enhancing factor SspB)	DGQIVLNIAPR	0.526672	1.14483
	P06987	Histidine biosynthesis bifunctional protein HisB [Includes: Histidinol-phosphatase (EC 3.1.3.15); Imidazoleglycerol-phosphate dehydratase (IGPD) (EC 4.2.1.19)]	DGTLISEPPSDFQVDRFDK	0.994126	-0.0216041
	P0AB80	Branched-chain-amino-acid aminotransferase (BCAT) (EC 2.6.1.42) (Transaminase B)	DGVLFTPPFTSSALPGITR	0.530648	-0.638738
	P0A6F5	Chaperonin GroEL (EC 5.6.1.7) (60 kDa chaperonin) (Chaperonin-60) (Cpn60) (GroEL protein)	DGVSVAR	0.486795	-3.22916
	P0AE18	Methionine aminopeptidase (MAP) (MetAP) (EC 3.4.11.18) (Peptidase M)	DGWTVK	0.848113	0.0634833
	P0AG55	50S ribosomal protein L6 (Large ribosomal subunit protein uL6)	DGYADGWAQAGTAR	0.168427	-4.95054
	P33599	NADH-quinone oxidoreductase subunit C/D (EC 7.1.1.-) (NADH dehydrogenase I subunit C/D) (NDH-1 subunit C/D) (NUO3/NUO4)	DHLDDPVIGELR	0.582857	-1.03221
	P0A7R1	50S ribosomal protein L9 (Large ribosomal subunit protein bL9)	DIADAVTAAGVEVAK	0.620229	-0.114918
	P08192	Dihydrofolate synthase/folylpolyglutamate synthase (DHFS / FPGS) (EC 6.3.2.12) (EC 6.3.2.17) (Folylpoly-gamma-glutamate synthetase-dihydrofolate synthetase) (Folylpolyglutamate synthetase) (Tetrahydrofolylpolyglutamate synthase)	DIAGTLAWLK	0.925129	-0.0520206
	P0A7B5	Glutamate 5-kinase (EC 2.7.2.11) (Gamma-glutamyl kinase) (GK)	DIAHGVSR	0.707352	-0.137393
	P61889	Malate dehydrogenase (EC 1.1.1.37)	DIALGEEFVNK	0.596385	-0.334575
	P0A8L1	Serine--tRNA ligase (EC 6.1.1.11) (Seryl-tRNA synthetase) (SerRS) (Seryl-tRNA(Ser/Sec) synthetase)	DIALTIPNLPADEVPVGKDENDNVEVSR	0.248262	1.27787
	P0A6J5	D-amino acid dehydrogenase (EC 1.4.99.-) (D-alanine dehydrogenase)	DIAVLEDAGVPYQLLESSR	0.900897	0.0365434
	P07395	Phenylalanine--tRNA ligase beta subunit (EC 6.1.1.20) (Phenylalanyl-tRNA synthetase beta subunit) (PheRS)	DIAVVVAENVPAADILSECK	0.881725	-0.0470502
	P07395	Phenylalanine--tRNA ligase beta subunit (EC 6.1.1.20) (Phenylalanyl-tRNA synthetase beta subunit) (PheRS)	DIAVVVAENVPAADILSECKK	0.736946	-0.228181
	P04079	GMP synthase [glutamine-hydrolyzing] (EC 6.3.5.2) (GMP synthetase) (GMPS) (Glutamine amidotransferase)	DICQCEALWTPAK	0.990127	0.00248036
	P0AAT9	Uncharacterized protein YbeL	DIDALVEQAR	0.590835	2.30372
	P27302	Transketolase 1 (TK 1) (EC 2.2.1.1)	DIDGHDAASIK	0.383071	-1.40823
	P0AFU4	Transcriptional regulatory protein GlrR	DIDINVR	0.557573	0.201874
	P0A6N8	Elongation factor P-like protein	DIDIQSPTAR	0.824645	-0.0871379
	P61517	Carbonic anhydrase 2 (EC 4.2.1.1) (Carbonate dehydratase 2)	DIDTLISNNALWSK	0.522283	0.389295
	P09151	2-isopropylmalate synthase (EC 2.3.3.13) (Alpha-IPM synthase) (Alpha-isopropylmalate synthase)	DIDVAAESLK	0.34556	-0.601335
	P00959	Methionine--tRNA ligase (EC 6.1.1.10) (Methionyl-tRNA synthetase) (MetRS)	DIFLLSPDAGAK	0.0667371	1.21355
	P23538	Phosphoenolpyruvate synthase (PEP synthase) (EC 2.7.9.2) (Pyruvate, water dikinase)	DIFSLTNEEVQELAK	0.577	-0.377492
	P0A879	Tryptophan synthase beta chain (EC 4.2.1.20)	DIFTVHDILK	0.560098	4.75555
	P0A858	Triosephosphate isomerase (TIM) (TPI) (EC 5.3.1.1) (Triose-phosphate isomerase)	DIGAQYIIIGHSER	0.913253	0.0262967
	P00393	Type II NADH:quinone oxidoreductase (EC 1.6.5.9) (Cupric reductase) (EC 1.16.1.-) (NADH dehydrogenase-2) (NADH dh II) (NDH-2) (NADH-quinone reductase) (NQR) (NADH:ubiquinone oxidoreductase) (Respiratory NADH dehydrogenase)	DIGGLETNR	0.994126	-0.0147059
	P0AB89	Adenylosuccinate lyase (ASL) (EC 4.3.2.2) (Adenylosuccinase) (ASase)	DIPLLSR	0.263277	-1.31516
	P07118	Valine--tRNA ligase (EC 6.1.1.9) (Valyl-tRNA synthetase) (ValRS)	DIQDWCISR	0.235432	1.11209
	P33195	Glycine dehydrogenase (decarboxylating) (EC 1.4.4.2) (Glycine cleavage system P-protein) (Glycine decarboxylase) (Glycine dehydrogenase (aminomethyl-transferring))	DIQLATPPQVGAPATEYAALAELK	0.258702	-1.01841
	P0AG86	Protein-export protein SecB (Chaperone SecB)	DISFEAPNAPHVFQK	0.30996	1.49393
	P05793	Ketol-acid reductoisomerase (NADP(+)) (KARI) (EC 1.1.1.86) (Acetohydroxy-acid isomeroreductase) (AHIR) (Alpha-keto-beta-hydroxylacyl reductoisomerase) (Ketol-acid reductoisomerase type 2) (Ketol-acid reductoisomerase type II)	DITVVMVAPK	0.600475	-0.168033
	P0A6A6	3-isopropylmalate dehydratase large subunit (EC 4.2.1.33) (Alpha-IPM isomerase) (IPMI) (Isopropylmalate isomerase)	DIVLAIIGK	0.614659	0.132258
	P25516	Aconitate hydratase A (ACN) (Aconitase) (EC 4.2.1.3) (Iron-responsive protein-like) (IRP-like) (RNA-binding protein) (Stationary phase enzyme)	DIWPSAQEIAR	0.269341	0.591371
	P06149	Quinone-dependent D-lactate dehydrogenase (EC 1.1.5.12) ((R)-lactate:quinone 2-oxidoreductase) (D-lactate dehydrogenase) (D-LDH) (Respiratory D-lactate dehydrogenase)	DIYDIAEK	0.817786	0.692903
	P36938	Phosphoglucomutase (PGM) (EC 5.4.2.2) (Glucose phosphomutase)	DKFDLAFANDPDYDR	0.667184	-1.29369
	P0AG78	Sulfate-binding protein (Sulfate starvation-induced protein 2) (SSI2)	DKFEIVTPSESILAEPTVSVVDK	0.559551	4.36243
	P16700	Thiosulfate-binding protein	DKFPQTELFR	0.789541	1.78002
	P00961	Glycine--tRNA ligase beta subunit (EC 6.1.1.14) (Glycyl-tRNA synthetase beta subunit) (GlyRS)	DKLEPYFTEGR	0.782485	0.103062
	P33570	Transketolase 2 (TK 2) (EC 2.2.1.1)	DKPSLIICR	0.559173	-0.462835
	P41407	FMN-dependent NADH:quinone oxidoreductase (EC 1.6.5.-) (Azo-dye reductase) (FMN-dependent NADH-azo compound oxidoreductase) (FMN-dependent NADH-azoreductase) (EC 1.7.1.17)	DLAANPIPVLDGELVGALRPSDAPLTPR	0.924556	-0.0840764
	P16703	Cysteine synthase B (CSase B) (EC 2.5.1.47) (O-acetylserine (thiol)-lyase B) (OAS-TL B) (O-acetylserine sulfhydrylase B)	DLALEMANR	0.73821	1.14057
	P0A836	Succinate--CoA ligase [ADP-forming] subunit beta (EC 6.2.1.5) (Succinyl-CoA synthetase subunit beta) (SCS-beta)	DLALIEINPLVITK	0.828898	-0.199146
	P33570	Transketolase 2 (TK 2) (EC 2.2.1.1)	DLANAIR	0.432353	-2.16298
	P60438	50S ribosomal protein L3 (Large ribosomal subunit protein uL3)	DLANDGYR	0.567778	3.5109
	P06988	Histidinol dehydrogenase (HDH) (EC 1.1.1.23)	DLAQCVEISNQYGPEHLIIQTR	0.920635	-0.390361
	P0AB89	Adenylosuccinate lyase (ASL) (EC 4.3.2.2) (Adenylosuccinase) (ASase)	DLAVQYR	0.202352	-0.994522
	P0A6B7	Cysteine desulfurase IscS (EC 2.8.1.7) (NifS protein homolog) (ThiI transpersulfidase) (TusA transpersulfidase)	DLAVSSGSACTSASLEPSYVLR	0.951587	-0.0636697
	P0A9M2	Hypoxanthine phosphoribosyltransferase (HPRT) (EC 2.4.2.8) (6-oxopurine phosphoribosyltransferase) (6-oxopurine PRTase)	DLDEDIR	0.790177	0.765741
	P0A9M2	Hypoxanthine phosphoribosyltransferase (HPRT) (EC 2.4.2.8) (6-oxopurine phosphoribosyltransferase) (6-oxopurine PRTase)	DLDEDIRGK	0.621346	2.37565
	P31663	Pantothenate synthetase (PS) (EC 6.3.2.1) (Pantoate--beta-alanine ligase) (Pantoate-activating enzyme)	DLDEIITIAGQELNEK	0.893412	0.0870359
	P40191	Pyridoxine/pyridoxal/pyridoxamine kinase (PN/PL/PM kinase) (EC 2.7.1.35) (B6-vitamer kinase) (Pyridoxal kinase 1) (PL kinase 1)	DLDSAIAAAK	0.929108	-0.276653
	P61517	Carbonic anhydrase 2 (EC 4.2.1.1) (Carbonate dehydratase 2)	DLDVTATNR	0.676011	1.34275
	P0A7V0	30S ribosomal protein S2 (Small ribosomal subunit protein uS2)	DLETQSQDGTFDK	0.718527	-0.943212
	P0A6E4	Argininosuccinate synthase (EC 6.3.4.5) (Citrulline--aspartate ligase)	DLEYLNSSVK	0.728368	0.0792114
	P0AEN1	NAD(P)H-flavin reductase (EC 1.5.1.41) (FMN reductase) (Ferrisiderophore reductase C) (NAD(P)H:flavin oxidoreductase) (Riboflavin reductase [NAD(P)H])	DLFCSER	0.948252	0.0225875
	P23908	Acetylornithine deacetylase (AO) (Acetylornithinase) (EC 3.5.1.16) (N-acetylornithinase) (NAO)	DLGFNVEVQPVPGTR	0.691985	1.19785
	P0AEY5	NADPH:quinone oxidoreductase MdaB (EC 1.6.5.10) (Modulator of drug activity B)	DLGHDVR	0.930311	0.300113
	P21889	Aspartate--tRNA ligase (EC 6.1.1.12) (Aspartyl-tRNA synthetase) (AspRS)	DLGLTDESK	0.526672	-2.01067
	P15639	Bifunctional purine biosynthesis protein PurH [Includes: Phosphoribosylaminoimidazolecarboxamide formyltransferase (EC 2.1.2.3) (AICAR transformylase); IMP cyclohydrolase (EC 3.5.4.10) (ATIC) (IMP synthase) (Inosinicase)]	DLGMVGAEELR	0.421728	-0.975319
	P09831	Glutamate synthase [NADPH] large chain (EC 1.4.1.13) (Glutamate synthase subunit alpha) (GLTS alpha chain) (NADPH-GOGAT)	DLLAITPGENAVNIADVEPASELFK	0.305433	2.51537
	P23721	Phosphoserine aminotransferase (EC 2.6.1.52) (Phosphohydroxythreonine aminotransferase) (PSAT)	DLLNVPSNYK	0.593074	-1.21372
	P0A6H5	ATP-dependent protease ATPase subunit HslU (Heat shock protein HslU) (Unfoldase HslU)	DLLPLVEGCTVSTK	0.805544	0.0574482
	P77754	Periplasmic chaperone Spy (Spheroplast protein Y)	DLNLTDAQK	0.824645	-0.515533
	P0A6F1	Carbamoyl-phosphate synthase small chain (EC 6.3.5.5) (Carbamoyl-phosphate synthetase glutamine chain)	DLPLIASNFR	0.77607	0.178498
	P06612	DNA topoisomerase 1 (EC 5.6.2.1) (DNA topoisomerase I) (Omega-protein) (Relaxing enzyme) (Swivelase) (Untwisting enzyme)	DLPTSGSAAK	0.735714	-0.578716
	P0A862	Thiol peroxidase (Tpx) (EC 1.11.1.24) (Peroxiredoxin tpx) (Prx) (Scavengase p20) (Thioredoxin peroxidase) (Thioredoxin-dependent peroxiredoxin)	DLSDVTLGQFAGK	0.905862	0.0485627
	P0AFR4	Uncharacterized protein YciO	DLSELSTYSFVDNVAFR	0.786751	-0.0532408
	P0A746	Peptide methionine sulfoxide reductase MsrB (EC 1.8.4.12) (Peptide-methionine (R)-S-oxide reductase)	DLSHGMQR	0.577	2.61115
	P00909	Tryptophan biosynthesis protein TrpCF [Includes: Indole-3-glycerol phosphate synthase (IGPS) (EC 4.1.1.48); N-(5'-phospho-ribosyl)anthranilate isomerase (PRAI) (EC 5.3.1.24)]	DLSIDLNR	0.77013	0.41988
	P0A6A6	3-isopropylmalate dehydratase large subunit (EC 4.2.1.33) (Alpha-IPM isomerase) (IPMI) (Isopropylmalate isomerase)	DLSMEGR	0.869527	-0.027433
	P0A6B7	Cysteine desulfurase IscS (EC 2.8.1.7) (NifS protein homolog) (ThiI transpersulfidase) (TusA transpersulfidase)	DLSPLWEMYK	0.792403	0.0648589
	P0A7K2	50S ribosomal protein L7/L12 (L8) (Large ribosomal subunit protein bL12)	DLVESAPAALK	0.789541	0.918267
	P36683	Aconitate hydratase B (ACN) (Aconitase) (EC 4.2.1.3) ((2R,3S)-2-methylisocitrate dehydratase) ((2S,3R)-3-hydroxybutane-1,2,3-tricarboxylate dehydratase) (2-methyl-cis-aconitate hydratase) (EC 4.2.1.99) (Iron-responsive protein-like) (IRP-like) (RNA-binding protein)	DLVHAIPLYAIK	0.835146	-0.117449
	P05194	3-dehydroquinate dehydratase (3-dehydroquinase) (EC 4.2.1.10) (Type I DHQase) (Type I dehydroquinase) (DHQ1)	DLVIGTGAPK	0.77013	0.288656
	P00363	Fumarate reductase flavoprotein subunit (EC 1.3.5.4) (Quinol-fumarate reductase flavoprotein subunit) (QFR flavoprotein subunit)	DLVNQDGGENWAK	0.960645	0.0752316
	P25665	5-methyltetrahydropteroyltriglutamate--homocysteine methyltransferase (EC 2.1.1.14) (Cobalamin-independent methionine synthase) (Methionine synthase, vitamin-B12 independent isozyme)	DLWVASSCSLLHSPIDLSVETR	0.594882	0.762699
	P18956	Glutathione hydrolase proenzyme (EC 3.4.19.13) (Gamma-glutamyltranspeptidase proenzyme) (GGT) (EC 2.3.2.2) [Cleaved into: Glutathione hydrolase large chain; Glutathione hydrolase small chain]	DMFLDDQGNPDSKK	0.371402	-2.83459
	P75949	Beta-hexosaminidase (EC 3.2.1.52) (Beta-N-acetylhexosaminidase) (N-acetyl-beta-glucosaminidase)	DMSVFSSLIR	0.200475	0.567185
	P0A9L8	Pyrroline-5-carboxylate reductase (P5C reductase) (P5CR) (EC 1.5.1.2) (PCA reductase)	DMVCSPGGTTIEAVR	0.439121	-3.02386
	P15254	Phosphoribosylformylglycinamidine synthase (FGAM synthase) (FGAMS) (EC 6.3.5.3) (Formylglycinamide ribonucleotide amidotransferase) (FGAR amidotransferase) (FGAR-AT)	DNAAVMEGSEVGR	0.974138	0.0130354
	P0AG44	50S ribosomal protein L17 (Large ribosomal subunit protein bL17)	DNEIVAK	0.74947	-0.300416
	P60595	Imidazole glycerol phosphate synthase subunit HisH (EC 4.3.2.10) (IGP synthase glutaminase subunit) (EC 3.5.1.2) (IGP synthase subunit HisH) (ImGP synthase subunit HisH) (IGPS subunit HisH)	DNFYGVQFHPER	0.633731	1.4006
	P10408	Protein translocase subunit SecA (EC 7.4.2.8)	DNMAFSPEER	0.620229	0.189846
	P0AE52	Peroxiredoxin Bcp (EC 1.11.1.24) (Bacterioferritin comigratory protein) (Thioredoxin peroxidase) (Thioredoxin-dependent peroxiredoxin Bcp)	DNMDELK	0.816115	-0.0981629
	P15254	Phosphoribosylformylglycinamidine synthase (FGAM synthase) (FGAMS) (EC 6.3.5.3) (Formylglycinamide ribonucleotide amidotransferase) (FGAR amidotransferase) (FGAR-AT)	DNPECADQEHQAK	0.860992	-0.165904
	P0A6C5	Amino-acid acetyltransferase (EC 2.3.1.1) (N-acetylglutamate synthase) (AGS) (NAGS)	DNTTIACAALYPFPEEK	0.887976	-0.0404956
	P0A910	Outer membrane protein A (OmpA) (Outer membrane porin A) (Outer membrane protein 3A) (Outer membrane protein B) (Outer membrane protein II*) (Outer membrane protein d)	DNTWYTGAK	0.554847	0.370948
	P0A6T1	Glucose-6-phosphate isomerase (GPI) (EC 5.3.1.9) (Phosphoglucose isomerase) (PGI) (Phosphohexose isomerase) (PHI)	DPATLDYVVPFK	0.142733	1.51655
	P0A879	Tryptophan synthase beta chain (EC 4.2.1.20)	DPEFQAQFNDLLK	0.584945	2.37187
	P09831	Glutamate synthase [NADPH] large chain (EC 1.4.1.13) (Glutamate synthase subunit alpha) (GLTS alpha chain) (NADPH-GOGAT)	DPELAAAAR	0.580309	0.618918
	P30177	Uncharacterized protein YbiB	DPETTAQWIER	0.687288	1.30974
	P0A715	2-dehydro-3-deoxyphosphooctonate aldolase (EC 2.5.1.55) (3-deoxy-D-manno-octulosonic acid 8-phosphate synthase) (KDO-8-phosphate synthase) (KDO 8-P synthase) (KDOPS) (Phospho-2-dehydro-3-deoxyoctonate aldolase)	DPFGAASGGR	0.63656	-0.213331
	P23908	Acetylornithine deacetylase (AO) (Acetylornithinase) (EC 3.5.1.16) (N-acetylornithinase) (NAO)	DPFTLTEHDGK	0.835146	0.954884
	P15288	Cytosol non-specific dipeptidase (EC 3.4.13.18) (Aminoacyl-histidine dipeptidase) (Beta-alanyl-histidine dipeptidase) (Carnosinase) (Cysteinylglycinase) (Peptidase D) (Xaa-His dipeptidase) (X-His dipeptidase)	DPIQPYIDGEWVK	0.327892	1.61925
	P0ACA1	Uncharacterized GST-like protein YibF	DPLESLR	0.80893	0.315477
	P00370	NADP-specific glutamate dehydrogenase (NADP-GDH) (EC 1.4.1.4)	DPNQTEFAQAVR	0.773839	0.342419
	P37747	UDP-galactopyranose mutase (UGM) (EC 5.4.99.9) (UDP-GALP mutase) (Uridine 5-diphosphate galactopyranose mutase)	DPQEAQNIINAQK	0.459842	0.710465
	P0ACA7	Glutathione S-transferase GstB (EC 2.5.1.18)	DQAAIDASCK	0.816427	-0.388976
	P76329	Mannosyl-3-phosphoglycerate phosphatase (MPGP) (EC 3.1.3.70)	DQAANWIIATYQQLSGK	0.848125	-0.199564
	P37610	Alpha-ketoglutarate-dependent taurine dioxygenase (EC 1.14.11.17) (2-aminoethanesulfonate dioxygenase) (Sulfate starvation-induced protein 3) (SSI3)	DQAITPQQQR	0.451131	1.77946
	P04825	Aminopeptidase N (EC 3.4.11.2) (Alpha-aminoacylpeptide hydrolase)	DQEFSSDLGSR	0.30996	1.10788
	P0A6T1	Glucose-6-phosphate isomerase (GPI) (EC 5.3.1.9) (Phosphoglucose isomerase) (PGI) (Phosphohexose isomerase) (PHI)	DQGKDPATLDYVVPFK	0.161759	1.82118
	P00934	Threonine synthase (TS) (EC 4.2.3.1)	DQLNPGEYGLFLGTAHPAK	0.173941	1.35368
	P0AAC0	Universal stress protein E	DQPWPEGGK	0.589386	-0.330934
	P13009	Methionine synthase (EC 2.1.1.13) (5-methyltetrahydrofolate--homocysteine methyltransferase) (Methionine synthase, vitamin-B12-dependent) (MS)	DQVEDYAR	0.728368	0.095325
	P15288	Cytosol non-specific dipeptidase (EC 3.4.13.18) (Aminoacyl-histidine dipeptidase) (Beta-alanyl-histidine dipeptidase) (Carnosinase) (Cysteinylglycinase) (Peptidase D) (Xaa-His dipeptidase) (X-His dipeptidase)	DQVGNILIR	0.477642	1.6003
	P37689	2,3-bisphosphoglycerate-independent phosphoglycerate mutase (BPG-independent PGAM) (Phosphoglyceromutase) (iPGM) (EC 5.4.2.12)	DRAFFANPVLTGAVDK	0.728368	-1.45407
	P09831	Glutamate synthase [NADPH] large chain (EC 1.4.1.13) (Glutamate synthase subunit alpha) (GLTS alpha chain) (NADPH-GOGAT)	DRLPVPAPMAVGAIQTR	0.0747712	1.04238
	P23843	Periplasmic oligopeptide-binding protein	DSAIVPVYYYVNAR	0.0726791	2.43654
	P31802	Nitrate/nitrite response regulator protein NarP	DSDPEVLLEAIR	0.824645	-0.0925329
	P0ACA3	Stringent starvation protein A	DSFLASLTEAER	0.22054	0.646019
	P23538	Phosphoenolpyruvate synthase (PEP synthase) (EC 2.7.9.2) (Pyruvate, water dikinase)	DSGVVSELFDER	0.319683	-1.01167
	P23538	Phosphoenolpyruvate synthase (PEP synthase) (EC 2.7.9.2) (Pyruvate, water dikinase)	DSGVVSELFDERNDAVK	0.577	-0.540212
	P0A6P5	GTPase Der (Double era-like domain protein) (GTP-binding protein EngA)	DSIYIPMER	0.975046	0.00865928
	P0ACP7	HTH-type transcriptional repressor PurR (Pur regulon repressor) (Purine nucleotide synthesis repressor)	DSLGETAFNMLLDR	0.960171	-0.141462
	P0A8N5	Lysine--tRNA ligase, heat inducible (EC 6.1.1.6) (Lysyl-tRNA synthetase) (LysRS)	DSLPEGVYNDQFK	0.745919	0.517799
	P0AB71	Fructose-bisphosphate aldolase class 2 (FBP aldolase) (FBPA) (EC 4.1.2.13) (Fructose-1,6-bisphosphate aldolase) (Fructose-bisphosphate aldolase class II)	DSQEYVSK	0.0343377	0.800178
	P00959	Methionine--tRNA ligase (EC 6.1.1.10) (Methionyl-tRNA synthetase) (MetRS)	DSTAELYHFIGK	0.553749	0.658192
	P0AB71	Fructose-bisphosphate aldolase class 2 (FBP aldolase) (FBPA) (EC 4.1.2.13) (Fructose-1,6-bisphosphate aldolase) (Fructose-bisphosphate aldolase class II)	DSVSYGVVK	0.0957327	1.01074
	P37095	Peptidase B (EC 3.4.11.23) (Aminopeptidase B)	DTINAPAEELGPSQLAQR	0.55794	4.70457
	P76290	Carboxy-S-adenosyl-L-methionine synthase (Cx-SAM synthase) (EC 2.1.3.-)	DTLFSAPIAR	0.711771	0.196786
	P0AAX8	Probable L,D-transpeptidase YbiS (EC 2.-.-.-)	DTPINWTTK	0.910585	0.0336685
	P0A6F5	Chaperonin GroEL (EC 5.6.1.7) (60 kDa chaperonin) (Chaperonin-60) (Cpn60) (GroEL protein)	DTTTIIDGVGEEAAIQGR	0.952124	-0.0367024
	P11447	Argininosuccinate lyase (ASAL) (EC 4.3.2.1) (Arginosuccinase)	DTVSELLTANR	0.743154	0.376327
	P61949	Flavodoxin 1 (Flavodoxin A)	DVADVHDIAK	0.573346	2.79327
	P17169	Glutamine--fructose-6-phosphate aminotransferase [isomerizing] (EC 2.6.1.16) (D-fructose-6-phosphate amidotransferase) (GFAT) (Glucosamine-6-phosphate synthase) (Hexosephosphate aminotransferase) (L-glutamine--D-fructose-6-phosphate amidotransferase)	DVAEILLEGLR	0.826548	-0.0761228
	P0A6K6	Phosphopentomutase (EC 5.4.2.7) (Phosphodeoxyribomutase)	DVAGYAAGLELFDR	0.446198	-1.16227
	P16659	Proline--tRNA ligase (EC 6.1.1.15) (Global RNA synthesis factor) (Prolyl-tRNA synthetase) (ProRS)	DVATPEVADIR	0.930018	0.121869
	P37146	Ribonucleoside-diphosphate reductase 2 subunit beta (EC 1.17.4.1) (R2F protein) (Ribonucleotide reductase 2)	DVDAAYAWSEENAPLQR	0.80893	0.657707
	P24186	Bifunctional protein FolD [Includes: Methylenetetrahydrofolate dehydrogenase (EC 1.5.1.5); Methenyltetrahydrofolate cyclohydrolase (EC 3.5.4.9)]	DVDGFHPYNVGR	0.666569	1.63636
	P0AG16	Amidophosphoribosyltransferase (ATase) (EC 2.4.2.14) (Glutamine phosphoribosylpyrophosphate amidotransferase) (GPATase)	DVDQGYLDFLDTLR	0.883314	-0.122567
	P0AFG6	Dihydrolipoyllysine-residue succinyltransferase component of 2-oxoglutarate dehydrogenase complex (EC 2.3.1.61) (2-oxoglutarate dehydrogenase complex component E2) (OGDC-E2) (Dihydrolipoamide succinyltransferase component of 2-oxoglutarate dehydrogenase complex)	DVDTLGMADIEK	0.946634	-0.161196
	P0AFG6	Dihydrolipoyllysine-residue succinyltransferase component of 2-oxoglutarate dehydrogenase complex (EC 2.3.1.61) (2-oxoglutarate dehydrogenase complex component E2) (OGDC-E2) (Dihydrolipoamide succinyltransferase component of 2-oxoglutarate dehydrogenase complex)	DVDTLGMADIEKK	0.875488	0.549531
	P07623	Homoserine O-succinyltransferase (HST) (EC 2.3.1.46) (Homoserine transsuccinylase) (HTS)	DVEAGLDPDVPYNYFPHNDPQNTPR	0.711349	0.0677635
	P0A8V2	DNA-directed RNA polymerase subunit beta (RNAP subunit beta) (EC 2.7.7.6) (RNA polymerase subunit beta) (Transcriptase subunit beta)	DVHPTHYGR	0.807353	0.48297
	P00547	Homoserine kinase (HK) (HSK) (EC 2.7.1.39)	DVIAEPYR	0.286076	1.24928
	P00547	Homoserine kinase (HK) (HSK) (EC 2.7.1.39)	DVIAEPYRER	0.947829	0.150149
	P0A8N5	Lysine--tRNA ligase, heat inducible (EC 6.1.1.6) (Lysyl-tRNA synthetase) (LysRS)	DVILFPAMRPQK	0.202352	0.460011
	P0A9M2	Hypoxanthine phosphoribosyltransferase (HPRT) (EC 2.4.2.8) (6-oxopurine phosphoribosyltransferase) (6-oxopurine PRTase)	DVLIVEDIIDSGNTLSK	0.591268	2.38908
	P25437	S-(hydroxymethyl)glutathione dehydrogenase (EC 1.1.1.284) (Alcohol dehydrogenase class-3) (EC 1.1.1.1) (Alcohol dehydrogenase class-III) (Glutathione-dependent formaldehyde dehydrogenase) (FALDH) (FDH) (GSH-FDH) (EC 1.1.1.-)	DVLLDINK	0.970632	-0.0303404
	P21165	Xaa-Pro dipeptidase (X-Pro dipeptidase) (EC 3.4.13.9) (Imidodipeptidase) (Proline dipeptidase) (Prolidase)	DVNDEQLALIATMK	0.215438	-1.68615
	P0A749	UDP-N-acetylglucosamine 1-carboxyvinyltransferase (EC 2.5.1.7) (Enoylpyruvate transferase) (UDP-N-acetylglucosamine enolpyruvyl transferase) (EPT)	DVNVFCAPYDLVK	0.189413	-0.814571
	P06959	Dihydrolipoyllysine-residue acetyltransferase component of pyruvate dehydrogenase complex (EC 2.3.1.12) (Dihydrolipoamide acetyltransferase component of pyruvate dehydrogenase complex) (E2)	DVNVPDIGSDEVEVTEILVK	0.566349	3.60202
	P09831	Glutamate synthase [NADPH] large chain (EC 1.4.1.13) (Glutamate synthase subunit alpha) (GLTS alpha chain) (NADPH-GOGAT)	DVPTNEGVLGEIALSSLPR	0.367325	0.936992
	P0A9Q9	Aspartate-semialdehyde dehydrogenase (ASA dehydrogenase) (ASADH) (EC 1.2.1.11) (Aspartate-beta-semialdehyde dehydrogenase)	DVSIPTVEELLAAHNPWAK	0.55794	-1.23996
	P0A6T1	Glucose-6-phosphate isomerase (GPI) (EC 5.3.1.9) (Phosphoglucose isomerase) (PGI) (Phosphohexose isomerase) (PHI)	DVTIADLFAK	0.0769194	1.72695
	P0A698	UvrABC system protein A (UvrA protein) (Excinuclease ABC subunit A)	DVTLTLPVGLFTCITGVSGSGK	0.62436	0.56047
	P69503	Adenine phosphoribosyltransferase (APRT) (EC 2.4.2.7)	DVTSLLEDPK	0.976213	0.0157142
	P0A6M8	Elongation factor G (EF-G)	DVTTGDTLCDPDAPIILER	0.959475	-0.102674
	P0AG67	30S ribosomal protein S1 (Bacteriophage Q beta RNA-directed RNA polymerase subunit I) (Small ribosomal subunit protein bS1)	DVVLVDAGLK	0.676011	-0.174821
	P0AFM2	Glycine betaine/proline betaine-binding periplasmic protein (GBBP)	DVVWLQVPFSALPGDK	0.445584	1.56954
	P13029	Catalase-peroxidase (CP) (EC 1.11.1.21) (Hydroperoxidase I) (HPI) (Peroxidase/catalase)	DWDVNAAAVR	0.169007	0.872391
	P22106	Asparagine synthetase B [glutamine-hydrolyzing] (AS-B) (EC 6.3.5.4)	DWFDYDAVK	0.711771	0.206438
	P04825	Aminopeptidase N (EC 3.4.11.2) (Alpha-aminoacylpeptide hydrolase)	DWFQLSLK	0.593529	1.33757
	P08200	Isocitrate dehydrogenase [NADP] (IDH) (EC 1.1.1.42) (IDP) (NADP(+)-specific ICDH) (Oxalosuccinate decarboxylase)	DWGYQLAR	0.69032	-0.175864
	P23721	Phosphoserine aminotransferase (EC 2.6.1.52) (Phosphohydroxythreonine aminotransferase) (PSAT)	DWNGLGTSVMEVSHR	0.953454	0.20902
	P00864	Phosphoenolpyruvate carboxylase (PEPC) (PEPCase) (EC 4.1.1.31)	DWPFFSTR	0.910715	-0.128238
	P23843	Periplasmic oligopeptide-binding protein	DWVVNER	0.194882	1.94826
	P13029	Catalase-peroxidase (CP) (EC 1.11.1.21) (Hydroperoxidase I) (HPI) (Peroxidase/catalase)	DWWPNQLR	0.674954	0.229848
	P07813	Leucine--tRNA ligase (EC 6.1.1.4) (Leucyl-tRNA synthetase) (LeuRS)	DYEFASK	0.959475	-0.0284737
	P00350	6-phosphogluconate dehydrogenase, decarboxylating (EC 1.1.1.44)	DYFGAHTYK	0.0933981	2.08965
	P0AFG8	Pyruvate dehydrogenase E1 component (PDH E1 component) (EC 1.2.4.1)	DYGVGSDVYSVTSFTELAR	0.760434	0.0469231
	P0ABF6	Cytidine deaminase (EC 3.5.4.5) (Cytidine aminohydrolase) (CDA)	DYLPDAFGPK	0.591268	2.24527
	P0C8J6	D-tagatose-1,6-bisphosphate aldolase subunit GatY (TBPA) (TagBP aldolase) (EC 4.1.2.40) (D-tagatose-bisphosphate aldolase class II) (Tagatose-bisphosphate aldolase)	DYLQSAK	0.785516	0.388217
	P07118	Valine--tRNA ligase (EC 6.1.1.9) (Valyl-tRNA synthetase) (ValRS)	DYLVVATTRPETLLGDTGVAVNPEDPR	0.012554	2.31253
	Q46871	NADPH-dependent ferric-chelate reductase (EC 1.16.1.9) (Ferric siderophore reductase)	DYTPLYDELR	0.699571	-1.39379
	P0AFG8	Pyruvate dehydrogenase E1 component (PDH E1 component) (EC 1.2.4.1)	EAAEILAK	0.973911	-0.00740262
	P0A6S7	Glycerol-3-phosphate dehydrogenase [NAD(P)+] (EC 1.1.1.94) (NAD(P)H-dependent glycerol-3-phosphate dehydrogenase)	EAALTLLGR	0.198354	-0.611623
	P05194	3-dehydroquinate dehydratase (3-dehydroquinase) (EC 4.2.1.10) (Type I DHQase) (Type I dehydroquinase) (DHQ1)	EADFDILEWR	0.277149	-1.02695
	P07395	Phenylalanine--tRNA ligase beta subunit (EC 6.1.1.20) (Phenylalanyl-tRNA synthetase beta subunit) (PheRS)	EADLSLK	0.824645	-0.0630388
	P07395	Phenylalanine--tRNA ligase beta subunit (EC 6.1.1.20) (Phenylalanyl-tRNA synthetase beta subunit) (PheRS)	EADLSLKR	0.880355	-0.0980931
	P0A8P3	Probable Fe(2+)-trafficking protein	EAEGQDFQLYPGELGK	0.591268	0.687007
	P0A784	Oligoribonuclease (EC 3.1.15.-)	EAELATLEFLK	0.912114	-0.0851445
	P22259	Phosphoenolpyruvate carboxykinase (ATP) (PCK) (PEP carboxykinase) (PEPCK) (EC 4.1.1.49)	EAEPEIYNAIR	0.146612	2.37042
	P15288	Cytosol non-specific dipeptidase (EC 3.4.13.18) (Aminoacyl-histidine dipeptidase) (Beta-alanyl-histidine dipeptidase) (Carnosinase) (Cysteinylglycinase) (Peptidase D) (Xaa-His dipeptidase) (X-His dipeptidase)	EAFATIAVAADKVDVLK	0.0177926	3.03034
	P0ACY1	Putative NAD(P)H nitroreductase YdjA (EC 1.-.-.-)	EAFGCR	0.824087	0.0577084
	P0ABB0	ATP synthase subunit alpha (EC 7.1.2.2) (ATP synthase F1 sector subunit alpha) (F-ATPase subunit alpha)	EAFPGDVFYLHSR	0.668884	-1.01818
	P40874	N-methyl-L-tryptophan oxidase (MTOX) (EC 1.5.3.-)	EAGCAQLFNCPVTAIR	0.721584	-0.298792
	P17846	Sulfite reductase [NADPH] hemoprotein beta-component (SiR-HP) (SiRHP) (EC 1.8.1.2)	EAGEGFGDFTVR	0.754687	-0.597441
	Q59385	Copper-exporting P-type ATPase (EC 7.2.2.8) (Copper-exporting P-type ATPase A) (Cu(+)-exporting ATPase) (Soluble copper chaperone CopA(Z))	EAGIDEVIAGVLPDGK	0.566349	0.944439
	P09831	Glutamate synthase [NADPH] large chain (EC 1.4.1.13) (Glutamate synthase subunit alpha) (GLTS alpha chain) (NADPH-GOGAT)	EAHVMSLATSIGR	0.739591	0.557332
	P37128	GDP-mannose pyrophosphatase (EC 3.6.1.-) (GDP-mannose hydrolase) (GDPMK)	EAIEETGYEVGEVR	0.824645	0.122875
	P06715	Glutathione reductase (GR) (GRase) (EC 1.8.1.7)	EAIHMYGPDYGFDTTINK	0.818237	0.646716
	P17117	Oxygen-insensitive NADPH nitroreductase (EC 1.-.-.-) (Modulator of drug activity A)	EAIINSAR	0.786751	-0.501885
	P0AGA6	Transcriptional regulatory protein UhpA	EALAGLPGR	0.975046	-0.0213251
	P0AC53	Glucose-6-phosphate 1-dehydrogenase (G6PD) (EC 1.1.1.49) [Cleaved into: Extracellular death factor (EDF)]	EALETFMK	0.368458	-1.02306
	P0A6S7	Glycerol-3-phosphate dehydrogenase [NAD(P)+] (EC 1.1.1.94) (NAD(P)H-dependent glycerol-3-phosphate dehydrogenase)	EALGDQIPLAVISGPTFAK	0.0217911	-1.23496
	P00960	Glycine--tRNA ligase alpha subunit (EC 6.1.1.14) (Glycyl-tRNA synthetase alpha subunit) (GlyRS)	EALGFPMCNK	0.97285	0.00371146
	P36683	Aconitate hydratase B (ACN) (Aconitase) (EC 4.2.1.3) ((2R,3S)-2-methylisocitrate dehydratase) ((2S,3R)-3-hydroxybutane-1,2,3-tricarboxylate dehydratase) (2-methyl-cis-aconitate hydratase) (EC 4.2.1.99) (Iron-responsive protein-like) (IRP-like) (RNA-binding protein)	EALGLPHSDVFR	0.192119	0.634756
	P08244	Orotidine 5'-phosphate decarboxylase (EC 4.1.1.23) (OMP decarboxylase) (OMPDCase) (OMPdecase)	EALVPFGK	0.590451	-1.46379
	P0A825	Serine hydroxymethyltransferase (SHMT) (Serine methylase) (EC 2.1.2.1)	EAMEPEFK	0.700041	-1.048
	P11446	N-acetyl-gamma-glutamyl-phosphate reductase (AGPR) (EC 1.2.1.38) (N-acetyl-glutamate semialdehyde dehydrogenase) (NAGSA dehydrogenase)	EANLIAVPGCYPTAAQLALK	0.613054	-1.04994
	P37095	Peptidase B (EC 3.4.11.23) (Aminopeptidase B)	EAPVYACLVGK	0.85445	-0.365276
	P00960	Glycine--tRNA ligase alpha subunit (EC 6.1.1.14) (Glycyl-tRNA synthetase alpha subunit) (GlyRS)	EAQQLLALENPLPLPAYER	0.721584	0.0574023
	P35340	Alkyl hydroperoxide reductase subunit F (EC 1.8.1.-) (Alkyl hydroperoxide reductase F52A protein)	EAQSLLEQIR	0.864145	0.245881
	P0AC59	Glutaredoxin 2 (Grx2)	EASAGNFADLLAHSDGLIK	0.804808	0.183297
	P15639	Bifunctional purine biosynthesis protein PurH [Includes: Phosphoribosylaminoimidazolecarboxamide formyltransferase (EC 2.1.2.3) (AICAR transformylase); IMP cyclohydrolase (EC 3.5.4.10) (ATIC) (IMP synthase) (Inosinicase)]	EASVATATQVQGK	0.977648	-0.0129
	P05055	Polyribonucleotide nucleotidyltransferase (EC 2.7.7.8) (Polynucleotide phosphorylase) (PNPase)	EATEQSQPAAAPEAPAAEQGE	0.573346	2.17026
	P0A6L2	4-hydroxy-tetrahydrodipicolinate synthase (HTPA synthase) (EC 4.3.3.7)	EATGNLTR	0.193757	-1.79728
	P77247	Hexitol phosphatase B (2-deoxyglucose-6-phosphate phosphatase) (EC 3.1.3.68) (Mannitol-1-phosphatase) (EC 3.1.3.22) (Sorbitol-6-phosphatase) (EC 3.1.3.50) (Sugar-phosphatase) (EC 3.1.3.23)	EAVALCK	0.204599	-2.91258
	P36938	Phosphoglucomutase (PGM) (EC 5.4.2.2) (Glucose phosphomutase)	EAVEIVSEVLK	0.80893	-0.306502
	P0A9D8	2,3,4,5-tetrahydropyridine-2,6-dicarboxylate N-succinyltransferase (EC 2.3.1.117) (Succinyl-CoA: tetrahydrodipicolinate N-succinyltransferase) (Tetrahydrodipicolinate N-succinyltransferase) (THDP succinyltransferase) (THP succinyltransferase) (Tetrahydropicolinate succinylase)	EAVNQVIALLDSGALR	0.425407	-2.85365
	P15288	Cytosol non-specific dipeptidase (EC 3.4.13.18) (Aminoacyl-histidine dipeptidase) (Beta-alanyl-histidine dipeptidase) (Carnosinase) (Cysteinylglycinase) (Peptidase D) (Xaa-His dipeptidase) (X-His dipeptidase)	EAVPAGFETFK	0.0864267	2.72823
	P07650	Thymidine phosphorylase (EC 2.4.2.4) (TdRPase)	EAVQFLTGEYR	0.626636	-0.46741
	P75823	Low specificity L-threonine aldolase (Low specificity L-TA) (EC 4.1.2.48)	EAWEFTR	0.913253	0.458131
	P00350	6-phosphogluconate dehydrogenase, decarboxylating (EC 1.1.1.44)	EAYELVAPILTK	0.947319	0.0630405
	P22106	Asparagine synthetase B [glutamine-hydrolyzing] (AS-B) (EC 6.3.5.4)	EAYLYR	0.559551	0.240936
	P0A6T1	Glucose-6-phosphate isomerase (GPI) (EC 5.3.1.9) (Phosphoglucose isomerase) (PGI) (Phosphohexose isomerase) (PHI)	ECDLAGAIK	0.175699	1.07777
	P22106	Asparagine synthetase B [glutamine-hydrolyzing] (AS-B) (EC 6.3.5.4)	ECFEAYLPASVAWR	0.836434	0.0236612
	P0AE08	Alkyl hydroperoxide reductase C (EC 1.11.1.26) (Alkyl hydroperoxide reductase protein C22) (Peroxiredoxin) (SCRP-23) (Sulfate starvation-induced protein 8) (SSI8) (Thioredoxin peroxidase)	EDEGLADR	0.437755	1.15542
	P0A6E4	Argininosuccinate synthase (EC 6.3.4.5) (Citrulline--aspartate ligase)	EDGVNIWGDGSTYK	0.618441	0.291438
	P0A6Q3	3-hydroxydecanoyl-[acyl-carrier-protein] dehydratase (EC 4.2.1.59) (3-hydroxyacyl-[acyl-carrier-protein] dehydratase FabA) (Beta-hydroxydecanoyl thioester dehydrase) (Trans-2-decenoyl-[acyl-carrier-protein] isomerase) (EC 5.3.3.14)	EDLLASGR	0.78477	-0.783272
	P0AFD6	NADH-quinone oxidoreductase subunit I (EC 7.1.1.-) (NADH dehydrogenase I subunit I) (NDH-1 subunit I) (NUO9)	EDLLISGPGK	0.835146	-0.521027
	P0AEU0	Histidine-binding periplasmic protein (HBP)	EDNELREALNK	0.561328	-1.3606
	P33570	Transketolase 2 (TK 2) (EC 2.2.1.1)	EDPAGNYIHYGVR	0.903464	0.207664
	P0ACU7	HTH-type transcriptional regulator YjdC	EDVLGEALK	0.577298	-2.63443
	P06959	Dihydrolipoyllysine-residue acetyltransferase component of pyruvate dehydrogenase complex (EC 2.3.1.12) (Dihydrolipoamide acetyltransferase component of pyruvate dehydrogenase complex) (E2)	EDVQAYVK	0.16958	2.33849
	P33570	Transketolase 2 (TK 2) (EC 2.2.1.1)	EEAHGAPLGEEEVALAR	0.38369	-2.90788
	P04825	Aminopeptidase N (EC 3.4.11.2) (Alpha-aminoacylpeptide hydrolase)	EEEGALVISNLPER	0.596044	0.560849
	P00968	Carbamoyl-phosphate synthase large chain (EC 6.3.5.5) (Carbamoyl-phosphate synthetase ammonia chain)	EEFEEICAR	0.381288	1.45323
	P08200	Isocitrate dehydrogenase [NADP] (IDH) (EC 1.1.1.42) (IDP) (NADP(+)-specific ICDH) (Oxalosuccinate decarboxylase)	EEFGGELIDGGPWLK	0.393638	0.426706
	P0A7W7	30S ribosomal protein S8 (Small ribosomal subunit protein uS8)	EEGFIEDFK	0.831543	-0.4739
	P0A7T3	30S ribosomal protein S16 (Small ribosomal subunit protein bS16)	EEGTRLDLDR	0.808093	0.769415
	P09832	Glutamate synthase [NADPH] small chain (EC 1.4.1.13) (Glutamate synthase subunit beta) (GLTS beta chain) (NADPH-GOGAT)	EEGVEFK	0.155982	2.12187
	P0A8V2	DNA-directed RNA polymerase subunit beta (RNAP subunit beta) (EC 2.7.7.6) (RNA polymerase subunit beta) (Transcriptase subunit beta)	EEIEGSGILSK	0.647574	-0.801501
	P76113	NADPH-dependent curcumin reductase (EC 1.3.1.n3) (NADPH-dependent curcumin/dihydrocurcumin reductase)	EEITDGLENAPQTFIGLLK	0.980081	0.0203009
	P69913	Carbon storage regulator (Translational dual regulator CsrA)	EEIYQR	0.763378	-1.89695
	Q46857	2,5-diketo-D-gluconic acid reductase A (2,5-DKG reductase A) (2,5-DKGR A) (25DKGR-A) (EC 1.1.1.274) (AKR5C)	EELFITTK	0.437755	0.975116
	P25665	5-methyltetrahydropteroyltriglutamate--homocysteine methyltransferase (EC 2.1.1.14) (Cobalamin-independent methionine synthase) (Methionine synthase, vitamin-B12 independent isozyme)	EELLAVGR	0.933545	-0.117064
	P0AG30	Transcription termination factor Rho (EC 3.6.4.-) (ATP-dependent helicase Rho)	EELLTTQEELQK	0.699571	0.20775
	P0A6K6	Phosphopentomutase (EC 5.4.2.7) (Phosphodeoxyribomutase)	EELTNGGYNIGR	0.265307	0.65427
	P0A6W9	Glutamate--cysteine ligase (EC 6.3.2.2) (Gamma-ECS) (GCS) (Gamma-glutamylcysteine synthetase)	EEPLEILREEDFVAER	0.906972	-0.119208
	P37689	2,3-bisphosphoglycerate-independent phosphoglycerate mutase (BPG-independent PGAM) (Phosphoglyceromutase) (iPGM) (EC 5.4.2.12)	EEQQDNAIFSAK	0.978775	0.113549
	P05020	Dihydroorotase (DHOase) (EC 3.5.2.3)	EEQQVAESIALTDDTLVPFLAGETVR	0.554626	-1.40036
	P25526	Succinate-semialdehyde dehydrogenase [NADP(+)] GabD (SSDH) (EC 1.2.1.79) (Glutarate-semialdehyde dehydrogenase) (EC 1.2.1.-)	EETFGPLAPLFR	0.955583	-0.128844
	P33195	Glycine dehydrogenase (decarboxylating) (EC 1.4.4.2) (Glycine cleavage system P-protein) (Glycine decarboxylase) (Glycine dehydrogenase (aminomethyl-transferring))	EETGISELDIAK	0.674762	-0.9413
	P0AAI3	ATP-dependent zinc metalloprotease FtsH (EC 3.4.24.-) (Cell division protease FtsH)	EEVAELVEYLR	0.998016	-0.00320128
	P45799	ADP compounds hydrolase NudE (EC 3.6.1.-)	EEVGFGANDLTFLK	0.00800945	1.79641
	P15639	Bifunctional purine biosynthesis protein PurH [Includes: Phosphoribosylaminoimidazolecarboxamide formyltransferase (EC 2.1.2.3) (AICAR transformylase); IMP cyclohydrolase (EC 3.5.4.10) (ATIC) (IMP synthase) (Inosinicase)]	EFAEPACVIVK	0.858813	0.119438
	P30011	Nicotinate-nucleotide pyrophosphorylase [carboxylating] (EC 2.4.2.19) (Quinolinate phosphoribosyltransferase [decarboxylating]) (QAPRTase)	EFAETGVDFISVGALTK	0.896653	0.062688
	P0ADP2	Uncharacterized protein YigI	EFAQLAFK	0.577	3.24094
	Q46868	Ubiquinone biosynthesis accessory factor UbiK	EFGEDVEK	0.816115	-0.625287
	Q46868	Ubiquinone biosynthesis accessory factor UbiK	EFGEDVEKK	0.658842	1.40697
	P0A8D0	Transcriptional repressor NrdR	EFGEEIAR	0.852008	0.0948404
	P06959	Dihydrolipoyllysine-residue acetyltransferase component of pyruvate dehydrogenase complex (EC 2.3.1.12) (Dihydrolipoamide acetyltransferase component of pyruvate dehydrogenase complex) (E2)	EFGVNLAK	0.947842	0.169681
	P23721	Phosphoserine aminotransferase (EC 2.6.1.52) (Phosphohydroxythreonine aminotransferase) (PSAT)	EFIQVAEEAEK	0.668884	1.38978
	P0A6M8	Elongation factor G (EF-G)	EFNVEANVGK	0.78205	0.475686
	P0A6M8	Elongation factor G (EF-G)	EFNVEANVGKPQVAYR	0.389658	-0.611713
	P22106	Asparagine synthetase B [glutamine-hydrolyzing] (AS-B) (EC 6.3.5.4)	EFPAGSYLWSQDGEIR	0.980081	-0.00830745
	P08142	Acetolactate synthase isozyme 1 large subunit (AHAS-I) (EC 2.2.1.6) (Acetohydroxy-acid synthase I large subunit) (ALS-I)	EFPCPIPK	0.61657	-0.283687
	P06968	Deoxyuridine 5'-triphosphate nucleotidohydrolase (dUTPase) (EC 3.6.1.23) (dUTP pyrophosphatase)	EFPLPTYATSGSAGLDLR	0.559649	4.31351
	P0A7F3	Aspartate carbamoyltransferase regulatory chain	EFSHNVVLAN	0.639014	1.80683
	P0AEB2	D-alanyl-D-alanine carboxypeptidase DacA (DD-carboxypeptidase) (DD-peptidase) (EC 3.4.16.4) (Beta-lactamase) (EC 3.5.2.6) (Penicillin-binding protein 5) (PBP-5)	EFTFNGIR	0.329645	0.62996
	P00350	6-phosphogluconate dehydrogenase, decarboxylating (EC 1.1.1.44)	EFVESLETPR	0.462371	0.896774
	P00350	6-phosphogluconate dehydrogenase, decarboxylating (EC 1.1.1.44)	EFVESLETPRR	0.518645	0.551069
	P0C8J8	D-tagatose-1,6-bisphosphate aldolase subunit GatZ	EFVFTIADK	0.657366	0.301014
	P00448	Superoxide dismutase [Mn] (EC 1.15.1.1) (MnSOD)	EFWNVVNWDEAAAR	0.981961	0.0497853
	P0A877	Tryptophan synthase alpha chain (EC 4.2.1.20)	EGAFVPFVTLGDPGIEQSLK	0.119641	-1.45438
	P0ADE8	tRNA-modifying protein YgfZ	EGATTLLWFEHPAER	0.789618	-0.0466239
	P15639	Bifunctional purine biosynthesis protein PurH [Includes: Phosphoribosylaminoimidazolecarboxamide formyltransferase (EC 2.1.2.3) (AICAR transformylase); IMP cyclohydrolase (EC 3.5.4.10) (ATIC) (IMP synthase) (Inosinicase)]	EGCSLEDAVENIDIGGPTMVR	0.545676	-0.726167
	P0ACF0	DNA-binding protein HU-alpha (HU-2) (NS2)	EGDAVQLVGFGTFK	0.041903	0.638447
	P0ACF4	DNA-binding protein HU-beta (HU-1) (NS1)	EGDDVALVGFGTFAVK	0.10403	0.522968
	P56262	Putative carboxymethylenebutenolidase (EC 3.1.1.45) (Dienelactone hydrolase) (DLH)	EGDPNDFADIPTLLSGLVAK	0.946634	0.0713899
	P04425	Glutathione synthetase (EC 6.3.2.3) (GSH synthetase) (GSH-S) (GSHase) (Glutathione synthase)	EGDPNLGVIAETLTEHGTR	0.554847	-1.60176
	P63224	Phosphoheptose isomerase (EC 5.3.1.28) (Sedoheptulose 7-phosphate isomerase)	EGDVLLGISTSGNSANVIK	0.577	2.62217
	P0AE08	Alkyl hydroperoxide reductase C (EC 1.11.1.26) (Alkyl hydroperoxide reductase protein C22) (Peroxiredoxin) (SCRP-23) (Sulfate starvation-induced protein 8) (SSI8) (Thioredoxin peroxidase)	EGEATLAPSLDLVGKI	0.978902	-0.0152238
	P0A6Z3	Chaperone protein HtpG (Heat shock protein C62.5) (Heat shock protein HtpG) (High temperature protein G)	EGEDEFLDDWR	0.382203	1.36846
	P00579	RNA polymerase sigma factor RpoD (Sigma-70)	EGEIDIAK	0.788494	0.0742717
	P07395	Phenylalanine--tRNA ligase beta subunit (EC 6.1.1.20) (Phenylalanyl-tRNA synthetase beta subunit) (PheRS)	EGETLVLLDGTEAK	0.517596	-0.488239
	P0A6B7	Cysteine desulfurase IscS (EC 2.8.1.7) (NifS protein homolog) (ThiI transpersulfidase) (TusA transpersulfidase)	EGFEVTYLAPQR	0.699133	0.381388
	P52697	6-phosphogluconolactonase (6-P-gluconolactonase) (Pgl) (EC 3.1.1.31)	EGFQPTETQPR	0.495951	0.567314
	P07862	D-alanine--D-alanine ligase B (EC 6.3.2.4) (D-Ala-D-Ala ligase B) (D-alanylalanine synthetase B)	EGGIDAYPVDPK	0.880111	0.261405
	P67826	PF03932 family protein CutC (Putative copper homeostasis protein CutC)	EGGLTPSLGVLK	0.46731	-0.477014
	P16703	Cysteine synthase B (CSase B) (EC 2.5.1.47) (O-acetylserine (thiol)-lyase B) (OAS-TL B) (O-acetylserine sulfhydrylase B)	EGIFCGVSSGGAVAGALR	0.72944	0.99706
	P21889	Aspartate--tRNA ligase (EC 6.1.1.12) (Aspartyl-tRNA synthetase) (AspRS)	EGIVQVFFDPDRADALK	0.627721	-0.997823
	P0AAC8	Iron-binding protein IscA (Iron-sulfur cluster assembly protein)	EGLNEGFK	0.991293	0.0339826
	P77667	Protein SufA	EGLNQIFK	0.887212	0.345543
	P07762	1,4-alpha-glucan branching enzyme GlgB (EC 2.4.1.18) (1,4-alpha-D-glucan:1,4-alpha-D-glucan 6-glucosyl-transferase) (Alpha-(1->4)-glucan branching enzyme) (Glycogen branching enzyme) (BE)	EGNEIIVASNFTPVPR	0.975219	0.040602
	P0A6Z3	Chaperone protein HtpG (Heat shock protein C62.5) (Heat shock protein HtpG) (High temperature protein G)	EGPAEDFANQEAIAK	0.247427	1.41089
	P0AGG8	Metalloprotease TldD (EC 3.4.-.-)	EGQSLPVGVGQPTLK	0.688877	1.31207
	P05055	Polyribonucleotide nucleotidyltransferase (EC 2.7.7.8) (Polynucleotide phosphorylase) (PNPase)	EGRPSEGETLIAR	0.513849	-1.22506
	P0AG27	Uncharacterized protein YibN	EGVAGWAGENLPLVR	0.120504	0.957325
	P00350	6-phosphogluconate dehydrogenase, decarboxylating (EC 1.1.1.44)	EGVFHTEWLD	0.11729	1.46138
	P0A9L3	FKBP-type 22 kDa peptidyl-prolyl cis-trans isomerase (FKBP22) (PPIase) (EC 5.2.1.8) (Rotamase)	EGVNSTESGLQFR	0.320114	0.91023
	P0A7K2	50S ribosomal protein L7/L12 (L8) (Large ribosomal subunit protein bL12)	EGVSKDDAEALK	0.558658	4.68823
	P0A7K2	50S ribosomal protein L7/L12 (L8) (Large ribosomal subunit protein bL12)	EGVSKDDAEALKK	0.647068	1.80354
	P0AFF6	Transcription termination/antitermination protein NusA (N utilization substance protein A) (Transcription termination/antitermination L factor)	EHEGEIITGVVK	0.0179225	1.11669
	P0A6K6	Phosphopentomutase (EC 5.4.2.7) (Phosphodeoxyribomutase)	EHIPVLVYGPK	0.596044	-1.83454
	P0A8T7	DNA-directed RNA polymerase subunit beta' (RNAP subunit beta') (EC 2.7.7.6) (RNA polymerase subunit beta') (Transcriptase subunit beta')	EHPVLLNR	0.797487	-0.500742
	P0ABA0	ATP synthase subunit b (ATP synthase F(0) sector subunit b) (ATPase subunit I) (F-type ATPase subunit b) (F-ATPase subunit b)	EIADGLASAER	0.590884	2.3413
	P0A7G2	30S ribosome-binding factor (Protein P15B) (Ribosome-binding factor A) (RbfA)	EIALILQR	0.956218	0.0483405
	P0A7B1	Polyphosphate kinase (EC 2.7.4.1) (ATP-polyphosphate phosphotransferase) (Polyphosphoric acid kinase)	EIANAQQGLPSGITLK	0.887212	0.205221
	P0A6F5	Chaperonin GroEL (EC 5.6.1.7) (60 kDa chaperonin) (Chaperonin-60) (Cpn60) (GroEL protein)	EIELEDK	0.498429	3.44279
	P32695	tRNA-dihydrouridine(20/20a) synthase (EC 1.3.1.-) (EC 1.3.1.91) (U20-specific dihydrouridine synthase) (U20-specific Dus) (tRNA-dihydrouridine synthase A)	EIFGSSDTDADPVAVVR	0.181356	3.27981
	P24232	Flavohemoprotein (Flavohemoglobin) (HMP) (Hemoglobin-like protein) (Nitric oxide dioxygenase) (NO oxygenase) (NOD) (EC 1.14.12.17)	EIFNMSNQR	0.879441	0.20031
	P30863	2,5-diketo-D-gluconic acid reductase B (2,5-DKG reductase B) (2,5-DKGR B) (25DKGR-B) (EC 1.1.1.346) (AKR5D)	EIGISNFTIPLMEK	0.528976	-0.308312
	P00968	Carbamoyl-phosphate synthase large chain (EC 6.3.5.5) (Carbamoyl-phosphate synthetase ammonia chain)	EIGVETGGSNVQFAVNPK	0.948252	-0.10786
	P00968	Carbamoyl-phosphate synthase large chain (EC 6.3.5.5) (Carbamoyl-phosphate synthetase ammonia chain)	EIGYPLVVRPSYVLGGR	0.0156609	-1.61723
	P04335	Esterase FrsA (EC 3.1.1.1) (Fermentation/respiration switch protein)	EILDVQAR	0.593923	0.275516
	P00956	Isoleucine--tRNA ligase (EC 6.1.1.5) (Isoleucyl-tRNA synthetase) (IleRS)	EILGDEADQYVK	0.299853	-0.876535
	P0AAB6	UTP--glucose-1-phosphate uridylyltransferase (EC 2.7.7.9) (Alpha-D-glucosyl-1-phosphate uridylyltransferase) (UDP-glucose pyrophosphorylase) (UDPGP) (Uridine diphosphoglucose pyrophosphorylase)	EILLVTHASK	0.659592	0.24139
	P0A9M2	Hypoxanthine phosphoribosyltransferase (HPRT) (EC 2.4.2.8) (6-oxopurine phosphoribosyltransferase) (6-oxopurine PRTase)	EILSLREPK	0.824087	0.573644
	P05793	Ketol-acid reductoisomerase (NADP(+)) (KARI) (EC 1.1.1.86) (Acetohydroxy-acid isomeroreductase) (AHIR) (Alpha-keto-beta-hydroxylacyl reductoisomerase) (Ketol-acid reductoisomerase type 2) (Ketol-acid reductoisomerase type II)	EIMAPLFQK	0.46009	-0.19028
	P0A6I3	Pantothenate kinase (EC 2.7.1.33) (Pantothenic acid kinase) (Rts protein)	EINWLNLK	0.916071	0.0410984
	P06986	Histidinol-phosphate aminotransferase (EC 2.6.1.9) (Imidazole acetol-phosphate transaminase) (HPAT) (HspAT)	EIPCVEQVFDSETNYILAR	0.832379	-0.174121
	P67910	ADP-L-glycero-D-manno-heptose-6-epimerase (EC 5.1.3.20) (ADP-L-glycero-beta-D-manno-heptose-6-epimerase) (ADP-glyceromanno-heptose 6-epimerase) (ADP-hep 6-epimerase) (AGME)	EIPFLYASSAATYGGR	0.577	-0.363875
	P0ACE7	Purine nucleoside phosphoramidase (EC 3.9.1.-) (Histidine triad nucleotide binding protein HinT) (HIT protein)	EIPSDIVYQDDLVTAFR	0.11729	-1.16285
	P31120	Phosphoglucosamine mutase (EC 5.4.2.10)	EISCVDSAELGK	0.573151	-1.66207
	P0A8L1	Serine--tRNA ligase (EC 6.1.1.11) (Seryl-tRNA synthetase) (SerRS) (Seryl-tRNA(Ser/Sec) synthetase)	EISSCSNVWDFQAR	0.835146	0.15237
	P0AFG8	Pyruvate dehydrogenase E1 component (PDH E1 component) (EC 1.2.4.1)	EISTTIAFVR	0.816115	-0.0961933
	P0AB67	NAD(P) transhydrogenase subunit beta (EC 7.1.1.1) (Nicotinamide nucleotide transhydrogenase subunit beta) (Pyridine nucleotide transhydrogenase subunit beta)	EITAEETAELLK	0.556611	0.755031
	P0A6U8	Glycogen synthase (EC 2.4.1.21) (Starch [bacterial glycogen] synthase)	EITEPQFAYGMEGLLQQR	0.262176	-0.252975
	P0ACF4	DNA-binding protein HU-beta (HU-1) (NS1)	EITIAAAK	0.277149	0.410094
	P0AES4	DNA gyrase subunit A (EC 5.6.2.2)	EITPVNIEEELK	0.975219	-0.0109292
	P0AD61	Pyruvate kinase I (EC 2.7.1.40) (PK-1)	EITSTDDFYR	0.318271	-1.39591
	P24171	Dipeptidyl carboxypeptidase (EC 3.4.15.5) (Peptidyl-dipeptidase Dcp)	EIVPAAR	0.823514	0.234846
	P0ABU0	1,4-dihydroxy-2-naphthoyl-CoA synthase (DHNA-CoA synthase) (EC 4.1.3.36)	EIWFLCR	0.180542	-1.39281
	P17169	Glutamine--fructose-6-phosphate aminotransferase [isomerizing] (EC 2.6.1.16) (D-fructose-6-phosphate amidotransferase) (GFAT) (Glucosamine-6-phosphate synthase) (Hexosephosphate aminotransferase) (L-glutamine--D-fructose-6-phosphate amidotransferase)	EIYEQPNAIK	0.288986	-1.37827
	P0A7V8	30S ribosomal protein S4 (Small ribosomal subunit protein uS4)	EKPTWLEVDAGK	0.639014	1.6269
	P0ABB0	ATP synthase subunit alpha (EC 7.1.2.2) (ATP synthase F1 sector subunit alpha) (F-ATPase subunit alpha)	ELAAFSQFASDLDDATR	0.839506	-0.465692
	P07762	1,4-alpha-glucan branching enzyme GlgB (EC 2.4.1.18) (1,4-alpha-D-glucan:1,4-alpha-D-glucan 6-glucosyl-transferase) (Alpha-(1->4)-glucan branching enzyme) (Glycogen branching enzyme) (BE)	ELADQLVPYAK	0.780562	0.444403
	P0A870	Transaldolase B (EC 2.2.1.2)	ELAESEGAIER	0.567778	0.697886
	P0AD61	Pyruvate kinase I (EC 2.7.1.40) (PK-1)	ELALQSGLAHK	0.777726	-0.302431
	P27302	Transketolase 1 (TK 1) (EC 2.2.1.1)	ELANAIR	0.662853	-0.614119
	P0A8F0	Uracil phosphoribosyltransferase (EC 2.4.2.9) (UMP pyrophosphorylase) (UPRTase)	ELASEVGSLLTYEATADLETEK	0.938144	0.039798
	P0AB91	Phospho-2-dehydro-3-deoxyheptonate aldolase, Phe-sensitive (EC 2.5.1.54) (3-deoxy-D-arabino-heptulosonate 7-phosphate synthase) (DAHP synthase) (Phospho-2-keto-3-deoxyheptonate aldolase)	ELASGLSCPVGFK	0.505679	-0.533959
	P37188	PTS system galactitol-specific EIIB component (EIIB-Gat) (Galactitol-specific phosphotransferase enzyme IIB component) (EC 2.7.1.200)	ELCQNHNIPVELIQCR	0.660879	-0.137416
	P15639	Bifunctional purine biosynthesis protein PurH [Includes: Phosphoribosylaminoimidazolecarboxamide formyltransferase (EC 2.1.2.3) (AICAR transformylase); IMP cyclohydrolase (EC 3.5.4.10) (ATIC) (IMP synthase) (Inosinicase)]	ELDAETAQAIISR	0.58898	-0.322786
	P09831	Glutamate synthase [NADPH] large chain (EC 1.4.1.13) (Glutamate synthase subunit alpha) (GLTS alpha chain) (NADPH-GOGAT)	ELDDDTLASYQK	0.11729	1.62405
	P09831	Glutamate synthase [NADPH] large chain (EC 1.4.1.13) (Glutamate synthase subunit alpha) (GLTS alpha chain) (NADPH-GOGAT)	ELDGFTAK	0.556772	0.427801
	P0A8W8	UPF0304 protein YfbU	ELDREFGELK	0.559173	1.43938
	P16700	Thiosulfate-binding protein	ELFAALNPPFEQQWAK	0.789024	-0.595305
	P46853	Uncharacterized oxidoreductase YhhX (EC 1.-.-.-)	ELFALAK	0.310535	1.07514
	P0A850	Trigger factor (TF) (EC 5.2.1.8) (PPIase)	ELFEEQAK	0.589386	0.243005
	P0A9J8	Bifunctional chorismate mutase/prephenate dehydratase (Chorismate mutase-prephenate dehydratase) (P-protein) [Includes: Chorismate mutase (CM) (EC 5.4.99.5); Prephenate dehydratase (PDT) (EC 4.2.1.51)]	ELGEITR	0.559173	0.260723
	P06715	Glutathione reductase (GR) (GRase) (EC 1.8.1.7)	ELGGTCVNVGCVPK	0.659592	1.67221
	P23538	Phosphoenolpyruvate synthase (PEP synthase) (EC 2.7.9.2) (Pyruvate, water dikinase)	ELGIPAVVGCGDATER	0.257932	-0.611821
	P0A6L2	4-hydroxy-tetrahydrodipicolinate synthase (HTPA synthase) (EC 4.3.3.7)	ELGLVATDTLR	0.742713	-0.743708
	P00934	Threonine synthase (TS) (EC 4.2.3.1)	ELGYAAVDDETTQQTMR	0.703162	0.206263
	P17169	Glutamine--fructose-6-phosphate aminotransferase [isomerizing] (EC 2.6.1.16) (D-fructose-6-phosphate amidotransferase) (GFAT) (Glucosamine-6-phosphate synthase) (Hexosephosphate aminotransferase) (L-glutamine--D-fructose-6-phosphate amidotransferase)	ELGYLGSLAICNVPGSSLVR	0.387997	-0.444909
	P37330	Malate synthase G (MSG) (EC 2.3.3.9)	ELGYLVPQPER	0.900897	-0.141508
	P00934	Threonine synthase (TS) (EC 4.2.3.1)	ELGYTSEPHAAVAYR	0.198354	0.985283
	P77150	Pyridoxal kinase PdxY (PL kinase) (EC 2.7.1.35) (Pyridoxal kinase 2) (PL kinase 2)	ELIAQGPQIVLVK	0.573327	2.90816
	P0ABB0	ATP synthase subunit alpha (EC 7.1.2.2) (ATP synthase F1 sector subunit alpha) (F-ATPase subunit alpha)	ELIIGDR	0.619165	-1.30874
	P0A6Z3	Chaperone protein HtpG (Heat shock protein C62.5) (Heat shock protein HtpG) (High temperature protein G)	ELISNASDAADK	0.172243	1.39789
	P0ABP8	Purine nucleoside phosphorylase DeoD-type (PNP) (EC 2.4.2.1)	ELITDFGVK	0.996365	0.00847214
	P00509	Aspartate aminotransferase (AspAT) (EC 2.6.1.1) (Transaminase A)	ELIVASSYSK	0.723816	-0.326479
	P35340	Alkyl hydroperoxide reductase subunit F (EC 1.8.1.-) (Alkyl hydroperoxide reductase F52A protein)	ELLAEIAELSDK	0.824087	0.350011
	P67910	ADP-L-glycero-D-manno-heptose-6-epimerase (EC 5.1.3.20) (ADP-L-glycero-beta-D-manno-heptose-6-epimerase) (ADP-glyceromanno-heptose 6-epimerase) (ADP-hep 6-epimerase) (AGME)	ELLHYCLER	0.35892	-0.791332
	P0AB91	Phospho-2-dehydro-3-deoxyheptonate aldolase, Phe-sensitive (EC 2.5.1.54) (3-deoxy-D-arabino-heptulosonate 7-phosphate synthase) (DAHP synthase) (Phospho-2-keto-3-deoxyheptonate aldolase)	ELLPPVALLEK	0.213003	-0.807989
	P0A7E5	CTP synthase (EC 6.3.4.2) (Cytidine 5'-triphosphate synthase) (Cytidine triphosphate synthetase) (CTP synthetase) (CTPS) (UTP--ammonia ligase)	ELLSIGIQPDILICR	0.801129	-0.0950638
	P0A850	Trigger factor (TF) (EC 5.2.1.8) (PPIase)	ELMDNMR	0.711972	0.181427
	P23847	Dipeptide-binding protein (DBP) (Periplasmic dipeptide transport protein)	ELNADDVVFSFDR	0.803142	0.977261
	P10378	Enterobactin synthase component E (EC 6.3.2.14) (2,3-dihydroxybenzoate-AMP ligase) (DHB-AMP ligase) (2,3-dihydroxybenzoate-AMP synthase) (EC 6.2.1.71) (Dihydroxybenzoic acid-activating enzyme) (Enterochelin synthase E)	ELNQAADNLACSLR	0.0969158	0.947352
	P0A850	Trigger factor (TF) (EC 5.2.1.8) (PPIase)	ELPELTAEFIK	0.169007	0.283271
	P62707	2,3-bisphosphoglycerate-dependent phosphoglycerate mutase (BPG-dependent PGAM) (PGAM) (Phosphoglyceromutase) (dPGM) (EC 5.4.2.11)	ELPLTESLALTIDR	0.186293	0.666029
	P0ABA6	ATP synthase gamma chain (ATP synthase F1 sector gamma subunit) (F-ATPase gamma subunit)	ELQLVYNK	0.917835	0.268233
	P00350	6-phosphogluconate dehydrogenase, decarboxylating (EC 1.1.1.44)	ELSAEGFNFIGTGVSGGEEGALK	0.142733	1.33181
	P0AES6	DNA gyrase subunit B (EC 5.6.2.2) (Type IIA topoisomerase subunit GyrB)	ELSFLNSGVSIR	0.545994	0.29263
	P30125	3-isopropylmalate dehydrogenase (EC 1.1.1.85) (3-IPM-DH) (Beta-IPM dehydrogenase) (IMDH)	ELTGGIYFGQPK	0.775301	0.834338
	P0A9Q9	Aspartate-semialdehyde dehydrogenase (ASA dehydrogenase) (ASADH) (EC 1.2.1.11) (Aspartate-beta-semialdehyde dehydrogenase)	ELTPAAVTGTLTTPVGR	0.573327	-0.917002
	P06999	ATP-dependent 6-phosphofructokinase isozyme 2 (ATP-PFK 2) (Phosphofructokinase 2) (EC 2.7.1.11) (6-phosphofructokinase isozyme II) (Phosphohexokinase 2)	ELTQPDDVR	0.930018	0.0246172
	P06999	ATP-dependent 6-phosphofructokinase isozyme 2 (ATP-PFK 2) (Phosphofructokinase 2) (EC 2.7.1.11) (6-phosphofructokinase isozyme II) (Phosphohexokinase 2)	ELTQPDDVRK	0.910182	0.11447
	P05020	Dihydroorotase (DHOase) (EC 3.5.2.3)	ELVASGFNR	0.77009	-2.1132
	P38038	Sulfite reductase [NADPH] flavoprotein alpha-component (SiR-FP) (EC 1.8.1.2)	ELVELLWLK	0.439121	0.934395
	P30748	Molybdopterin synthase sulfur carrier subunit (MPT synthase subunit 1) (Molybdenum cofactor biosynthesis protein D) (Molybdopterin-converting factor small subunit) (Molybdopterin-converting factor subunit 1) (Sulfur carrier protein MoaD)	ELVGTDATEVAADFPTVEALR	0.866392	0.129942
	P0A6Z1	Chaperone protein HscA (Hsc66)	ELVQDCR	0.573327	0.268408
	P0AG78	Sulfate-binding protein (Sulfate starvation-induced protein 2) (SSI2)	ELYEQYNK	0.567778	3.44829
	P0A836	Succinate--CoA ligase [ADP-forming] subunit beta (EC 6.2.1.5) (Succinyl-CoA synthetase subunit beta) (SCS-beta)	ELYLGAVVDR	0.440034	-0.549303
	P0AB89	Adenylosuccinate lyase (ASL) (EC 4.3.2.2) (Adenylosuccinase) (ASase)	EMANVAYR	0.206591	-1.2157
	P15639	Bifunctional purine biosynthesis protein PurH [Includes: Phosphoribosylaminoimidazolecarboxamide formyltransferase (EC 2.1.2.3) (AICAR transformylase); IMP cyclohydrolase (EC 3.5.4.10) (ATIC) (IMP synthase) (Inosinicase)]	EMDDNEGSLTLATR	0.835213	0.0978157
	P00562	Bifunctional aspartokinase/homoserine dehydrogenase 2 (Aspartokinase II/homoserine dehydrogenase II) (AKII-HDII) [Includes: Aspartokinase (EC 2.7.2.4); Homoserine dehydrogenase (EC 1.1.1.3)]	EMGLVLR	0.796098	-0.134904
	P00561	Bifunctional aspartokinase/homoserine dehydrogenase 1 (Aspartokinase I/homoserine dehydrogenase I) (AKI-HDI) [Includes: Aspartokinase (EC 2.7.2.4); Homoserine dehydrogenase (EC 1.1.1.3)]	EMGYTEPDPR	0.924886	0.0978622
	P0A6F5	Chaperonin GroEL (EC 5.6.1.7) (60 kDa chaperonin) (Chaperonin-60) (Cpn60) (GroEL protein)	EMLPVLEAVAK	0.262176	-2.22642
	P00393	Type II NADH:quinone oxidoreductase (EC 1.6.5.9) (Cupric reductase) (EC 1.16.1.-) (NADH dehydrogenase-2) (NADH dh II) (NDH-2) (NADH-quinone reductase) (NQR) (NADH:ubiquinone oxidoreductase) (Respiratory NADH dehydrogenase)	ENCIFLDNPHQAR	0.247427	-1.79281
	P68679	30S ribosomal protein S21 (Small ribosomal subunit protein bS21)	ENEPFDVALR	0.947435	-0.0222144
	P68679	30S ribosomal protein S21 (Small ribosomal subunit protein bS21)	ENEPFDVALRR	0.907817	0.333204
	P30126	3-isopropylmalate dehydratase small subunit (EC 4.2.1.33) (Alpha-IPM isomerase) (IPMI) (Isopropylmalate isomerase)	ENFGCGSSR	0.958952	0.00752402
	P0AB24	Iron uptake system component EfeO	ENIAPGFSQK	0.995324	-0.0116138
	P17846	Sulfite reductase [NADPH] hemoprotein beta-component (SiR-HP) (SiRHP) (EC 1.8.1.2)	ENITEPEILASLDELIGR	0.970069	-0.180427
	P69786	PTS system glucose-specific EIICB component (EIICB-Glc) (EII-Glc) [Includes: Glucose permease IIC component (PTS system glucose-specific EIIC component); Glucose-specific phosphotransferase enzyme IIB component (EC 2.7.1.199) (PTS system glucose-specific EIIB component)]	ENITNLDACITR	0.193414	1.03823
	P07762	1,4-alpha-glucan branching enzyme GlgB (EC 2.4.1.18) (1,4-alpha-D-glucan:1,4-alpha-D-glucan 6-glucosyl-transferase) (Alpha-(1->4)-glucan branching enzyme) (Glycogen branching enzyme) (BE)	ENLEAIEFLR	0.69453	0.468949
	P0A7L0	50S ribosomal protein L1 (Large ribosomal subunit protein uL1)	ENLEALLVALK	0.309873	-1.44594
	P0A7L0	50S ribosomal protein L1 (Large ribosomal subunit protein uL1)	ENLEALLVALKK	0.319882	-2.71166
	P0AB71	Fructose-bisphosphate aldolase class 2 (FBP aldolase) (FBPA) (EC 4.1.2.13) (Fructose-1,6-bisphosphate aldolase) (Fructose-bisphosphate aldolase class II)	ENNFALPAVNCVGTDSINAVLETAAK	0.721869	0.104614
	P0A8T7	DNA-directed RNA polymerase subunit beta' (RNAP subunit beta') (EC 2.7.7.6) (RNA polymerase subunit beta') (Transcriptase subunit beta')	ENVIVGR	0.975046	-0.0426293
	P39173	Putative glucose-6-phosphate 1-epimerase (EC 5.1.3.15) (Putative D-hexose-6-phosphate mutarotase) (Unknown protein from 2D-page spots T26/PR37)	ENVLTDGIQTFPDR	0.596044	0.579137
	P52061	dITP/XTP pyrophosphatase (EC 3.6.1.66) (Deoxyribonucleoside triphosphate pyrophosphohydrolase) (Inosine triphosphate pyrophosphatase) (ITPase) (Non-canonical purine NTP pyrophosphatase) (Non-standard purine NTP pyrophosphatase) (Nucleoside-triphosphate diphosphatase) (Nucleoside-triphosphate pyrophosphatase) (NTPase)	EPAGTGGFGYDPIFFVPSEGK	0.955583	-0.0646341
	P0ADP9	Protein YihD	EPDLNLLQFLQK	0.520988	1.10298
	Q46856	Alcohol dehydrogenase YqhD (EC 1.1.1.2)	EPENYDVR	0.0221825	1.80864
	P08997	Malate synthase A (MSA) (EC 2.3.3.9)	EQDAPITADQLLAPCDGER	0.0835689	1.50084
	P22106	Asparagine synthetase B [glutamine-hydrolyzing] (AS-B) (EC 6.3.5.4)	EQFSDGVGYSWIDTLK	0.6508	-0.0534187
	P38038	Sulfite reductase [NADPH] flavoprotein alpha-component (SiR-FP) (EC 1.8.1.2)	EQGAELWR	0.979553	-0.0423894
	P77247	Hexitol phosphatase B (2-deoxyglucose-6-phosphate phosphatase) (EC 3.1.3.68) (Mannitol-1-phosphatase) (EC 3.1.3.22) (Sorbitol-6-phosphatase) (EC 3.1.3.50) (Sugar-phosphatase) (EC 3.1.3.23)	EQGLLVGLASASPLHMLEK	0.504404	-1.59366
	P0A858	Triosephosphate isomerase (TIM) (TPI) (EC 5.3.1.1) (Triose-phosphate isomerase)	EQGLTPVLCIGETEAENEAGK	0.0686255	1.34866
	P0A858	Triosephosphate isomerase (TIM) (TPI) (EC 5.3.1.1) (Triose-phosphate isomerase)	EQGLTPVLCIGETEAENEAGKTEEVCAR	0.0957327	0.925484
	P09424	Mannitol-1-phosphate 5-dehydrogenase (EC 1.1.1.17)	EQGNESPLNIIACENMVR	0.831543	-0.0275066
	P76268	Transcriptional regulator KdgR	EQGYGEDNEEQEEGLR	0.522283	0.53124
	P23839	UPF0701 protein YicC	EQIQNIE	0.0969158	-0.802793
	P27302	Transketolase 1 (TK 1) (EC 2.2.1.1)	EQLGWK	0.736581	-0.393588
	P0A879	Tryptophan synthase beta chain (EC 4.2.1.20)	EQLLVVNLSGR	0.593529	2.84363
	P06149	Quinone-dependent D-lactate dehydrogenase (EC 1.1.5.12) ((R)-lactate:quinone 2-oxidoreductase) (D-lactate dehydrogenase) (D-LDH) (Respiratory D-lactate dehydrogenase)	EQMLELLQQR	0.866975	-0.472625
	P0ABU7	Biopolymer transport protein ExbB	EQQLLAEAR	0.689828	1.17085
	P0AF36	Cell division protein ZapB	EQQNGWQER	0.567778	-3.43467
	P16703	Cysteine synthase B (CSase B) (EC 2.5.1.47) (O-acetylserine (thiol)-lyase B) (OAS-TL B) (O-acetylserine sulfhydrylase B)	EQSKPVTIVGLQPEEGSSIPGIR	0.750475	0.900909
	P0AFG8	Pyruvate dehydrogenase E1 component (PDH E1 component) (EC 1.2.4.1)	EQVAYYK	0.763378	0.187949
	P0AB80	Branched-chain-amino-acid aminotransferase (BCAT) (EC 2.6.1.42) (Transaminase B)	EQVLSR	0.0957327	-1.03651
	P21515	Acyl carrier protein phosphodiesterase (ACP phosphodiesterase) (EC 3.1.4.14)	EQVMTILPDSPPR	0.0687708	-0.777292
	P08312	Phenylalanine--tRNA ligase alpha subunit (EC 6.1.1.20) (Phenylalanyl-tRNA synthetase alpha subunit) (PheRS)	EQVQQALNAR	0.129129	0.724758
	P17846	Sulfite reductase [NADPH] hemoprotein beta-component (SiR-HP) (SiRHP) (EC 1.8.1.2)	EREAGEGFGDFTVR	0.849669	0.515543
	P64559	FAD assembly factor SdhE (Antitoxin CptB)	ERGPVAI	0.728368	0.150583
	P07012	Peptide chain release factor RF2 (RF-2)	ERLEEVNAELEQPDVWNEPER	0.277797	1.28323
	P00968	Carbamoyl-phosphate synthase large chain (EC 6.3.5.5) (Carbamoyl-phosphate synthetase ammonia chain)	ERPDAVLPTMGGQTALNCALELER	0.177167	-0.999468
	P0A836	Succinate--CoA ligase [ADP-forming] subunit beta (EC 6.2.1.5) (Succinyl-CoA synthetase subunit beta) (SCS-beta)	ERVTEAFK	0.634245	-0.256418
	P27302	Transketolase 1 (TK 1) (EC 2.2.1.1)	ESAWNEK	0.916709	-0.220408
	P0AES0	Bifunctional glutathionylspermidine synthetase/amidase (GspSA) [Includes: Glutathionylspermidine amidase (Gsp amidase) (EC 3.5.1.78) (Glutathionylspermidine amidohydrolase [spermidine-forming]); Glutathionylspermidine synthetase (Gsp synthetase) (EC 6.3.1.8) (Glutathione:spermidine ligase [ADP-forming]) (Gsp synthase)]	ESDIEPLIVVK	0.446198	0.387892
	P0DMC7	Transcriptional regulatory protein RcsB (Capsular synthesis regulator component B)	ESEVLR	0.697034	0.150504
	P46853	Uncharacterized oxidoreductase YhhX (EC 1.-.-.-)	ESEVLTNLEILER	0.439121	1.84968
	P09151	2-isopropylmalate synthase (EC 2.3.3.13) (Alpha-IPM synthase) (Alpha-isopropylmalate synthase)	ESEYNLDNLYDAFLK	0.688877	0.141154
	P77212	Probable pyridine nucleotide-disulfide oxidoreductase RclA (Reactive chlorine resistance protein A)	ESGADIQVVTLPVAAIPR	0.9035	0.379146
	P0A6A3	Acetate kinase (EC 2.7.2.1) (Acetokinase)	ESGLLGLTEVTSDCR	0.37197	0.912095
	P0A9W3	Energy-dependent translational throttle protein EttA (EC 3.6.1.-) (Translational regulatory factor EttA)	ESIEEAVSEVVNALK	0.607937	0.275869
	P33363	Periplasmic beta-glucosidase (EC 3.2.1.21) (Beta-D-glucoside glucohydrolase) (Cellobiase) (Gentiobiase)	ESLVLLK	0.832379	-0.562402
	P28635	D-methionine-binding lipoprotein MetQ	ESPYVNLIVTR	0.8368	0.633752
	P00934	Threonine synthase (TS) (EC 4.2.3.1)	ESVEAILGETLDLPK	0.699196	0.153565
	P76116	Uncharacterized protein YncE	ESVIWVVDGGNIK	0.332919	1.55021
	P33570	Transketolase 2 (TK 2) (EC 2.2.1.1)	ESVLPSNVAAR	0.68917	-0.899572
	P0AC53	Glucose-6-phosphate 1-dehydrogenase (G6PD) (EC 1.1.1.49) [Cleaved into: Extracellular death factor (EDF)]	ESWQDLPQNK	0.554847	-0.458939
	P0ABH7	Citrate synthase (EC 2.3.3.16)	ETCHEVLK	0.552053	0.509987
	P0A6K6	Phosphopentomutase (EC 5.4.2.7) (Phosphodeoxyribomutase)	ETFADIGQTLAK	0.425407	-1.29498
	P77239	Cation efflux system protein CusB	ETGGTATQTEGILER	0.182248	1.56751
	P0AC53	Glucose-6-phosphate 1-dehydrogenase (G6PD) (EC 1.1.1.49) [Cleaved into: Extracellular death factor (EDF)]	ETIDEGLWDTLSAR	0.451131	-0.473089
	P75838	Ribosomal protein S12 methylthiotransferase accessory factor YcaO	ETILSLPGSEWEK	0.942616	0.0505772
	P0A9V1	Lipopolysaccharide export system ATP-binding protein LptB (EC 7.5.2.-)	ETLAVCER	0.752444	0.207513
	P76569	Uncharacterized protein YfgD	ETLNLLK	0.706798	0.814604
	P09831	Glutamate synthase [NADPH] large chain (EC 1.4.1.13) (Glutamate synthase subunit alpha) (GLTS alpha chain) (NADPH-GOGAT)	ETLSIVGWR	0.533431	0.721745
	P68767	Cytosol aminopeptidase (EC 3.4.11.1) (Aminopeptidase A/I) (Leucine aminopeptidase) (LAP) (EC 3.4.11.10) (Leucyl aminopeptidase)	ETLYSFDQLK	0.624429	0.263149
	P37648	Protein YhjJ	ETPAPVPTLSPLR	0.567778	0.193027
	P75949	Beta-hexosaminidase (EC 3.2.1.52) (Beta-N-acetylhexosaminidase) (N-acetyl-beta-glucosaminidase)	ETPCDPRPQAEIR	0.77013	0.513003
	P21179	Catalase HPII (EC 1.11.1.6) (Hydroxyperoxidase II)	ETPPGPK	0.990127	-0.00757613
	P00893	Acetolactate synthase isozyme 3 large subunit (EC 2.2.1.6) (AHAS-III) (ALS-III) (Acetohydroxy-acid synthase III large subunit)	ETVEALNLPVVCSLMGLGAFPATHR	0.231229	-0.816258
	P0AC53	Glucose-6-phosphate 1-dehydrogenase (G6PD) (EC 1.1.1.49) [Cleaved into: Extracellular death factor (EDF)]	ETVLNLLALR	0.897692	0.11707
	P22106	Asparagine synthetase B [glutamine-hydrolyzing] (AS-B) (EC 6.3.5.4)	EVAAQQVSDQQLETAR	0.690326	0.121999
	P77211	Cation efflux system protein CusC	EVADALALR	0.594751	0.249989
	P0AG78	Sulfate-binding protein (Sulfate starvation-induced protein 2) (SSI2)	EVAEAYLK	0.613247	1.83839
	P33221	Formate-dependent phosphoribosylglycinamide formyltransferase (EC 6.3.1.21) (5'-phosphoribosylglycinamide transformylase 2) (Formate-dependent GAR transformylase) (GAR transformylase 2) (GART 2) (GAR transformylase T) (Non-folate glycinamide ribonucleotide transformylase) (Phosphoribosylglycinamide formyltransferase 2)	EVAIECQR	0.77013	-0.0834459
	P0A8Y5	Sugar phosphatase YidA (EC 3.1.3.23)	EVANFVTK	0.161759	0.627615
	P0AFG0	Transcription termination/antitermination protein NusG	EVDAIMNR	0.661407	-0.168679
	P07862	D-alanine--D-alanine ligase B (EC 6.3.2.4) (D-Ala-D-Ala ligase B) (D-alanylalanine synthetase B)	EVDVTQLK	0.695434	-0.46576
	P0AF50	Uncharacterized protein YjbR	EVENRPAVSLK	0.456098	1.2372
	P60240	RNA polymerase-associated protein RapA (EC 3.6.4.-) (ATP-dependent helicase HepA)	EVFLDSK	0.444648	0.285158
	P0AFG3	2-oxoglutarate dehydrogenase E1 component (EC 1.2.4.2) (Alpha-ketoglutarate dehydrogenase)	EVIPFGASLR	0.660879	0.198621
	P00370	NADP-specific glutamate dehydrogenase (NADP-GDH) (EC 1.4.1.4)	EVMTTLWPFLEQNPK	0.65753	-0.553411
	P06959	Dihydrolipoyllysine-residue acetyltransferase component of pyruvate dehydrogenase complex (EC 2.3.1.12) (Dihydrolipoamide acetyltransferase component of pyruvate dehydrogenase complex) (E2)	EVNVPDIGGDEVEVTEVMVK	0.943865	-0.160603
	P0A7W1	30S ribosomal protein S5 (Small ribosomal subunit protein uS5)	EVPAAIQK	0.780562	-1.61834
	P62768	UPF0325 protein YaeH	EVQEISPNLR	0.5284	0.222899
	P18133	Nicotinate phosphoribosyltransferase (NAPRTase) (EC 6.3.4.21)	EVQETIVK	0.866016	0.0722299
	P77695	Protein GnsB	EVTSIQFTAR	0.708191	2.23388
	P0A7D4	Adenylosuccinate synthetase (AMPSase) (AdSS) (EC 6.3.4.4) (IMP--aspartate ligase)	EVTTTPLAADDWK	0.205299	-1.21735
	P0A9N4	Pyruvate formate-lyase 1-activating enzyme (EC 1.97.1.4) (Formate-C-acetyltransferase-activating enzyme 1) (PFL-activating enzyme 1)	EVTVEDLMK	0.831198	0.0722717
	P68206	UPF0337 protein YjbJ	EVVDWETR	0.648803	0.861998
	P0A9D4	Serine acetyltransferase (SAT) (EC 2.3.1.30)	EVVEEAYAADPEMIASAACDIQAVR	0.57116	3.25326
	P0A6T1	Glucose-6-phosphate isomerase (GPI) (EC 5.3.1.9) (Phosphoglucose isomerase) (PGI) (Phosphohexose isomerase) (PHI)	EVVEQEYR	0.197534	1.2953
	P0A6T1	Glucose-6-phosphate isomerase (GPI) (EC 5.3.1.9) (Phosphoglucose isomerase) (PGI) (Phosphohexose isomerase) (PHI)	EVVEQEYRDQGK	0.41877	0.755844
	P0AES0	Bifunctional glutathionylspermidine synthetase/amidase (GspSA) [Includes: Glutathionylspermidine amidase (Gsp amidase) (EC 3.5.1.78) (Glutathionylspermidine amidohydrolase [spermidine-forming]); Glutathionylspermidine synthetase (Gsp synthetase) (EC 6.3.1.8) (Glutathione:spermidine ligase [ADP-forming]) (Gsp synthase)]	EVVNDNILPLQAFPNGSPR	0.613247	-0.392869
	P33643	Ribosomal large subunit pseudouridine synthase D (EC 5.4.99.23) (23S rRNA pseudouridine(1911/1915/1917) synthase) (rRNA pseudouridylate synthase D) (rRNA-uridine isomerase D)	EWILDQR	0.561328	-0.295996
	P00956	Isoleucine--tRNA ligase (EC 6.1.1.5) (Isoleucyl-tRNA synthetase) (IleRS)	EYAATQVDGQR	0.382475	0.948304
	P23847	Dipeptide-binding protein (DBP) (Periplasmic dipeptide transport protein)	EYADAMMK	0.9035	-0.457784
	P0A9Q7	Bifunctional aldehyde-alcohol dehydrogenase AdhE (Alcohol dehydrogenase E) [Includes: Acetaldehyde dehydrogenase [acetylating] (ACDH) (EC 1.2.1.10); Alcohol dehydrogenase (ADH) (EC 1.1.1.1)]	EYASFTQEQVDK	0.198354	0.488495
	P45799	ADP compounds hydrolase NudE (EC 3.6.1.-)	EYAVGTESYELGFSK	0.326716	-1.21274
	P00968	Carbamoyl-phosphate synthase large chain (EC 6.3.5.5) (Carbamoyl-phosphate synthetase ammonia chain)	EYEMEVVR	0.765481	-0.415219
	P00561	Bifunctional aspartokinase/homoserine dehydrogenase 1 (Aspartokinase I/homoserine dehydrogenase I) (AKI-HDI) [Includes: Aspartokinase (EC 2.7.2.4); Homoserine dehydrogenase (EC 1.1.1.3)]	EYHLLNPVIVDCTSSQAVADQYADFLR	0.797487	-0.720116
	P0A877	Tryptophan synthase alpha chain (EC 4.2.1.20)	EYNAAPPLQGFGISAPDQVK	0.125636	-0.746958
	P33363	Periplasmic beta-glucosidase (EC 3.2.1.21) (Beta-D-glucoside glucohydrolase) (Cellobiase) (Gentiobiase)	EYNTVDMSPQR	0.975046	0.0533868
	P06149	Quinone-dependent D-lactate dehydrogenase (EC 1.1.5.12) ((R)-lactate:quinone 2-oxidoreductase) (D-lactate dehydrogenase) (D-LDH) (Respiratory D-lactate dehydrogenase)	FAAAGAAIR	0.674699	-0.869173
	P09831	Glutamate synthase [NADPH] large chain (EC 1.4.1.13) (Glutamate synthase subunit alpha) (GLTS alpha chain) (NADPH-GOGAT)	FAACNLDR	0.198163	1.98491
	P0A9L8	Pyrroline-5-carboxylate reductase (P5C reductase) (P5CR) (EC 1.5.1.2) (PCA reductase)	FAAQAVMGSAK	0.0687072	-2.43557
	P0AEZ1	5,10-methylenetetrahydrofolate reductase (EC 1.5.1.20)	FADMTNVR	0.921606	0.0643089
	P0A799	Phosphoglycerate kinase (EC 2.7.2.3)	FADVACAGPLLAAELDALGK	0.178115	-1.18632
	P0A6D3	3-phosphoshikimate 1-carboxyvinyltransferase (EC 2.5.1.19) (5-enolpyruvylshikimate-3-phosphate synthase) (EPSP synthase) (EPSPS)	FADVLEK	0.736946	-0.287839
	P0A9D8	2,3,4,5-tetrahydropyridine-2,6-dicarboxylate N-succinyltransferase (EC 2.3.1.117) (Succinyl-CoA: tetrahydrodipicolinate N-succinyltransferase) (Tetrahydrodipicolinate N-succinyltransferase) (THDP succinyltransferase) (THP succinyltransferase) (Tetrahydropicolinate succinylase)	FADYDEAR	0.663546	1.40355
	P04951	3-deoxy-manno-octulosonate cytidylyltransferase (EC 2.7.7.38) (CMP-2-keto-3-deoxyoctulosonic acid synthase) (CKS) (CMP-KDO synthase)	FAEGLETVGDNFLR	0.554975	-1.68659
	P31545	Deferrochelatase (EC 4.99.1.1) (Peroxidase EfeB) (EC 1.11.1.-)	FAFLTQGGAAPETPNPR	0.728368	-0.168082
	P39199	50S ribosomal protein L3 glutamine methyltransferase (L3 MTase) (EC 2.1.1.298) (N5-glutamine methyltransferase PrmB)	FAGLISK	0.669317	-0.148735
	P75797	Glutathione-binding protein GsiB	FAGYWQPGLPK	0.674699	1.49927
	P0AEY5	NADPH:quinone oxidoreductase MdaB (EC 1.6.5.10) (Modulator of drug activity B)	FAHSNGQLNDTLTEVADGTLR	0.975453	-0.103417
	P0A870	Transaldolase B (EC 2.2.1.2)	FAIDQEK	0.283537	0.84687
	P0A850	Trigger factor (TF) (EC 5.2.1.8) (PPIase)	FAINLK	0.176551	0.3206
	P09831	Glutamate synthase [NADPH] large chain (EC 1.4.1.13) (Glutamate synthase subunit alpha) (GLTS alpha chain) (NADPH-GOGAT)	FALVKPK	0.979666	-0.0195133
	P04805	Glutamate--tRNA ligase (EC 6.1.1.17) (Glutamyl-tRNA synthetase) (GluRS)	FANPQEGSVVFDDQIR	0.163278	1.48196
	P0AC53	Glucose-6-phosphate 1-dehydrogenase (G6PD) (EC 1.1.1.49) [Cleaved into: Extracellular death factor (EDF)]	FANSLFVNNWDNR	0.727963	-0.223216
	P77581	Succinylornithine transaminase (SOAT) (EC 2.6.1.81) (Carbon starvation protein C) (Succinylornithine aminotransferase)	FAPALNVSEEEVTTGLDR	0.752444	0.375758
	P13029	Catalase-peroxidase (CP) (EC 1.11.1.21) (Hydroperoxidase I) (HPI) (Peroxidase/catalase)	FAPLNSWPDNVSLDK	0.559173	0.293543
	P75931	Putative oxidoreductase YceM (EC 1.-.-.-)	FAPLYGELK	0.933545	0.11752
	P18335	Acetylornithine/succinyldiaminopimelate aminotransferase (ACOAT) (DapATase) (Succinyldiaminopimelate transferase) (EC 2.6.1.11) (EC 2.6.1.17)	FAPSLVVEDADIDEGMQR	0.487645	0.2808
	P04805	Glutamate--tRNA ligase (EC 6.1.1.17) (Glutamyl-tRNA synthetase) (GluRS)	FAPSPTGYLHVGGAR	0.841473	-0.275004
	P0A9G6	Isocitrate lyase (ICL) (EC 4.1.3.1) (Isocitrase) (Isocitratase)	FAQAIHAK	0.591268	0.159486
	P0AG40	Bifunctional riboflavin kinase/FMN adenylyltransferase (Riboflavin biosynthesis protein RibF) [Includes: Riboflavin kinase (EC 2.7.1.26) (Flavokinase); FMN adenylyltransferase (EC 2.7.7.2) (FAD pyrophosphorylase) (FAD synthase)]	FASLDELK	0.510307	0.249473
	P0ACB2	Delta-aminolevulinic acid dehydratase (ALAD) (ALADH) (EC 4.2.1.24) (Porphobilinogen synthase)	FASSFYGPFR	0.858303	0.525786
	P0A6Z3	Chaperone protein HtpG (Heat shock protein C62.5) (Heat shock protein HtpG) (High temperature protein G)	FASTHTDSSAQTVSLEDYVSR	0.186337	1.54065
	P40874	N-methyl-L-tryptophan oxidase (MTOX) (EC 1.5.3.-)	FASVLGEIAADFAQDK	0.717899	-0.265114
	P0A9Q7	Bifunctional aldehyde-alcohol dehydrogenase AdhE (Alcohol dehydrogenase E) [Includes: Acetaldehyde dehydrogenase [acetylating] (ACDH) (EC 1.2.1.10); Alcohol dehydrogenase (ADH) (EC 1.1.1.1)]	FATHGGYLLQGK	0.967589	0.0248715
	P25397	Tellurite methyltransferase (EC 2.1.1.265) (Chalcogen-detoxifying protein TehB) (Selenite methyltransferase) (Tellurite resistance protein TehB)	FATMLAR	0.754788	-0.244823
	P40120	Glucans biosynthesis protein D	FAVDFVGGDLK	0.278	0.683314
	P0AC69	Glutaredoxin 4 (Grx4) (Monothiol glutaredoxin)	FAYVDILQNPDIR	0.120504	0.788618
	P0A862	Thiol peroxidase (Tpx) (EC 1.11.1.24) (Peroxiredoxin tpx) (Prx) (Scavengase p20) (Thioredoxin peroxidase) (Thioredoxin-dependent peroxiredoxin)	FCGAEGLNNVITLSTFR	0.222362	-0.887739
	P0A9Q1	Aerobic respiration control protein ArcA (Dye resistance protein)	FCGDLED	0.425407	0.297829
	P0A6G7	ATP-dependent Clp protease proteolytic subunit (EC 3.4.21.92) (Caseinolytic protease) (Endopeptidase Clp) (Heat shock protein F21.5) (Protease Ti)	FCLPNSR	0.363433	-1.3643
	P29217	UPF0502 protein YceH (G20.3)	FCNSEFGDLK	0.393638	0.364376
	P00370	NADP-specific glutamate dehydrogenase (NADP-GDH) (EC 1.4.1.4)	FCQALMTELYR	0.957652	0.0356252
	P0A993	Fructose-1,6-bisphosphatase class 1 (FBPase class 1) (EC 3.1.3.11) (D-fructose-1,6-bisphosphate 1-phosphohydrolase class 1)	FCQEEDK	0.0708361	-0.364814
	P45578	S-ribosylhomocysteine lyase (EC 4.4.1.21) (AI-2 synthesis protein) (Autoinducer-2 production protein LuxS)	FCVPNK	0.231229	1.71889
	P77718	tRNA sulfurtransferase (EC 2.8.1.4) (Sulfur carrier protein ThiS sulfurtransferase) (Thiamine biosynthesis protein ThiI) (tRNA 4-thiouridine synthase)	FDFSILDK	0.229258	-1.04832
	P0AEK4	Enoyl-[acyl-carrier-protein] reductase [NADH] FabI (ENR) (EC 1.3.1.9) (NADH-dependent enoyl-ACP reductase)	FDGFVHSIGFAPGDQLDGDYVNAVTR	0.662749	-0.142837
	P0ADY3	50S ribosomal protein L14 (Large ribosomal subunit protein uL14)	FDGNACVLLNNNSEQPIGTR	0.940921	0.188225
	P36938	Phosphoglucomutase (PGM) (EC 5.4.2.2) (Glucose phosphomutase)	FDGTPWSTDK	0.933749	0.140707
	P37051	Formyltetrahydrofolate deformylase (EC 3.5.1.10) (Formyl-FH(4) hydrolase)	FDIPFELVSHEGLTR	0.580342	-1.02578
	P36938	Phosphoglucomutase (PGM) (EC 5.4.2.2) (Glucose phosphomutase)	FDLAFANDPDYDR	0.669875	-1.09009
	P15639	Bifunctional purine biosynthesis protein PurH [Includes: Phosphoribosylaminoimidazolecarboxamide formyltransferase (EC 2.1.2.3) (AICAR transformylase); IMP cyclohydrolase (EC 3.5.4.10) (ATIC) (IMP synthase) (Inosinicase)]	FDLAIK	0.936214	0.0544928
	P13029	Catalase-peroxidase (CP) (EC 1.11.1.21) (Hydroperoxidase I) (HPI) (Peroxidase/catalase)	FDPEFEK	0.600475	0.382211
	P19926	Glucose-1-phosphatase (G1Pase) (EC 3.1.3.10)	FDSVLNEAVK	0.80893	-0.26018
	P00968	Carbamoyl-phosphate synthase large chain (EC 6.3.5.5) (Carbamoyl-phosphate synthetase ammonia chain)	FDVAMK	0.516532	0.418425
	P0A763	Nucleoside diphosphate kinase (NDK) (NDP kinase) (EC 2.7.4.6) (Nucleoside-2-P kinase)	FEAAGFK	0.573327	0.124051
	P27302	Transketolase 1 (TK 1) (EC 2.2.1.1)	FEAYGWHVIR	0.823374	-0.278577
	P0A884	Thymidylate synthase (TS) (TSase) (EC 2.1.1.45)	FEDFEIEGYDPHPGIK	0.9143	-0.0884617
	P0A6Y8	Chaperone protein DnaK (HSP70) (Heat shock 70 kDa protein) (Heat shock protein 70)	FEELVQTR	0.832495	0.502166
	P0ADR8	Pyrimidine/purine nucleotide 5'-monophosphate nucleosidase (EC 3.2.2.-) (EC 3.2.2.10) (AMP nucleosidase) (EC 3.2.2.4) (CMP nucleosidase) (GMP nucleosidase) (IMP nucleosidase) (UMP nucleosidase) (dTMP nucleosidase)	FENFDINVLR	0.591268	0.51238
	P0A6U8	Glycogen synthase (EC 2.4.1.21) (Starch [bacterial glycogen] synthase)	FEPCGLTQLYGLK	0.565134	-0.526622
	P68739	Endonuclease V (EndoV) (EC 3.1.21.7) (Deoxyinosine 3'endonuclease) (Deoxyribonuclease V) (DNase V)	FEPLSSEPGALAPLMDK	0.865905	0.310528
	P78055	Fructose-6-phosphate aldolase 1 (EC 4.1.2.-) (Fructose-6-phosphate aldolase A) (FSAA)	FEQDWQGAFGR	0.591268	2.2982
	P0A6P1	Elongation factor Ts (EF-Ts) (Bacteriophage Q beta RNA-directed RNA polymerase subunit IV)	FEVGEGIEK	0.393638	3.39164
	P0A988	Beta sliding clamp (Beta clamp) (Sliding clamp) (Beta-clamp processivity factor) (DNA polymerase III beta sliding clamp subunit)	FFDICR	0.451131	-1.25087
	P27298	Oligopeptidase A (EC 3.4.24.70)	FFELYDENNELR	0.869527	0.186068
	P30177	Uncharacterized protein YbiB	FFSDIGGR	0.554847	6.40083
	P61889	Malate dehydrogenase (EC 1.1.1.37)	FFSQPLLLGK	0.573346	-0.406039
	P33195	Glycine dehydrogenase (decarboxylating) (EC 1.4.4.2) (Glycine cleavage system P-protein) (Glycine decarboxylase) (Glycine dehydrogenase (aminomethyl-transferring))	FFVASDVHPQTLDVVR	0.957576	0.0940511
	P03817	Protein MioC	FGAIGIGSR	0.25008	1.52433
	P36938	Phosphoglucomutase (PGM) (EC 5.4.2.2) (Glucose phosphomutase)	FGAPSYNR	0.628213	1.14052
	P0A6L0	Deoxyribose-phosphate aldolase (DERA) (EC 4.1.2.4) (2-deoxy-D-ribose 5-phosphate aldolase) (Phosphodeoxyriboaldolase) (Deoxyriboaldolase)	FGASSLLASLLK	0.774921	0.618488
	P21338	Ribonuclease I (RNase I) (EC 4.6.1.21) (Enterobacter ribonuclease)	FGCATRPIPNLPEAR	0.603532	2.14706
	P0A6K6	Phosphopentomutase (EC 5.4.2.7) (Phosphodeoxyribomutase)	FGDVGADTLGHIAEACAK	0.663817	-0.463715
	P06959	Dihydrolipoyllysine-residue acetyltransferase component of pyruvate dehydrogenase complex (EC 2.3.1.12) (Dihydrolipoamide acetyltransferase component of pyruvate dehydrogenase complex) (E2)	FGEIEEVELGR	0.939499	0.2213
	P00946	Mannose-6-phosphate isomerase (EC 5.3.1.8) (Phosphohexomutase) (Phosphomannose isomerase) (PMI)	FGELPFLFK	0.0342857	1.33617
	P25553	Lactaldehyde dehydrogenase (EC 1.2.1.22) (Aldehyde dehydrogenase A) (Glycolaldehyde dehydrogenase) (EC 1.2.1.21)	FGETYINR	0.459842	0.846256
	P21889	Aspartate--tRNA ligase (EC 6.1.1.12) (Aspartyl-tRNA synthetase) (AspRS)	FGFLLDALK	0.841473	0.481538
	P02413	50S ribosomal protein L15 (Large ribosomal subunit protein uL15)	FGFTSR	0.794698	0.806455
	P06987	Histidine biosynthesis bifunctional protein HisB [Includes: Histidinol-phosphatase (EC 3.1.3.15); Imidazoleglycerol-phosphate dehydratase (IGPD) (EC 4.2.1.19)]	FGFVLPMDECLAR	0.890107	-0.666399
	P00562	Bifunctional aspartokinase/homoserine dehydrogenase 2 (Aspartokinase II/homoserine dehydrogenase II) (AKII-HDII) [Includes: Aspartokinase (EC 2.7.2.4); Homoserine dehydrogenase (EC 1.1.1.3)]	FGGSSLADVK	0.761057	0.0819673
	P00561	Bifunctional aspartokinase/homoserine dehydrogenase 1 (Aspartokinase I/homoserine dehydrogenase I) (AKI-HDI) [Includes: Aspartokinase (EC 2.7.2.4); Homoserine dehydrogenase (EC 1.1.1.3)]	FGGTSVANAER	0.613247	0.0628012
	P07762	1,4-alpha-glucan branching enzyme GlgB (EC 2.4.1.18) (1,4-alpha-D-glucan:1,4-alpha-D-glucan 6-glucosyl-transferase) (Alpha-(1->4)-glucan branching enzyme) (Glycogen branching enzyme) (BE)	FGIDALR	0.785053	0.48242
	P0A6H1	ATP-dependent Clp protease ATP-binding subunit ClpX (ATP-dependent unfoldase ClpX)	FGLIPEFIGR	0.573327	0.249289
	P26616	NAD-dependent malic enzyme (NAD-ME) (EC 1.1.1.38)	FGLLTDK	0.318271	-0.724096
	P75809	5-amino-6-(5-phospho-D-ribitylamino)uracil phosphatase YbjI (EC 3.1.3.104)	FGLNLSDELIPQVQK	0.741259	0.0943236
	P07023	T-protein [Includes: Chorismate mutase (CM) (EC 5.4.99.5); Prephenate dehydrogenase (PDH) (EC 1.3.1.12)]	FGLPIYVPER	0.695434	0.218466
	P61889	Malate dehydrogenase (EC 1.1.1.37)	FGLSLVR	0.682563	-0.410263
	P33599	NADH-quinone oxidoreductase subunit C/D (EC 7.1.1.-) (NADH dehydrogenase I subunit C/D) (NDH-1 subunit C/D) (NUO3/NUO4)	FGPDAFTVQATR	0.879441	-0.24919
	P46837	Protein YhgF	FGVPTVTDIIK	0.525274	0.137164
	P09831	Glutamate synthase [NADPH] large chain (EC 1.4.1.13) (Glutamate synthase subunit alpha) (GLTS alpha chain) (NADPH-GOGAT)	FGVTPAYLVNADVIQIK	0.0133079	2.11447
	P0A6B7	Cysteine desulfurase IscS (EC 2.8.1.7) (NifS protein homolog) (ThiI transpersulfidase) (TusA transpersulfidase)	FGWQAEEAVDIAR	0.202352	1.21022
	P0A7L8	50S ribosomal protein L27 (Large ribosomal subunit protein bL27)	FHAGANVGCGR	0.554847	6.21549
	P0A8N3	Lysine--tRNA ligase (EC 6.1.1.6) (Lysyl-tRNA synthetase) (LysRS)	FHGLQDQEAR	0.626799	0.271682
	P00934	Threonine synthase (TS) (EC 4.2.3.1)	FIAATNVNDTVPR	0.941538	-0.0600446
	P77544	Glutathione S-transferase YfcF (EC 2.5.1.18)	FIALSAK	0.782485	0.16259
	P0A8V2	DNA-directed RNA polymerase subunit beta (RNAP subunit beta) (EC 2.7.7.6) (RNA polymerase subunit beta) (Transcriptase subunit beta)	FIEQDPEGQYGLEAAFR	0.628213	-0.464576
	P05020	Dihydroorotase (DHOase) (EC 3.5.2.3)	FIESVMEPLR	0.824087	-0.644442
	P0ABA6	ATP synthase gamma chain (ATP synthase F1 sector gamma subunit) (F-ATPase gamma subunit)	FINTMSQVPTISQLLPLPASDDDDLK	0.262176	-3.19408
	P05637	Bis(5'-nucleosyl)-tetraphosphatase [symmetrical] (EC 3.6.1.41) (Ap4A hydrolase) (Diadenosine 5',5'''-P1,P4-tetraphosphate pyrophosphohydrolase) (Diadenosine tetraphosphatase)	FITNAFTR	0.594751	-0.928055
	P0ACC3	Iron-sulfur cluster insertion protein ErpA	FIVTNPNAK	0.828898	-0.640767
	P0A6N8	Elongation factor P-like protein	FKGDDIVDTVTLTR	0.757631	0.105516
	P21338	Ribonuclease I (RNase I) (EC 4.6.1.21) (Enterobacter ribonuclease)	FLADNYGK	0.903464	0.13628
	P04825	Aminopeptidase N (EC 3.4.11.2) (Alpha-aminoacylpeptide hydrolase)	FLAFGETHLADVLVSK	0.898336	0.0835551
	P15288	Cytosol non-specific dipeptidase (EC 3.4.13.18) (Aminoacyl-histidine dipeptidase) (Beta-alanyl-histidine dipeptidase) (Carnosinase) (Cysteinylglycinase) (Peptidase D) (Xaa-His dipeptidase) (X-His dipeptidase)	FLAGHAEELDLR	0.220837	1.41941
	P09158	Polyamine aminopropyltransferase (Cadaverine aminopropyltransferase) (EC 2.5.1.-) (Putrescine aminopropyltransferase) (PAPT) (Spermidine aminopropyltransferase) (EC 2.5.1.79) (Spermidine synthase) (SPDS) (SPDSY) (EC 2.5.1.16) (Spermine synthase) (EC 2.5.1.22) (Thermospermine synthase)	FLASGLK	0.806752	-0.209112
	P0AC33	Fumarate hydratase class I, aerobic (EC 4.2.1.2) (Fumarase A) (Oxaloacetate keto--enol-isomerase) (OAAKE isomerase) (Oxaloacetate tautomerase) (EC 5.3.2.2)	FLCIAK	0.909574	0.33666
	P0AG80	sn-glycerol-3-phosphate-binding periplasmic protein UgpB	FLDFLAK	0.884418	0.39666
	P0A8N3	Lysine--tRNA ligase (EC 6.1.1.6) (Lysyl-tRNA synthetase) (LysRS)	FLDQVAAK	0.554193	-0.186707
	P0A821	L-seryl-tRNA(Sec) selenium transferase (EC 2.9.1.1) (Selenocysteine synthase) (Sec synthase) (Selenocysteinyl-tRNA(Sec) synthase)	FLEMLLK	0.818237	0.868737
	P67910	ADP-L-glycero-D-manno-heptose-6-epimerase (EC 5.1.3.20) (ADP-L-glycero-beta-D-manno-heptose-6-epimerase) (ADP-glyceromanno-heptose 6-epimerase) (ADP-hep 6-epimerase) (AGME)	FLFDEYVR	0.382645	0.64363
	P00370	NADP-specific glutamate dehydrogenase (NADP-GDH) (EC 1.4.1.4)	FLGFEQTFK	0.860558	0.292337
	P0AGD7	Signal recognition particle protein (Fifty-four homolog) (Ffh) (p48)	FLGVGEK	0.218167	0.425191
	P0ADE8	tRNA-modifying protein YgfZ	FLIVTDEATANMLTDK	0.26375	0.204027
	P00956	Isoleucine--tRNA ligase (EC 6.1.1.5) (Isoleucyl-tRNA synthetase) (IleRS)	FLLANLNGFDPAK	0.625254	-0.380307
	P0A9T0	D-3-phosphoglycerate dehydrogenase (PGDH) (EC 1.1.1.95) (2-oxoglutarate reductase) (EC 1.1.1.399)	FLLVEGVHQK	0.662853	0.225268
	P21889	Aspartate--tRNA ligase (EC 6.1.1.12) (Aspartyl-tRNA synthetase) (AspRS)	FLNAEIIEDILDR	0.977648	0.0791419
	P13029	Catalase-peroxidase (CP) (EC 1.11.1.21) (Hydroperoxidase I) (HPI) (Peroxidase/catalase)	FLNDPQAFNEAFAR	0.577	0.326952
	P13009	Methionine synthase (EC 2.1.1.13) (5-methyltetrahydrofolate--homocysteine methyltransferase) (Methionine synthase, vitamin-B12-dependent) (MS)	FLNLIAGEPDIAR	0.926098	-0.0636307
	P17846	Sulfite reductase [NADPH] hemoprotein beta-component (SiR-HP) (SiRHP) (EC 1.8.1.2)	FLPSFIDNIDNLMAK	0.857697	0.481497
	P04079	GMP synthase [glutamine-hydrolyzing] (EC 6.3.5.2) (GMP synthetase) (GMPS) (Glutamine amidotransferase)	FLSALAGENDPEAK	0.824645	-0.221698
	P0A6G7	ATP-dependent Clp protease proteolytic subunit (EC 3.4.21.92) (Caseinolytic protease) (Endopeptidase Clp) (Heat shock protein F21.5) (Protease Ti)	FLSAPEAVEYGLVDSILTHR	0.699133	1.64579
	P0A6G7	ATP-dependent Clp protease proteolytic subunit (EC 3.4.21.92) (Caseinolytic protease) (Endopeptidase Clp) (Heat shock protein F21.5) (Protease Ti)	FLSAPEAVEYGLVDSILTHRN	0.780562	0.719721
	P0AFG3	2-oxoglutarate dehydrogenase E1 component (EC 1.2.4.2) (Alpha-ketoglutarate dehydrogenase)	FLSELTAAEGLER	0.896145	0.0426228
	P23845	Sulfate adenylyltransferase subunit 1 (EC 2.7.7.4) (ATP-sulfurylase large subunit) (Sulfate adenylate transferase) (SAT)	FLTCGSVDDGK	0.942845	-0.029317
	P0A9J0	Ribonuclease G (RNase G) (EC 3.1.26.-) (Cytoplasmic axial filament protein) (CafA protein)	FLVYASPAVAEALK	0.727963	-0.497503
	P61517	Carbonic anhydrase 2 (EC 4.2.1.1) (Carbonate dehydratase 2)	FLWIGCSDSR	0.964412	-0.12043
	P05793	Ketol-acid reductoisomerase (NADP(+)) (KARI) (EC 1.1.1.86) (Acetohydroxy-acid isomeroreductase) (AHIR) (Alpha-keto-beta-hydroxylacyl reductoisomerase) (Ketol-acid reductoisomerase type 2) (Ketol-acid reductoisomerase type II)	FMGRDEFADGASYLQGK	0.946634	0.0346633
	P31142	3-mercaptopyruvate sulfurtransferase (MST) (EC 2.8.1.2) (Rhodanese-like protein)	FNAEVDEPRPGLR	0.150196	1.47318
	P76177	Protein YdgH	FNAIGEAVK	0.626625	0.103418
	P00954	Tryptophan--tRNA ligase (EC 6.1.1.2) (Tryptophanyl-tRNA synthetase) (TrpRS)	FNALYGEIFK	0.106938	1.53467
	P02358	30S ribosomal protein S6 (Small ribosomal subunit protein bS6) [Cleaved into: 30S ribosomal protein S6, fully modified isoform; 30S ribosomal protein S6, non-modified isoform]	FNDAVIR	0.629104	1.72594
	P0AAB6	UTP--glucose-1-phosphate uridylyltransferase (EC 2.7.7.9) (Alpha-D-glucosyl-1-phosphate uridylyltransferase) (UDP-glucose pyrophosphorylase) (UDPGP) (Uridine diphosphoglucose pyrophosphorylase)	FNETGR	0.674954	0.395139
	P0AFG8	Pyruvate dehydrogenase E1 component (PDH E1 component) (EC 1.2.4.1)	FNIDADK	0.959475	-0.0162093
	P0A6P9	Enolase (EC 4.2.1.11) (2-phospho-D-glycerate hydro-lyase) (2-phosphoglycerate dehydratase)	FNQIGSLTETLAAIK	0.127597	-1.56856
	P09373	Formate acetyltransferase 1 (EC 2.3.1.54) (Pyruvate formate-lyase 1)	FNSLTK	0.866975	0.0479454
	P68066	Autonomous glycyl radical cofactor	FNSLTPEQQR	0.922213	-0.054585
	P06959	Dihydrolipoyllysine-residue acetyltransferase component of pyruvate dehydrogenase complex (EC 2.3.1.12) (Dihydrolipoamide acetyltransferase component of pyruvate dehydrogenase complex) (E2)	FNSSLSEDGQR	0.956311	0.156409
	P0A6J5	D-amino acid dehydrogenase (EC 1.4.99.-) (D-alanine dehydrogenase)	FNTPVDQLLCDGEQIYGVK	0.577	-0.139448
	P08373	UDP-N-acetylenolpyruvoylglucosamine reductase (EC 1.3.1.98) (UDP-N-acetylmuramate dehydrogenase)	FNVWLEPEVR	0.594751	0.203653
	P06715	Glutathione reductase (GR) (GRase) (EC 1.8.1.7)	FNWETLIASR	0.802548	1.07095
	P68919	50S ribosomal protein L25 (Large ribosomal subunit protein bL25)	FPAIIYGGK	0.575524	2.71498
	P0AB91	Phospho-2-dehydro-3-deoxyheptonate aldolase, Phe-sensitive (EC 2.5.1.54) (3-deoxy-D-arabino-heptulosonate 7-phosphate synthase) (DAHP synthase) (Phospho-2-keto-3-deoxyheptonate aldolase)	FPATENAANTVAHAR	0.0957327	-0.974329
	P0A796	ATP-dependent 6-phosphofructokinase isozyme 1 (ATP-PFK 1) (Phosphofructokinase 1) (EC 2.7.1.11) (6-phosphofructokinase isozyme I) (Phosphohexokinase 1)	FPEFRDENIR	0.633869	1.67251
	P38521	Uncharacterized protein YggL	FPEGTSEEQIDK	0.885254	-0.109718
	P00968	Carbamoyl-phosphate synthase large chain (EC 6.3.5.5) (Carbamoyl-phosphate synthetase ammonia chain)	FPGVDPLLGPEMR	0.0719454	-1.41973
	P0AC84	Hydroxyacylglutathione hydrolase GloB (EC 3.1.2.6) (Glyoxalase II) (Glx II)	FPQIVVYGPQETQDK	0.992609	0.0390372
	P16700	Thiosulfate-binding protein	FPQTELFR	0.613247	-1.43619
	P76346	Protein MtfA (Mlc titration factor A)	FPSLWQR	0.613247	-0.293294
	P0AB80	Branched-chain-amino-acid aminotransferase (BCAT) (EC 2.6.1.42) (Transaminase B)	FPVSQSIDELMEACR	0.812487	-0.265502
	P22106	Asparagine synthetase B [glutamine-hydrolyzing] (AS-B) (EC 6.3.5.4)	FPYNTPTSK	0.864449	-0.0414772
	P07395	Phenylalanine--tRNA ligase beta subunit (EC 6.1.1.20) (Phenylalanyl-tRNA synthetase beta subunit) (PheRS)	FQASLRD	0.513153	0.440766
	P0A6Y8	Chaperone protein DnaK (HSP70) (Heat shock 70 kDa protein) (Heat shock protein 70)	FQDEEVQR	0.0969158	2.07205
	P0A6L9	Co-chaperone protein HscB (Hsc20)	FQDLQR	0.620229	0.152126
	P06996	Outer membrane porin C (Outer membrane protein 1B) (Outer membrane protein C) (Porin OmpC)	FQDVGSFDYGR	0.827644	0.0777126
	P39452	Ribonucleoside-diphosphate reductase 2 subunit alpha (EC 1.17.4.1) (R1E protein) (Ribonucleotide reductase 2)	FQPATPTFLNCGK	0.559551	0.335267
	P37744	Glucose-1-phosphate thymidylyltransferase 1 (G1P-TT 1) (EC 2.7.7.24) (dTDP-glucose pyrophosphorylase 1) (dTDP-glucose synthase 1)	FQQLLGDGSQWGLNLQYK	0.893748	-0.252326
	P37760	dTDP-4-dehydrorhamnose reductase (EC 1.1.1.133) (dTDP-4-keto-L-rhamnose reductase) (dTDP-6-deoxy-L-lyxo-4-hexulose reductase) (dTDP-6-deoxy-L-mannose dehydrogenase) (dTDP-L-rhamnose synthase)	FQQNFALVLPDWQVGVK	0.940939	0.168205
	P0A917	Outer membrane protein X	FQTTEYPTYK	0.446198	0.452292
	P0ACY1	Putative NAD(P)H nitroreductase YdjA (EC 1.-.-.-)	FSAVLEQGAIAAGSDDK	0.994633	0.00178577
	P07395	Phenylalanine--tRNA ligase beta subunit (EC 6.1.1.20) (Phenylalanyl-tRNA synthetase beta subunit) (PheRS)	FSELWLR	0.628213	-0.277837
	P07913	L-threonine 3-dehydrogenase (TDH) (EC 1.1.1.103) (L-threonine dehydrogenase)	FSIDDFQK	0.591268	-1.42579
	P75792	Sugar phosphatase YbiV (EC 3.1.3.23)	FSLNLPDEQIPLVIDK	0.757631	0.458463
	P00895	Anthranilate synthase component 1 (AS) (ASI) (EC 4.1.3.27)	FSLPCPSPLAAYYVLK	0.602088	-1.33172
	P0AEJ2	Isochorismate synthase EntC (EC 5.4.4.2) (Isochorismate mutase)	FSSIPLAGSAR	0.629701	-0.22278
	P09831	Glutamate synthase [NADPH] large chain (EC 1.4.1.13) (Glutamate synthase subunit alpha) (GLTS alpha chain) (NADPH-GOGAT)	FSTNTVPR	0.394865	0.897061
	P60723	50S ribosomal protein L4 (Large ribosomal subunit protein uL4)	FSVEAPK	0.573327	-0.942602
	P07762	1,4-alpha-glucan branching enzyme GlgB (EC 2.4.1.18) (1,4-alpha-D-glucan:1,4-alpha-D-glucan 6-glucosyl-transferase) (Alpha-(1->4)-glucan branching enzyme) (Glycogen branching enzyme) (BE)	FSVWAPNAR	0.190745	1.6476
	P00956	Isoleucine--tRNA ligase (EC 6.1.1.5) (Isoleucyl-tRNA synthetase) (IleRS)	FTAAEFR	0.190745	1.00248
	P08200	Isocitrate dehydrogenase [NADP] (IDH) (EC 1.1.1.42) (IDP) (NADP(+)-specific ICDH) (Oxalosuccinate decarboxylase)	FTEGAFK	0.759019	0.106813
	P0A6H5	ATP-dependent protease ATPase subunit HslU (Heat shock protein HslU) (Unfoldase HslU)	FTEVGYVGK	0.943882	-0.0415885
	P0A6Q3	3-hydroxydecanoyl-[acyl-carrier-protein] dehydratase (EC 4.2.1.59) (3-hydroxyacyl-[acyl-carrier-protein] dehydratase FabA) (Beta-hydroxydecanoyl thioester dehydrase) (Trans-2-decenoyl-[acyl-carrier-protein] isomerase) (EC 5.3.3.14)	FTGQVLPTAK	0.681229	-2.23532
	P30126	3-isopropylmalate dehydratase small subunit (EC 4.2.1.33) (Alpha-IPM isomerase) (IPMI) (Isopropylmalate isomerase)	FTIDAFR	0.715482	0.132514
	P77214	Cation efflux system protein CusF	FTITPQTK	0.842436	-0.618944
	P07118	Valine--tRNA ligase (EC 6.1.1.9) (Valyl-tRNA synthetase) (ValRS)	FTLAALASTGR	0.229497	0.724375
	P0AAC8	Iron-binding protein IscA (Iron-sulfur cluster assembly protein)	FTNPNVK	0.789541	-0.749882
	P37747	UDP-galactopyranose mutase (UGM) (EC 5.4.99.9) (UDP-GALP mutase) (Uridine 5-diphosphate galactopyranose mutase)	FTNSPLAIYK	0.980081	0.0194822
	P0A8D0	Transcriptional repressor NrdR	FTTFEVAELVMPR	0.573151	-0.268382
	P21369	Nicotinamidase (EC 3.5.1.19) (Nicotinamide deamidase) (NAMase) (Pyrazinamidase) (PZAase) (EC 3.5.1.-)	FTVLDALQLGYK	0.789541	0.0844551
	P0A7R5	30S ribosomal protein S10 (Small ribosomal subunit protein uS10) (Transcription termination/antitermination protein NusE)	FTVLISPHVNK	0.764959	-0.581252
	Q57261	tRNA pseudouridine synthase D (EC 5.4.99.27) (tRNA pseudouridine(13) synthase) (tRNA pseudouridylate synthase D) (tRNA-uridine isomerase D)	FVADALAK	0.639014	0.288091
	P0ACP7	HTH-type transcriptional repressor PurR (Pur regulon repressor) (Purine nucleotide synthesis repressor)	FVAEETR	0.62702	0.304888
	P25516	Aconitate hydratase A (ACN) (Aconitase) (EC 4.2.1.3) (Iron-responsive protein-like) (IRP-like) (RNA-binding protein) (Stationary phase enzyme)	FVEFYGDGLDSLPLADR	0.545676	0.526846
	P41407	FMN-dependent NADH:quinone oxidoreductase (EC 1.6.5.-) (Azo-dye reductase) (FMN-dependent NADH-azo compound oxidoreductase) (FMN-dependent NADH-azoreductase) (EC 1.7.1.17)	FVFAEGIAYGPEMAAK	0.203511	-0.40848
	P77247	Hexitol phosphatase B (2-deoxyglucose-6-phosphate phosphatase) (EC 3.1.3.68) (Mannitol-1-phosphatase) (EC 3.1.3.22) (Sorbitol-6-phosphatase) (EC 3.1.3.50) (Sugar-phosphatase) (EC 3.1.3.23)	FVLADVK	0.602036	-1.95792
	P00956	Isoleucine--tRNA ligase (EC 6.1.1.5) (Isoleucyl-tRNA synthetase) (IleRS)	FVLLTSGATVADYNDAPADAQQSEVLK	0.811628	0.260248
	P07004	Gamma-glutamyl phosphate reductase (GPR) (EC 1.2.1.41) (Glutamate-5-semialdehyde dehydrogenase) (Glutamyl-gamma-semialdehyde dehydrogenase) (GSA dehydrogenase)	FVNEVDSSAVYVNASTR	0.579961	-1.00693
	P07024	Protein UshA [Includes: UDP-sugar hydrolase (EC 3.6.1.45) (UDP-sugar diphosphatase) (UDP-sugar pyrophosphatase); 5'-nucleotidase (5'-NT) (EC 3.1.3.5)]	FVQTNMGR	0.567778	-0.370722
	P0AEZ1	5,10-methylenetetrahydrofolate reductase (EC 1.5.1.20)	FVSVTYGANSGER	0.125944	0.717648
	P0A6E4	Argininosuccinate synthase (EC 6.3.4.5) (Citrulline--aspartate ligase)	FWDESVK	0.997645	0.00157665
	P00562	Bifunctional aspartokinase/homoserine dehydrogenase 2 (Aspartokinase II/homoserine dehydrogenase II) (AKII-HDII) [Includes: Aspartokinase (EC 2.7.2.4); Homoserine dehydrogenase (EC 1.1.1.3)]	FWQQLK	0.978775	-0.00844781
	P0A7M2	50S ribosomal protein L28 (Large ribosomal subunit protein bL28)	FWVESEKR	0.350209	-3.90407
	P21889	Aspartate--tRNA ligase (EC 6.1.1.12) (Aspartyl-tRNA synthetase) (AspRS)	FYALPQSPQLFK	0.652221	-1.66451
	P09831	Glutamate synthase [NADPH] large chain (EC 1.4.1.13) (Glutamate synthase subunit alpha) (GLTS alpha chain) (NADPH-GOGAT)	FYLDLADLR	0.980081	0.028638
	P21170	Biosynthetic arginine decarboxylase (ADC) (EC 4.1.1.19)	FYVELHK	0.835146	-0.481944
	P30125	3-isopropylmalate dehydrogenase (EC 1.1.1.85) (3-IPM-DH) (Beta-IPM dehydrogenase) (IMDH)	GAAAVSTDEMGDIIAR	0.577	2.62748
	P0A6B7	Cysteine desulfurase IscS (EC 2.8.1.7) (NifS protein homolog) (ThiI transpersulfidase) (TusA transpersulfidase)	GAANFYQK	0.161759	0.911215
	P0A6N8	Elongation factor P-like protein	GAATLYK	0.556649	0.195166
	P0AGJ9	Tyrosine--tRNA ligase (EC 6.1.1.1) (Tyrosyl-tRNA synthetase) (TyrRS)	GADLMQALVDSELQPSR	0.629701	-0.256446
	P0A7Z0	Ribose-5-phosphate isomerase A (EC 5.3.1.6) (Phosphoriboisomerase A) (PRI)	GADVALIGTPDGVK	0.481337	-0.868029
	Q46948	Protein/nucleic acid deglycase 3 (EC 3.1.2.-) (EC 3.5.1.-) (EC 3.5.1.124) (Chaperone protein YajL) (Maillard deglycase)	GAECFR	0.871108	-0.0688377
	P00956	Isoleucine--tRNA ligase (EC 6.1.1.5) (Isoleucyl-tRNA synthetase) (IleRS)	GAELELLR	0.959932	0.0995652
	P0AFG8	Pyruvate dehydrogenase E1 component (PDH E1 component) (EC 1.2.4.1)	GAITIATR	0.871022	-0.0638485
	P0AG67	30S ribosomal protein S1 (Bacteriophage Q beta RNA-directed RNA polymerase subunit I) (Small ribosomal subunit protein bS1)	GAIVTGK	0.824087	-0.0958819
	P0A7S3	30S ribosomal protein S12 (Small ribosomal subunit protein uS12)	GALDCSGVK	0.946634	-0.287644
	P0A9T0	D-3-phosphoglycerate dehydrogenase (PGDH) (EC 1.1.1.95) (2-oxoglutarate reductase) (EC 1.1.1.399)	GALDDEQLK	0.30996	0.613661
	P0AES6	DNA gyrase subunit B (EC 5.6.2.2) (Type IIA topoisomerase subunit GyrB)	GALDLAGLPGK	0.772355	-0.12459
	P52643	D-lactate dehydrogenase (D-LDH) (EC 1.1.1.28) (Fermentative lactate dehydrogenase)	GALIDSQAAIEALK	0.576817	2.86223
	P00956	Isoleucine--tRNA ligase (EC 6.1.1.5) (Isoleucyl-tRNA synthetase) (IleRS)	GALLHVEK	0.403835	-0.660848
	P0A7J3	50S ribosomal protein L10 (50S ribosomal protein L8) (Large ribosomal subunit protein uL10)	GALSAVVADSR	0.240943	-1.42397
	P15770	Shikimate dehydrogenase (NADP(+)) (SD) (SDH) (EC 1.1.1.25)	GANVTVPFK	0.83662	0.293212
	P0AFF6	Transcription termination/antitermination protein NusA (N utilization substance protein A) (Transcription termination/antitermination L factor)	GAQLFVTR	0.824645	0.0607608
	P0A6F1	Carbamoyl-phosphate synthase small chain (EC 6.3.5.5) (Carbamoyl-phosphate synthetase glutamine chain)	GAQNGCIIAGDNPDAALALEK	0.475798	0.384946
	P0A9B2	Glyceraldehyde-3-phosphate dehydrogenase A (GAPDH-A) (EC 1.2.1.12) (NAD-dependent glyceraldehyde-3-phosphate dehydrogenase)	GASQNIIPSSTGAAK	0.929995	0.213346
	P0A7K2	50S ribosomal protein L7/L12 (L8) (Large ribosomal subunit protein bL12)	GATGLGLK	0.644991	1.60735
	P16700	Thiosulfate-binding protein	GATTTFAER	0.980081	0.0416149
	P0AG67	30S ribosomal protein S1 (Bacteriophage Q beta RNA-directed RNA polymerase subunit I) (Small ribosomal subunit protein bS1)	GATVELADGVEGYLR	0.967384	-0.0157132
	P0A7L0	50S ribosomal protein L1 (Large ribosomal subunit protein uL1)	GATVLPHGTGR	0.656413	-0.723209
	P0AD61	Pyruvate kinase I (EC 2.7.1.40) (PK-1)	GAVETAEK	0.68917	-0.4774
	P18843	NH(3)-dependent NAD(+) synthetase (EC 6.3.1.5) (Nicotinamide adenine dinucleotide synthetase) (NADS) (Nitrogen regulatory protein)	GAVLASEQALR	0.820374	-0.14323
	P60438	50S ribosomal protein L3 (Large ribosomal subunit protein uL3)	GAVPGATGSDLIVKPAVK	0.554847	6.64459
	P60438	50S ribosomal protein L3 (Large ribosomal subunit protein uL3)	GAVPGATGSDLIVKPAVKA	0.567778	3.2356
	P75949	Beta-hexosaminidase (EC 3.2.1.52) (Beta-N-acetylhexosaminidase) (N-acetyl-beta-glucosaminidase)	GAVSVLDNLSPIK	0.116773	1.51528
	P15288	Cytosol non-specific dipeptidase (EC 3.4.13.18) (Aminoacyl-histidine dipeptidase) (Beta-alanyl-histidine dipeptidase) (Carnosinase) (Cysteinylglycinase) (Peptidase D) (Xaa-His dipeptidase) (X-His dipeptidase)	GAYPGWQPDANSPVMHLVR	0.868845	0.195433
	P76177	Protein YdgH	GAYSFYIVR	0.827381	0.0959846
	P77150	Pyridoxal kinase PdxY (PL kinase) (EC 2.7.1.35) (Pyridoxal kinase 2) (PL kinase 2)	GCIVAPGVAEFHVR	0.642319	1.63924
	P12008	Chorismate synthase (CS) (EC 4.2.3.5) (5-enolpyruvylshikimate-3-phosphate phospholyase) (EPSP phospholyase)	GCLTQMGDIPLDIK	0.9035	-0.0803449
	P0ADE8	tRNA-modifying protein YgfZ	GCYTGQEMVAR	0.893449	0.0292696
	P37330	Malate synthase G (MSG) (EC 2.3.3.9)	GDAAAPTCILLK	0.872163	-0.243449
	P25553	Lactaldehyde dehydrogenase (EC 1.2.1.22) (Aldehyde dehydrogenase A) (Glycolaldehyde dehydrogenase) (EC 1.2.1.21)	GDAWIDVVNPATEAVISR	0.46009	0.57986
	P18133	Nicotinate phosphoribosyltransferase (NAPRTase) (EC 6.3.4.21)	GDDLLGIYADAIR	0.73821	0.176563
	P38038	Sulfite reductase [NADPH] flavoprotein alpha-component (SiR-FP) (EC 1.8.1.2)	GDEPVTVEGK	0.976213	0.0247348
	P0AES0	Bifunctional glutathionylspermidine synthetase/amidase (GspSA) [Includes: Glutathionylspermidine amidase (Gsp amidase) (EC 3.5.1.78) (Glutathionylspermidine amidohydrolase [spermidine-forming]); Glutathionylspermidine synthetase (Gsp synthetase) (EC 6.3.1.8) (Glutathione:spermidine ligase [ADP-forming]) (Gsp synthase)]	GDESLVIKK	0.0957327	0.532207
	P07003	Pyruvate dehydrogenase [ubiquinone] (EC 1.2.5.1) (Pyruvate oxidase) (POX) (Pyruvate:ubiquinone-8 oxidoreductase)	GDEVIELAK	0.893748	-0.527695
	P0ADZ7	Sec translocon accessory complex subunit YajC	GDEVLTNGGLVGR	0.682563	1.87077
	P27838	Iron-sulfur cluster assembly protein CyaY (Bacterial frataxin ortholog)	GDEWICDR	0.590884	1.04353
	P75849	Hydroxyacylglutathione hydrolase GloC (EC 3.1.2.6) (Accessory type II glyoxalase) (Glyoxalase II 2) (GlxII-2)	GDHNQLISSIK	0.618408	1.80338
	P00350	6-phosphogluconate dehydrogenase, decarboxylating (EC 1.1.1.44)	GDIIIDGGNTFFQDTIR	0.869527	-0.26754
	P00350	6-phosphogluconate dehydrogenase, decarboxylating (EC 1.1.1.44)	GDIIIDGGNTFFQDTIRR	0.678302	0.424866
	P05055	Polyribonucleotide nucleotidyltransferase (EC 2.7.7.8) (Polynucleotide phosphorylase) (PNPase)	GDISEFAPR	0.554847	-0.863766
	P07395	Phenylalanine--tRNA ligase beta subunit (EC 6.1.1.20) (Phenylalanyl-tRNA synthetase beta subunit) (PheRS)	GDLESVLDLTGK	0.751085	-0.24518
	P0A7Q1	50S ribosomal protein L35 (Large ribosomal subunit protein bL35) (Ribosomal protein A)	GDLGLVIACLPYA	0.691754	-0.909773
	P21599	Pyruvate kinase II (EC 2.7.1.40) (PK-2)	GDLGVEIGDPELVGIQK	0.235432	-1.93078
	P0AD61	Pyruvate kinase I (EC 2.7.1.40) (PK-1)	GDLGVEIPVEEVIFAQK	0.521448	-0.603777
	P17846	Sulfite reductase [NADPH] hemoprotein beta-component (SiR-HP) (SiRHP) (EC 1.8.1.2)	GDNFLLIR	0.576804	-0.369363
	P00959	Methionine--tRNA ligase (EC 6.1.1.10) (Methionyl-tRNA synthetase) (MetRS)	GDSVSFDEYWK	0.481337	0.850266
	P0A6N4	Elongation factor P (EF-P)	GDTAGTGGKPATLSTGAVVK	0.668884	0.0853596
	P07813	Leucine--tRNA ligase (EC 6.1.1.4) (Leucyl-tRNA synthetase) (LeuRS)	GDVAALNVDALTENQK	0.846431	0.144615
	P0A796	ATP-dependent 6-phosphofructokinase isozyme 1 (ATP-PFK 1) (Phosphofructokinase 1) (EC 2.7.1.11) (6-phosphofructokinase isozyme I) (Phosphohexokinase 1)	GDWLDCAK	0.921606	0.268995
	P00864	Phosphoenolpyruvate carboxylase (PEPC) (PEPCase) (EC 4.1.1.31)	GEAASNPEVIAR	0.329645	-0.290741
	P0A8T7	DNA-directed RNA polymerase subunit beta' (RNAP subunit beta') (EC 2.7.7.6) (RNA polymerase subunit beta') (Transcriptase subunit beta')	GEAIGVIAAQSIGEPGTQLTMR	0.947842	0.0399322
	P0A8L1	Serine--tRNA ligase (EC 6.1.1.11) (Seryl-tRNA synthetase) (SerRS) (Seryl-tRNA(Ser/Sec) synthetase)	GEDIEPLR	0.607437	-1.14431
	P0AEG4	Thiol:disulfide interchange protein DsbA	GEEYDAAWNSFVVK	0.577	0.606019
	P0ABU2	Ribosome-binding ATPase YchF	GEGLGNQFLTNIR	0.83502	0.0896255
	P0A8L1	Serine--tRNA ligase (EC 6.1.1.11) (Seryl-tRNA synthetase) (SerRS) (Seryl-tRNA(Ser/Sec) synthetase)	GEIIDEDDLPIK	0.77535	-0.471791
	P0A7V3	30S ribosomal protein S3 (Small ribosomal subunit protein uS3)	GEILGGMAAVEQPEK	0.955583	0.058747
	P0A7V3	30S ribosomal protein S3 (Small ribosomal subunit protein uS3)	GEILGGMAAVEQPEKPAAQPK	0.73821	-0.356626
	P0AG59	30S ribosomal protein S14 (Small ribosomal subunit protein uS14)	GEIPGLK	0.956029	0.0334296
	P37744	Glucose-1-phosphate thymidylyltransferase 1 (G1P-TT 1) (EC 2.7.7.24) (dTDP-glucose pyrophosphorylase 1) (dTDP-glucose synthase 1)	GELEITDINR	0.99534	0.00747419
	P0A6Q3	3-hydroxydecanoyl-[acyl-carrier-protein] dehydratase (EC 4.2.1.59) (3-hydroxyacyl-[acyl-carrier-protein] dehydratase FabA) (Beta-hydroxydecanoyl thioester dehydrase) (Trans-2-decenoyl-[acyl-carrier-protein] isomerase) (EC 5.3.3.14)	GELFGAK	0.802077	1.0189
	P32664	NAD-capped RNA hydrolase NudC (DeNADding enzyme NudC) (EC 3.6.1.-) (NADH pyrophosphatase) (EC 3.6.1.22)	GELPYGEAANFDLVGQR	0.168018	0.725755
	P0AC69	Glutaredoxin 4 (Grx4) (Monothiol glutaredoxin)	GELQQLIK	0.248262	1.1748
	P00561	Bifunctional aspartokinase/homoserine dehydrogenase 1 (Aspartokinase I/homoserine dehydrogenase I) (AKI-HDI) [Includes: Aspartokinase (EC 2.7.2.4); Homoserine dehydrogenase (EC 1.1.1.3)]	GELVVLGR	0.754403	0.147028
	P00963	Aspartate--ammonia ligase (EC 6.3.1.1) (Asparagine synthetase A)	GEMPQTIGGGIGQSR	0.819191	0.13836
	P45523	FKBP-type peptidyl-prolyl cis-trans isomerase FkpA (PPIase) (EC 5.2.1.8) (Rotamase)	GEPLSFR	0.740728	0.964632
	P04425	Glutathione synthetase (EC 6.3.2.3) (GSH synthetase) (GSH-S) (GSHase) (Glutathione synthase)	GEPRPLTESDWK	0.687108	1.42774
	P07024	Protein UshA [Includes: UDP-sugar hydrolase (EC 3.6.1.45) (UDP-sugar diphosphatase) (UDP-sugar pyrophosphatase); 5'-nucleotidase (5'-NT) (EC 3.1.3.5)]	GEPVDPAK	0.849669	0.142632
	P06149	Quinone-dependent D-lactate dehydrogenase (EC 1.1.5.12) ((R)-lactate:quinone 2-oxidoreductase) (D-lactate dehydrogenase) (D-LDH) (Respiratory D-lactate dehydrogenase)	GEQVLAYPGTTLYSLEK	0.690863	-0.91932
	P0ADN2	UPF0438 protein YifE	GEREPVTEAER	0.107071	1.65232
	P0A8V2	DNA-directed RNA polymerase subunit beta (RNAP subunit beta) (EC 2.7.7.6) (RNA polymerase subunit beta) (Transcriptase subunit beta)	GESSLFSR	0.975219	-0.0548898
	P00961	Glycine--tRNA ligase beta subunit (EC 6.1.1.14) (Glycyl-tRNA synthetase beta subunit) (GlyRS)	GESTEALLPNMVATSLAK	0.577	-0.266398
	P05055	Polyribonucleotide nucleotidyltransferase (EC 2.7.7.8) (Polynucleotide phosphorylase) (PNPase)	GETQALVTATLGTAR	0.115332	-1.4149
	P0A8V2	DNA-directed RNA polymerase subunit beta (RNAP subunit beta) (EC 2.7.7.6) (RNA polymerase subunit beta) (Transcriptase subunit beta)	GETQLTPEEK	0.784702	0.468045
	P25553	Lactaldehyde dehydrogenase (EC 1.2.1.22) (Aldehyde dehydrogenase A) (Glycolaldehyde dehydrogenase) (EC 1.2.1.21)	GETVGQELAGNPK	0.920935	-0.126909
	P00954	Tryptophan--tRNA ligase (EC 6.1.1.2) (Tryptophanyl-tRNA synthetase) (TrpRS)	GEVADAVSGMLTELQER	0.198163	0.498589
	P10408	Protein translocase subunit SecA (EC 7.4.2.8)	GEVLENLIPEAFAVVR	0.930018	0.0620877
	P0AG30	Transcription termination factor Rho (EC 3.6.4.-) (ATP-dependent helicase Rho)	GEVVASTFDEPASR	0.866947	-0.071302
	P0AEA8	Siroheme synthase [Includes: Uroporphyrinogen-III C-methyltransferase (Urogen III methylase) (EC 2.1.1.107) (SUMT) (Uroporphyrinogen III methylase) (UROM); Precorrin-2 dehydrogenase (EC 1.3.1.76); Sirohydrochlorin ferrochelatase (EC 4.99.1.4)]	GEVVLVGAGPGDAGLLTLK	0.676671	2.24582
	P00961	Glycine--tRNA ligase beta subunit (EC 6.1.1.14) (Glycyl-tRNA synthetase beta subunit) (GlyRS)	GEWLLYR	0.655671	0.201686
	P0AC38	Aspartate ammonia-lyase (Aspartase) (EC 4.3.1.1)	GEYQYLNPNDHVNK	0.688877	-0.753604
	P30870	Bifunctional glutamine synthetase adenylyltransferase/adenylyl-removing enzyme (ATP:glutamine synthetase adenylyltransferase) (ATase) [Includes: Glutamine synthetase adenylyl-L-tyrosine phosphorylase (EC 2.7.7.89) (Adenylyl removase) (AR) (AT-N) (AT-N440) (P-I); Glutamine synthetase adenylyl transferase (EC 2.7.7.42) (Adenylyl transferase) (AT) (AT-C)]	GFAVVGYGK	0.6508	0.805317
	P07623	Homoserine O-succinyltransferase (HST) (EC 2.3.1.46) (Homoserine transsuccinylase) (HTS)	GFDDSFLAPHSR	0.846431	0.108315
	P0A715	2-dehydro-3-deoxyphosphooctonate aldolase (EC 2.5.1.55) (3-deoxy-D-manno-octulosonic acid 8-phosphate synthase) (KDO-8-phosphate synthase) (KDO 8-P synthase) (KDOPS) (Phospho-2-dehydro-3-deoxyoctonate aldolase)	GFEELDTSK	0.600475	-0.261694
	P07762	1,4-alpha-glucan branching enzyme GlgB (EC 2.4.1.18) (1,4-alpha-D-glucan:1,4-alpha-D-glucan 6-glucosyl-transferase) (Alpha-(1->4)-glucan branching enzyme) (Glycogen branching enzyme) (BE)	GFFSGVIPR	0.494286	-0.916015
	P0A972	Cold shock-like protein CspE (CSP-E)	GFGFITPEDGSK	0.716582	0.111994
	P04968	L-threonine dehydratase biosynthetic IlvA (EC 4.3.1.19) (Threonine deaminase)	GFGGEVLLHGANFDEAK	0.354925	-1.76339
	P0A7Z4	DNA-directed RNA polymerase subunit alpha (RNAP subunit alpha) (EC 2.7.7.6) (RNA polymerase subunit alpha) (Transcriptase subunit alpha)	GFGHTLGNALR	0.30996	-0.953979
	P05793	Ketol-acid reductoisomerase (NADP(+)) (KARI) (EC 1.1.1.86) (Acetohydroxy-acid isomeroreductase) (AHIR) (Alpha-keto-beta-hydroxylacyl reductoisomerase) (Ketol-acid reductoisomerase type 2) (Ketol-acid reductoisomerase type II)	GFGVPTLIAVHPENDPK	0.654547	0.264573
	P37744	Glucose-1-phosphate thymidylyltransferase 1 (G1P-TT 1) (EC 2.7.7.24) (dTDP-glucose pyrophosphorylase 1) (dTDP-glucose synthase 1)	GFIDVEQVR	0.221381	-1.9557
	P37744	Glucose-1-phosphate thymidylyltransferase 1 (G1P-TT 1) (EC 2.7.7.24) (dTDP-glucose pyrophosphorylase 1) (dTDP-glucose synthase 1)	GFIDVEQVRK	0.553142	-1.27932
	P0AFU8	Riboflavin synthase (RS) (EC 2.5.1.9)	GFIGIDGISLTVGEVTPTR	0.254547	0.58492
	P0AFG8	Pyruvate dehydrogenase E1 component (PDH E1 component) (EC 1.2.4.1)	GFLIGGTSGR	0.83502	-0.106656
	P07118	Valine--tRNA ligase (EC 6.1.1.9) (Valyl-tRNA synthetase) (ValRS)	GFLQTLAR	0.933545	0.058286
	P05020	Dihydroorotase (DHOase) (EC 3.5.2.3)	GFNEGVFTAAK	0.792403	0.814676
	P36683	Aconitate hydratase B (ACN) (Aconitase) (EC 4.2.1.3) ((2R,3S)-2-methylisocitrate dehydratase) ((2S,3R)-3-hydroxybutane-1,2,3-tricarboxylate dehydratase) (2-methyl-cis-aconitate hydratase) (EC 4.2.1.99) (Iron-responsive protein-like) (IRP-like) (RNA-binding protein)	GFPLAYVGDVVGTGSSR	0.451131	0.178634
	P0ADA1	Thioesterase 1/protease 1/lysophospholipase L1 (TAP) (Acyl-CoA thioesterase 1) (TESA) (EC 3.1.2.2) (Acyl-CoA thioesterase I) (Arylesterase) (EC 3.1.1.2) (Lysophospholipase L1) (EC 3.1.1.5) (Oleoyl-[acyl-carrier-protein] hydrolase) (EC 3.1.2.14) (Phospholipid degradation C) (Pldc) (Protease 1) (EC 3.4.21.-) (Protease I) (Thioesterase I/protease I) (TEP-I)	GFQPQQTEQTLR	0.611765	2.32083
	P0A6Z3	Chaperone protein HtpG (Heat shock protein C62.5) (Heat shock protein HtpG) (High temperature protein G)	GFQSEVK	0.818532	0.0763346
	P61889	Malate dehydrogenase (EC 1.1.1.37)	GFSGEDATPALEGADVVLISAGVAR	0.638981	-0.481753
	P36683	Aconitate hydratase B (ACN) (Aconitase) (EC 4.2.1.3) ((2R,3S)-2-methylisocitrate dehydratase) ((2S,3R)-3-hydroxybutane-1,2,3-tricarboxylate dehydratase) (2-methyl-cis-aconitate hydratase) (EC 4.2.1.99) (Iron-responsive protein-like) (IRP-like) (RNA-binding protein)	GFSLAQK	0.957469	0.0276969
	P45395	Arabinose 5-phosphate isomerase KdsD (API) (L-API) (EC 5.3.1.13)	GFTAEDFALSHPGGALGR	0.792618	-0.238884
	P0A9D2	Glutathione S-transferase GstA (EC 2.5.1.18) (GST B1-1)	GFTPLFRPDTPEEYKPTVR	0.774921	-1.27842
	P15254	Phosphoribosylformylglycinamidine synthase (FGAM synthase) (FGAMS) (EC 6.3.5.3) (Formylglycinamide ribonucleotide amidotransferase) (FGAR amidotransferase) (FGAR-AT)	GFYDAIQALVAQR	0.948252	0.0341558
	P00864	Phosphoenolpyruvate carboxylase (PEPC) (PEPCase) (EC 4.1.1.31)	GGAPAHAALLSQPPGSLK	0.182248	-0.529341
	P0AEA8	Siroheme synthase [Includes: Uroporphyrinogen-III C-methyltransferase (Urogen III methylase) (EC 2.1.1.107) (SUMT) (Uroporphyrinogen III methylase) (UROM); Precorrin-2 dehydrogenase (EC 1.3.1.76); Sirohydrochlorin ferrochelatase (EC 4.99.1.4)]	GGDPFIFGR	0.599052	2.24245
	P0AG67	30S ribosomal protein S1 (Bacteriophage Q beta RNA-directed RNA polymerase subunit I) (Small ribosomal subunit protein bS1)	GGFTVELNGIR	0.439121	-0.361391
	P0A8A2	Probable transcriptional regulatory protein YeeN	GGGDETFVQGR	0.00725241	1.59397
	P0A7X3	30S ribosomal protein S9 (Small ribosomal subunit protein uS9)	GGGISGQAGAIR	0.626799	-1.02436
	P36683	Aconitate hydratase B (ACN) (Aconitase) (EC 4.2.1.3) ((2R,3S)-2-methylisocitrate dehydratase) ((2S,3R)-3-hydroxybutane-1,2,3-tricarboxylate dehydratase) (2-methyl-cis-aconitate hydratase) (EC 4.2.1.99) (Iron-responsive protein-like) (IRP-like) (RNA-binding protein)	GGGLCLGGK	0.896653	0.0597184
	P09832	Glutamate synthase [NADPH] small chain (EC 1.4.1.13) (Glutamate synthase subunit beta) (GLTS beta chain) (NADPH-GOGAT)	GGLENEDADGVYAALPFLIANTK	0.49194	1.13985
	P0A825	Serine hydroxymethyltransferase (SHMT) (Serine methylase) (EC 2.1.2.1)	GGLILAK	0.663546	-3.22828
	P0A9M5	Xanthine-guanine phosphoribosyltransferase (XGPRT) (EC 2.4.2.-) (EC 2.4.2.22) (Xanthine phosphoribosyltransferase)	GGLVPGALLAR	0.85445	0.580681
	P08660	Lysine-sensitive aspartokinase 3 (EC 2.7.2.4) (Aspartate kinase III) (AKIII) (Lysine-sensitive aspartokinase III)	GGSDYTAALLAEALHASR	0.860992	0.0898212
	P0A796	ATP-dependent 6-phosphofructokinase isozyme 1 (ATP-PFK 1) (Phosphofructokinase 1) (EC 2.7.1.11) (6-phosphofructokinase isozyme I) (Phosphohexokinase 1)	GGSPVPYDR	0.893748	0.393705
	P0A796	ATP-dependent 6-phosphofructokinase isozyme 1 (ATP-PFK 1) (Phosphofructokinase 1) (EC 2.7.1.11) (6-phosphofructokinase isozyme I) (Phosphohexokinase 1)	GGTFLGSAR	0.662614	1.37856
	P0AGE9	Succinate--CoA ligase [ADP-forming] subunit alpha (EC 6.2.1.5) (Succinyl-CoA synthetase subunit alpha) (SCS-alpha)	GGTTHLGLPVFNTVR	0.134614	-0.731638
	P0AC81	Lactoylglutathione lyase (EC 4.4.1.5) (Aldoketomutase) (Glyoxalase I) (Glx I) (Ketone-aldehyde mutase) (Methylglyoxalase) (S-D-lactoylglutathione methylglyoxal lyase)	GGTTVIAFVEDPDGYK	0.0747712	2.01028
	P0A6M8	Elongation factor G (EF-G)	GGVIPGEYIPAVDK	0.257466	-1.27307
	P0AFR4	Uncharacterized protein YciO	GGVIVYPTDSGYALGCK	0.623798	0.118238
	P0ABH0	Cell division protein FtsA	GGVNDLESVVK	0.824645	-0.133683
	P07118	Valine--tRNA ligase (EC 6.1.1.9) (Valyl-tRNA synthetase) (ValRS)	GGVVIEPMLTDQWYVR	0.0605225	2.08143
	P23908	Acetylornithine deacetylase (AO) (Acetylornithinase) (EC 3.5.1.16) (N-acetylornithinase) (NAO)	GHISNAIR	0.642203	3.96065
	P00561	Bifunctional aspartokinase/homoserine dehydrogenase 1 (Aspartokinase I/homoserine dehydrogenase I) (AKI-HDI) [Includes: Aspartokinase (EC 2.7.2.4); Homoserine dehydrogenase (EC 1.1.1.3)]	GHNVTVIDPVEK	0.181356	0.589643
	P0A6P9	Enolase (EC 4.2.1.11) (2-phospho-D-glycerate hydro-lyase) (2-phosphoglycerate dehydratase)	GIANSILIK	0.012554	-2.17651
	P0A9M8	Phosphate acetyltransferase (EC 2.3.1.8) (Phosphotransacetylase)	GIATCVLLGNPAEINR	0.828898	0.047883
	P75838	Ribosomal protein S12 methylthiotransferase accessory factor YcaO	GICGLPFTR	0.970032	-0.0177745
	P0A877	Tryptophan synthase alpha chain (EC 4.2.1.20)	GIDEFYAQCEK	0.440034	-0.572258
	P0ADV7	Intermembrane phospholipid transport system binding protein MlaC	GIDGLTAQLK	0.625254	1.73917
	P76113	NADPH-dependent curcumin reductase (EC 1.3.1.n3) (NADPH-dependent curcumin/dihydrocurcumin reductase)	GIDIYYENVGGK	0.85427	0.115364
	P77214	Cation efflux system protein CusF	GIDLESK	0.577	0.134833
	P0A8E7	UPF0234 protein YajQ	GIEGSSLDVPENIVHSGK	0.00800945	1.3812
	P0AB89	Adenylosuccinate lyase (ASL) (EC 4.3.2.2) (Adenylosuccinase) (ASase)	GIFSEYGLLK	0.782379	-0.300074
	P0A6B7	Cysteine desulfurase IscS (EC 2.8.1.7) (NifS protein homolog) (ThiI transpersulfidase) (TusA transpersulfidase)	GIGALYVR	0.658842	-0.436876
	P36553	Oxygen-dependent coproporphyrinogen-III oxidase (CPO) (Coprogen oxidase) (Coproporphyrinogenase) (EC 1.3.3.3)	GIGGLFFDDLNTPDFDR	0.639014	-0.450893
	P75863	Uncharacterized protein YcbX	GIGLTHALADVSGLAFDR	0.958466	-0.178036
	P0A7D4	Adenylosuccinate synthetase (AMPSase) (AdSS) (EC 6.3.4.4) (IMP--aspartate ligase)	GIGPAYEDK	0.180765	-1.71102
	P02413	50S ribosomal protein L15 (Large ribosomal subunit protein uL15)	GIGSGLGK	0.566349	3.59053
	P33363	Periplasmic beta-glucosidase (EC 3.2.1.21) (Beta-D-glucoside glucohydrolase) (Cellobiase) (Gentiobiase)	GIIDFLNQYEEAVK	0.786751	0.371526
	P0ABB0	ATP synthase subunit alpha (EC 7.1.2.2) (ATP synthase F1 sector subunit alpha) (F-ATPase subunit alpha)	GILDSFK	0.204599	-2.77006
	P0A6Z1	Chaperone protein HscA (Hsc66)	GIPALPAGGAHIR	0.959932	-0.0188864
	P0AG18	N5-carboxyaminoimidazole ribonucleotide mutase (N5-CAIR mutase) (EC 5.4.99.18) (5-(carboxyamino)imidazole ribonucleotide mutase)	GIPVGTLAIGK	0.978029	0.0518631
	P0A6M8	Elongation factor G (EF-G)	GIQEQLK	0.815662	-0.277954
	P05791	Dihydroxy-acid dehydratase (DAD) (EC 4.2.1.9)	GIQLQVSDAELAAR	0.780731	1.24487
	P36683	Aconitate hydratase B (ACN) (Aconitase) (EC 4.2.1.3) ((2R,3S)-2-methylisocitrate dehydratase) ((2S,3R)-3-hydroxybutane-1,2,3-tricarboxylate dehydratase) (2-methyl-cis-aconitate hydratase) (EC 4.2.1.99) (Iron-responsive protein-like) (IRP-like) (RNA-binding protein)	GIRPGAYCEPK	0.687095	0.110057
	P0A9A6	Cell division protein FtsZ	GISLLDAFGAANDVLK	0.46009	0.149634
	P67910	ADP-L-glycero-D-manno-heptose-6-epimerase (EC 5.1.3.20) (ADP-L-glycero-beta-D-manno-heptose-6-epimerase) (ADP-glyceromanno-heptose 6-epimerase) (ADP-hep 6-epimerase) (AGME)	GITDILVVDNLK	0.419662	-0.614656
	P13009	Methionine synthase (EC 2.1.1.13) (5-methyltetrahydrofolate--homocysteine methyltransferase) (Methionine synthase, vitamin-B12-dependent) (MS)	GITEFIEQDTEEAR	0.566349	0.258819
	P37095	Peptidase B (EC 3.4.11.23) (Aminopeptidase B)	GITFDSGGYSIK	0.554847	5.90174
	P0AEK2	3-oxoacyl-[acyl-carrier-protein] reductase FabG (EC 1.1.1.100) (3-ketoacyl-acyl carrier protein reductase) (Beta-Ketoacyl-acyl carrier protein reductase) (Beta-ketoacyl-ACP reductase)	GITVNVVAPGFIETDMTR	0.903644	-0.0339616
	P0AF08	Iron-sulfur cluster carrier protein	GIVMFEK	0.773205	0.0462482
	P24186	Bifunctional protein FolD [Includes: Methylenetetrahydrofolate dehydrogenase (EC 1.5.1.5); Methenyltetrahydrofolate cyclohydrolase (EC 3.5.4.9)]	GIVTLLER	0.481531	-2.06493
	P25553	Lactaldehyde dehydrogenase (EC 1.2.1.22) (Aldehyde dehydrogenase A) (Glycolaldehyde dehydrogenase) (EC 1.2.1.21)	GIYDQFVNR	0.946634	0.0521647
	P60422	50S ribosomal protein L2 (Large ribosomal subunit protein uL2)	GKPFAPLLEK	0.577	2.76145
	P0A8T7	DNA-directed RNA polymerase subunit beta' (RNAP subunit beta') (EC 2.7.7.6) (RNA polymerase subunit beta') (Transcriptase subunit beta')	GLADTALK	0.629104	0.597776
	P0ADY7	50S ribosomal protein L16 (Large ribosomal subunit protein uL16)	GLAQGTDVSFGSFGLK	0.777404	-0.776921
	P0AFK0	Metalloprotease PmbA (EC 3.4.-.-) (Protein TldE)	GLASTPFDSEGVR	0.893748	0.596332
	P0A8T7	DNA-directed RNA polymerase subunit beta' (RNAP subunit beta') (EC 2.7.7.6) (RNA polymerase subunit beta') (Transcriptase subunit beta')	GLATTIK	0.712676	-0.639559
	P00962	Glutamine--tRNA ligase (EC 6.1.1.18) (Glutaminyl-tRNA synthetase) (GlnRS)	GLAYVDELTPEQIR	0.444842	0.578976
	P0ABA6	ATP synthase gamma chain (ATP synthase F1 sector gamma subunit) (F-ATPase gamma subunit)	GLCGGLNINLFK	0.832787	-0.631893
	P09831	Glutamate synthase [NADPH] large chain (EC 1.4.1.13) (Glutamate synthase subunit alpha) (GLTS alpha chain) (NADPH-GOGAT)	GLCMPTDLPR	0.86905	0.108309
	P25539	Riboflavin biosynthesis protein RibD [Includes: Diaminohydroxyphosphoribosylaminopyrimidine deaminase (DRAP deaminase) (EC 3.5.4.26) (Riboflavin-specific deaminase); 5-amino-6-(5-phosphoribosylamino)uracil reductase (EC 1.1.1.193) (HTP reductase)]	GLCTLPGLEK	0.501728	-0.527914
	P0A7E5	CTP synthase (EC 6.3.4.2) (Cytidine 5'-triphosphate synthase) (Cytidine triphosphate synthetase) (CTP synthetase) (CTPS) (UTP--ammonia ligase)	GLDAILVPGGFGYR	0.11729	-0.723084
	P0AES0	Bifunctional glutathionylspermidine synthetase/amidase (GspSA) [Includes: Glutathionylspermidine amidase (Gsp amidase) (EC 3.5.1.78) (Glutathionylspermidine amidohydrolase [spermidine-forming]); Glutathionylspermidine synthetase (Gsp synthetase) (EC 6.3.1.8) (Glutathione:spermidine ligase [ADP-forming]) (Gsp synthase)]	GLDELGWDAAGQLIDGEGR	0.465362	0.291167
	P60906	Histidine--tRNA ligase (EC 6.1.1.21) (Histidyl-tRNA synthetase) (HisRS)	GLDYYNR	0.268796	-0.558477
	P00509	Aspartate aminotransferase (AspAT) (EC 2.6.1.1) (Transaminase A)	GLEEDAEGLR	0.68917	0.483559
	P04825	Aminopeptidase N (EC 3.4.11.2) (Alpha-aminoacylpeptide hydrolase)	GLENLSGDLYEK	0.933002	0.0822201
	P00968	Carbamoyl-phosphate synthase large chain (EC 6.3.5.5) (Carbamoyl-phosphate synthetase ammonia chain)	GLEVGATGFDPK	0.530225	-0.721565
	P0A9A6	Cell division protein FtsZ	GLGAGANPEVGR	0.869527	0.0544183
	P45799	ADP compounds hydrolase NudE (EC 3.6.1.-)	GLIDPGESVYEAANR	0.0486747	1.59176
	P0AB91	Phospho-2-dehydro-3-deoxyheptonate aldolase, Phe-sensitive (EC 2.5.1.54) (3-deoxy-D-arabino-heptulosonate 7-phosphate synthase) (DAHP synthase) (Phospho-2-keto-3-deoxyheptonate aldolase)	GLINDPHMDNSFQINDGLR	0.0719454	-1.49199
	P09831	Glutamate synthase [NADPH] large chain (EC 1.4.1.13) (Glutamate synthase subunit alpha) (GLTS alpha chain) (NADPH-GOGAT)	GLITEHVQHTGSQR	0.903644	-0.21843
	P05852	tRNA N6-adenosine threonylcarbamoyltransferase (EC 2.3.1.234) (N6-L-threonylcarbamoyladenine synthase) (t(6)A synthase) (t(6)A37 threonylcarbamoyladenosine biosynthesis protein TsaD) (tRNA threonylcarbamoyladenosine biosynthesis protein TsaD)	GLLANQLYSQVK	0.682563	0.110826
	P0AEK2	3-oxoacyl-[acyl-carrier-protein] reductase FabG (EC 1.1.1.100) (3-ketoacyl-acyl carrier protein reductase) (Beta-Ketoacyl-acyl carrier protein reductase) (Beta-ketoacyl-ACP reductase)	GLMLNVTDPASIESVLEK	0.741362	-0.105861
	P00968	Carbamoyl-phosphate synthase large chain (EC 6.3.5.5) (Carbamoyl-phosphate synthetase ammonia chain)	GLMNVQFAVK	0.0440212	-1.15003
	P25437	S-(hydroxymethyl)glutathione dehydrogenase (EC 1.1.1.284) (Alcohol dehydrogenase class-3) (EC 1.1.1.1) (Alcohol dehydrogenase class-III) (Glutathione-dependent formaldehyde dehydrogenase) (FALDH) (FDH) (GSH-FDH) (EC 1.1.1.-)	GLMPDGTTR	0.0834219	-1.15832
	P04825	Aminopeptidase N (EC 3.4.11.2) (Alpha-aminoacylpeptide hydrolase)	GLNIFNSK	0.606153	-0.619284
	P06846	HTH-type transcriptional regulator EbgR (Ebg operon repressor)	GLNIPQDISLISVNDIPTAR	0.466335	-1.38929
	P0A7E5	CTP synthase (EC 6.3.4.2) (Cytidine 5'-triphosphate synthase) (Cytidine triphosphate synthetase) (CTP synthetase) (CTPS) (UTP--ammonia ligase)	GLNVTIMK	0.376686	-0.496458
	P0A988	Beta sliding clamp (Beta clamp) (Sliding clamp) (Beta-clamp processivity factor) (DNA polymerase III beta sliding clamp subunit)	GLPEGAEIAVQLEGER	0.794698	-0.861594
	P11447	Argininosuccinate lyase (ASAL) (EC 4.3.2.1) (Arginosuccinase)	GLPLAYNK	0.845261	0.322461
	P0AF24	Ribonucleotide monophosphatase NagD (EC 3.1.3.5)	GLPLVLLTNYPSQTGQDLANR	0.785516	-0.523541
	P23893	Glutamate-1-semialdehyde 2,1-aminomutase (GSA) (EC 5.4.3.8) (Glutamate-1-semialdehyde aminotransferase) (GSA-AT)	GLSFGAPTEMEVK	0.861403	0.0479328
	P0A7Z4	DNA-directed RNA polymerase subunit alpha (RNAP subunit alpha) (EC 2.7.7.6) (RNA polymerase subunit alpha) (Transcriptase subunit alpha)	GLSLGMR	0.730456	-0.101576
	P0A836	Succinate--CoA ligase [ADP-forming] subunit beta (EC 6.2.1.5) (Succinyl-CoA synthetase subunit beta) (SCS-beta)	GLTDAAQQVVAAVEGK	0.607437	0.29052
	P00393	Type II NADH:quinone oxidoreductase (EC 1.6.5.9) (Cupric reductase) (EC 1.16.1.-) (NADH dehydrogenase-2) (NADH dh II) (NDH-2) (NADH-quinone reductase) (NQR) (NADH:ubiquinone oxidoreductase) (Respiratory NADH dehydrogenase)	GLTNEALNVTLVEAGER	0.393638	-0.98083
[truncated: 2,471 more rows]

## Sheet: Betaine_susceptibility
Betaine susceptibility
[truncated: 5,422 more rows]

## Sheet: Glycerol_susceptibility
Glycerol susceptibility
[truncated: 3,676 more rows]

## Sheet: Proline_susceptibility
Proline susceptibility
[truncated: 3,380 more rows]

[truncated: 2 more sheets: Trehalose_susceptibility, Glucose_susceptibility]
